# Supplementary material for: Meta-analysis of the brain transcriptomes of multiple genetic mouse models of schizophrenia highlights dysregulation in striatum and thalamus
Source: Transl Psychiatry. 2025 Sep 29;15:345. doi: 10.1038/s41398-025-03563-5 (PMC12480767; doi:10.1038/s41398-025-03563-5)
Supplement: Supplementary file 5 — Supplemental Table 4 [file 41398_2025_3563_MOESM5_ESM.xlsx]

## Sheet: ConvergenceCounts
age	region	overlapping_genes	overlapping_pathways	stouffers_genes	stouffers_pathways
1M	HP	2	47	10	49
1M	PFC	4	43	1	112
1M	SN	14	128	609	977
1M	SSC	1	27	13	120
1M	STR	14	204	224	873
1M	TH	17	153	207	679
3M	HP	1	99	4	997
3M	PFC	4	19	11	214
3M	SN	7	28	183	240
3M	SSC	4	8	14	0
3M	STR	7	45	55	375
3M	TH	1	18	5	56

## Sheet: OverlappingGenes
1M_HP	1M_PFC	1M_SN	1M_SSC	1M_STR	1M_TH	3M_HP	3M_PFC	3M_SN	3M_SSC	3M_STR	3M_TH
Hist2h2aa1	mt-Atp8	1700025G04Rik	Tcte1	Abtb1	BC030336	Dysf	Pmm2	Caskin1	Cdk5	Pdlim7	Egr1
mt-Atp8	Rgs22	2210016L21Rik		Atf7ip	Ptbp2		Zfp882	Mpc1	Lama4	4930539E08Rik
	Syt9	Ap1s2		Elp2	Fxyd7		Mdn1	mt-Atp6	Slc2a3	Ccdc28b
	Tnip2	Arl6ip4		Gapdh	Gm11808		Pxn	mt-Atp8	Zfp882	Myl12a
		Cacna1g		Gpr3	Gm14419			mt-Nd3		Tbc1d4
		Ccdc142		Musk	Gm28062			Sh3bgrl		Lmtk3
		Cd164		Nrarp	Gm9843			Shc2		Trim46
		Gm13152		Pcdhga8	Matr3
		Ppp1cb		Pkm	Nbea
		Ptp4a2		Plce1	Ndufab1
		Sart1		Ptpn12	Ppia
		Slc38a2		Ror1	Ppp1r11
		Ubxn11		Cdh15	Rpn1
		Gm20186		Sox4	S100a16
					Shfm1
					Zc3h15
					Soga3
