# Supplementary material for: Meta-analysis of the brain transcriptomes of multiple genetic mouse models of schizophrenia highlights dysregulation in striatum and thalamus
Source: Transl Psychiatry. 2025 Sep 29;15:345. doi: 10.1038/s41398-025-03563-5 (PMC12480767; doi:10.1038/s41398-025-03563-5)
Supplement: Supplementary file 7 — Supplemental Table 6 [file 41398_2025_3563_MOESM7_ESM.xlsx]

## Sheet: 1month_HP
	stouffers_z	meta_p	FDR
neurotransmitter receptor activity	-6.40407	1.51284e-10	9.01046e-07
postsynaptic neurotransmitter receptor activity	-6.04011	1.54011e-09	3.55947e-06
neurotransmitter receptor activity involved in regulation of postsynaptic membrane potential	-5.90225	3.58576e-09	3.55947e-06
transmitter-gated ion channel activity involved in regulation of postsynaptic membrane potential	-5.92687	3.08769e-09	3.55947e-06
transmitter-gated ion channel activity	-5.92105	3.19894e-09	3.55947e-06
transmitter-gated channel activity	-5.92105	3.19894e-09	3.55947e-06
extracellular ligand-gated ion channel activity	-5.60611	2.06921e-08	1.76061e-05
transporter complex	-5.34977	8.80653e-08	6.55646e-05
synaptic membrane	-5.21662	1.82218e-07	0.000110722
ionotropic glutamate receptor complex	-5.21291	1.85899e-07	0.000110722
glutamate receptor activity	-5.18757	2.13055e-07	0.000115359
neurotransmitter receptor complex	-5.1235	2.99921e-07	0.000148861
postsynaptic membrane	-5.09199	3.54317e-07	0.00015431
ionotropic glutamate receptor activity	-5.08755	3.62716e-07	0.00015431
ligand-gated ion channel activity	-4.89435	9.86334e-07	0.00039164
ion channel complex	-4.77959	1.75651e-06	0.000653862
intrinsic component of synaptic membrane	-4.7157	2.40885e-06	0.000843949
gated channel activity	-4.63189	3.6235e-06	0.00114451
ligand-gated channel activity	-4.63032	3.65105e-06	0.00114451
integral component of synaptic membrane	-4.57407	4.7833e-06	0.00142447
presynapse	-4.54222	5.56662e-06	0.0015788
ion channel activity	-4.44528	8.77761e-06	0.00227302
excitatory synapse	-4.44758	8.68417e-06	0.00227302
transmembrane transporter complex	-4.35943	1.30404e-05	0.00323618
myelin sheath	-4.31728	1.57965e-05	0.00376335
channel activity	-4.29033	1.78405e-05	0.00393548
passive transmembrane transporter activity	-4.29033	1.78405e-05	0.00393548
synapse organization	-4.18064	2.90684e-05	0.00618327
cation channel complex	-4.04869	5.15056e-05	0.0105782
chloride transport	-4.00005	6.3328e-05	0.0125727
integral component of postsynaptic specialization membrane	-3.9066	9.36057e-05	0.0179844
cell-cell adhesion via plasma-membrane adhesion molecules	-3.85095	0.00011766	0.0218994
neuron to neuron synapse	-3.78074	0.00015636	0.0272852
intrinsic component of postsynaptic specialization membrane	-3.77448	0.00016034	0.0272852
positive regulation of ion transport	-3.77474	0.000160173	0.0272852
intrinsic component of postsynaptic membrane	-3.70812	0.000208804	0.0314606
cation channel activity	-3.7181	0.000200725	0.0314606
regulation of ion transmembrane transport	-3.71152	0.000206019	0.0314606
ligand-gated cation channel activity	-3.70513	0.000211286	0.0314606
terminal bouton	-3.71509	0.000203135	0.0314606
regulation of membrane potential	-3.66724	0.00024518	0.0356169
postsynaptic specialization	-3.64716	0.000265152	0.0358919
ensheathment of neurons	-3.65145	0.000260768	0.0358919
axon ensheathment	-3.65145	0.000260768	0.0358919
homophilic cell adhesion via plasma membrane adhesion molecules	-3.61675	0.00029832	0.0394843
integral component of postsynaptic membrane	-3.58969	0.000331069	0.0428662
regulation of postsynaptic membrane potential	-3.56435	0.000364756	0.0452601
axon terminus	-3.56779	0.000360002	0.0452601
regionalization	3.55235	0.000381805	0.0464088
gamma-aminobutyric acid signaling pathway	-3.52691	0.000420441	0.0500829
postsynaptic density	-3.51523	0.000439371	0.0513117
cytosolic ribosome	3.49945	0.000466212	0.0533992
postsynaptic specialization membrane	-3.48941	0.000484091	0.0544008
neuron projection terminus	-3.48057	0.000500345	0.0551862
synaptic cleft	-3.45381	0.000552724	0.059855
gamma-aminobutyric acid secretion	-3.4402	0.000581289	0.0618243
asymmetric synapse	-3.39158	0.000694903	0.0701499
regulation of nervous system process	-3.4003	0.000673112	0.0701499
neurotransmitter binding	-3.39277	0.000691887	0.0701499
gene silencing	3.37214	0.000745854	0.0702607
regulation of mRNA metabolic process	3.362	0.000773793	0.0702607
AMPA glutamate receptor complex	-3.3629	0.000771278	0.0702607
cellular component maintenance	-3.37587	0.000735836	0.0702607
sodium ion transmembrane transport	-3.37799	0.000730179	0.0702607
parallel fiber to Purkinje cell synapse	-3.38447	0.000713166	0.0702607
inorganic cation import across plasma membrane	-3.35614	0.000790374	0.0702607
inorganic ion import across plasma membrane	-3.35614	0.000790374	0.0702607
neuron projection membrane	-3.30916	0.000935759	0.0819614
glycoprotein metabolic process	-3.2882	0.00100832	0.0870366
carbohydrate derivative biosynthetic process	-3.27676	0.00105005	0.0893446
telencephalon regionalization	3.27199	0.00106793	0.089586
regulation of cation transmembrane transport	-3.26073	0.00111128	0.090668
myelination	-3.26279	0.00110323	0.090668
adenylate cyclase-modulating G protein-coupled receptor signaling pathway	-3.24241	0.00118522	0.0953944
rRNA binding	3.22109	0.00127702	0.101413
gene silencing by RNA	3.19136	0.00141606	0.107667
dsRNA processing	3.18168	0.00146425	0.107667
production of small RNA involved in gene silencing by RNA	3.18168	0.00146425	0.107667
central nervous system myelination	-3.18226	0.00146129	0.107667
axon ensheathment in central nervous system	-3.18226	0.00146129	0.107667
sodium ion transport	-3.1901	0.00142225	0.107667
adult behavior	-3.15927	0.00158167	0.114883
positive regulation of ion transmembrane transport	-3.15013	0.00163196	0.117108
DNA-binding transcription repressor activity, RNA polymerase II-specific	3.13316	0.00172933	0.117289
DNA-binding transcription repressor activity	3.13255	0.00173295	0.117289
main axon	-3.14367	0.00166845	0.117289
regulation of RNA splicing	3.13544	0.00171599	0.117289
anion channel activity	-3.13816	0.00170014	0.117289
regulation of neuron death	-3.11003	0.00187069	0.125189
heparan sulfate proteoglycan metabolic process	-3.08959	0.00200434	0.132643
production of miRNAs involved in gene silencing by miRNA	3.08221	0.00205473	0.133781
ubiquitin-dependent ERAD pathway	-3.08051	0.00206647	0.133781
positive regulation of synaptic transmission	-3.05426	0.00225614	0.142953
plasma membrane signaling receptor complex	-3.05504	0.00225029	0.142953
receptor complex	-3.04455	0.00233027	0.143835
cytosolic calcium ion transport	-3.04875	0.00229793	0.143835
adenylate cyclase-activating G protein-coupled receptor signaling pathway	-3.04298	0.0023425	0.143835
dosage compensation	3.03237	0.00242644	0.145979
dosage compensation by inactivation of X chromosome	3.03237	0.00242644	0.145979
Schaffer collateral - CA1 synapse	-3.01978	0.00252956	0.149212
calcium ion transmembrane import into cytosol	-3.01671	0.00255535	0.149212
miRNA binding	3.01768	0.00254716	0.149212
neuron death	-3.01271	0.00258929	0.149726
glutamatergic synapse	-3.00741	0.0026348	0.149897
dendritic shaft	-3.00652	0.00264258	0.149897
dendrite membrane	-2.99845	0.00271357	0.151047
GABA receptor complex	-3.00124	0.00268881	0.151047
posttranscriptional gene silencing	2.9936	0.00275707	0.152047
kinase regulator activity	2.96801	0.00299736	0.163782
chemical synaptic transmission, postsynaptic	-2.95298	0.00314718	0.16887
intrinsic component of presynaptic membrane	-2.95461	0.0031306	0.16887
transcription repressor complex	2.94482	0.00323139	0.171841
GABA receptor activity	-2.94023	0.00327973	0.172868
protein kinase regulator activity	2.93498	0.0033357	0.174276
regulation of metal ion transport	-2.93038	0.00338548	0.175072
receptor recycling	-2.92549	0.00343912	0.175072
2 iron, 2 sulfur cluster binding	-2.92714	0.00342099	0.175072
positive regulation of sodium ion transmembrane transport	-2.92093	0.00348987	0.17615
metal ion transmembrane transporter activity	-2.91703	0.00353378	0.176867
cytosolic large ribosomal subunit	2.91232	0.00358756	0.178062
positive regulation of mRNA metabolic process	2.90458	0.00367741	0.181014
intrinsic component of postsynaptic density membrane	-2.87163	0.00408359	0.194575
cell junction assembly	-2.87314	0.00406415	0.194575
pattern specification process	2.8734	0.00406075	0.194575
regulation of neurotransmitter levels	-2.87702	0.00401456	0.194575
paranode region of axon	-2.85755	0.0042693	0.201809
calcium ion transport into cytosol	-2.8513	0.00435413	0.204198
neuron spine	-2.848	0.00439954	0.204716
negative regulation of plasma membrane bounded cell projection assembly	-2.84201	0.00448297	0.206981
protein phosphatase 2A binding	-2.83711	0.00455238	0.208569
glycoprotein biosynthetic process	-2.82853	0.00467627	0.21261
cargo adaptor activity	2.82179	0.00477568	0.214996
endomembrane system organization	-2.82009	0.00480095	0.214996
regulation of mRNA stability	2.8096	0.00496036	0.220477
SUMO transferase activity	2.80414	0.00504516	0.220586
cellular response to heat	-2.8023	0.00507391	0.220586
DNA replication initiation	2.80431	0.00504249	0.220586
regulation of gene expression, epigenetic	2.79472	0.0051945	0.224192
regulation of synaptic plasticity	-2.79096	0.00525513	0.224556
chloride channel activity	-2.78954	0.00527834	0.224556
positive regulation of smoothened signaling pathway	-2.78417	0.00536651	0.226687
GABA-ergic synapse	-2.77742	0.0054793	0.229822
regulation of RNA stability	2.77373	0.00554173	0.230548
protein kinase complex	2.77184	0.00557403	0.230548
nuclear-transcribed mRNA poly(A) tail shortening	2.7598	0.0057836	0.234334
carbohydrate binding	-2.76123	0.00575843	0.234334
myelin assembly	-2.76371	0.00571481	0.234334
COPI-coated vesicle	-2.75284	0.00590809	0.237761
posttranscriptional regulation of gene expression	2.74308	0.0060865	0.241798
DNA-binding transcription activator activity, RNA polymerase II-specific	2.74112	0.00612301	0.241798
PRC1 complex	2.73916	0.00615966	0.241798
regulation of calcium ion transport into cytosol	-2.73856	0.0061708	0.241798
regulation of receptor recycling	-2.73117	0.00631094	0.245673
sodium ion transmembrane transporter activity	-2.72671	0.00639694	0.247404
ligase activity	-2.72193	0.00649025	0.249393
calcium ion transmembrane transport	-2.71177	0.00669248	0.255515
anion transport	-2.7088	0.0067526	0.256169
synaptic transmission, GABAergic	-2.69921	0.00695043	0.260687
positive regulation of calcium ion transport into cytosol	-2.69879	0.00695925	0.260687
axonogenesis	-2.68574	0.00723697	0.266285
transcription regulator complex	2.68547	0.00724281	0.266285
integral component of presynaptic membrane	-2.68574	0.00723683	0.266285
dendritic spine	-2.67378	0.00750019	0.274056
postsynaptic density membrane	-2.67102	0.00756222	0.274589
inorganic anion transport	-2.66903	0.00760697	0.274589
intrinsic component of endoplasmic reticulum membrane	-2.65987	0.0078171	0.280474
learning	-2.65389	0.00795698	0.283783
post-transcriptional gene silencing by RNA	2.64779	0.00810187	0.285794
integral component of endoplasmic reticulum membrane	-2.64575	0.00815096	0.285794
perinuclear endoplasmic reticulum	-2.64549	0.00815731	0.285794
response to heat	-2.63682	0.00836874	0.291487
cognition	-2.61593	0.00889845	0.297558
gene silencing by miRNA	2.61374	0.0089557	0.297558
DNA-binding transcription activator activity	2.6223	0.00873397	0.297558
transmission of nerve impulse	-2.60855	0.00909261	0.297558
negative regulation of cell projection organization	-2.61486	0.00892632	0.297558
positive regulation of cell junction assembly	-2.61018	0.00904934	0.297558
receptor metabolic process	-2.61752	0.0088571	0.297558
positive regulation of sodium ion transport	-2.62157	0.00875269	0.297558
G protein-coupled amine receptor activity	-2.60895	0.0090821	0.297558
clathrin adaptor activity	2.61787	0.00884815	0.297558
regulation of striated muscle contraction	-2.61226	0.00899465	0.297558
integral component of postsynaptic density membrane	-2.60488	0.00919058	0.299121
chloride transmembrane transport	-2.59845	0.00936461	0.303128
ATPase-coupled cation transmembrane transporter activity	-2.57894	0.00991033	0.319059
pallium development	2.56501	0.0103174	0.330379
anion transmembrane transport	-2.55987	0.0104712	0.332176
forebrain regionalization	2.55941	0.0104851	0.332176
regulation of synaptic vesicle exocytosis	-2.5535	0.0106645	0.336072
potassium ion transport	-2.55047	0.0107577	0.337226
cerebral cortex development	2.54484	0.0109329	0.337783
mRNA splice site selection	2.54483	0.0109329	0.337783
aldo-keto reductase (NADP) activity	-2.54443	0.0109456	0.337783
regulation of exocytosis	-2.52655	0.0115188	0.351826
90S preribosome	-2.52697	0.0115052	0.351826
axon guidance	-2.52002	0.0117349	0.354788
cytosolic small ribosomal subunit	2.52167	0.0116799	0.354788
protein localization to chromosome, centromeric region	2.51688	0.0118401	0.355492
excitatory extracellular ligand-gated ion channel activity	-2.51576	0.0118776	0.355492
transmembrane receptor protein kinase activity	-2.5087	0.0121176	0.359068
cellular response to acetylcholine	-2.509	0.0121073	0.359068
G protein-coupled serotonin receptor activity	-2.50173	0.0123587	0.362604
serotonin receptor activity	-2.50173	0.0123587	0.362604
regulation of mRNA splicing, via spliceosome	2.49891	0.0124577	0.363715
nuclear-transcribed mRNA catabolic process, deadenylation-dependent decay	2.48514	0.01295	0.365697
excitatory postsynaptic potential	-2.48499	0.0129554	0.365697
protein sumoylation	2.48918	0.0128038	0.365697
oligodendrocyte differentiation	-2.49514	0.0125906	0.365697
proteoglycan metabolic process	-2.4935	0.0126489	0.365697
vesicle organization	-2.48858	0.0128256	0.365697
ERAD pathway	-2.48834	0.0128341	0.365697
potassium ion transmembrane transport	-2.4809	0.0131052	0.366454
hydrogen peroxide metabolic process	2.48114	0.0130964	0.366454
endoplasmic reticulum organization	-2.46652	0.0136435	0.379723
MHC class I protein binding	-2.46299	0.0137782	0.381688
neuron projection guidance	-2.45954	0.0139115	0.382289
regulation of mRNA catabolic process	2.45705	0.0140084	0.382289
regulated exocytosis	-2.45853	0.0139508	0.382289
Golgi apparatus subcompartment	-2.45581	0.0140566	0.382289
positive regulation of cation transmembrane transport	-2.4455	0.0144652	0.38984
response to endoplasmic reticulum stress	-2.4462	0.0144371	0.38984
alternative mRNA splicing, via spliceosome	2.44313	0.0145603	0.390636
3'-UTR-mediated mRNA stabilization	2.43558	0.0148681	0.392279
transmembrane receptor protein tyrosine kinase activity	-2.43429	0.0149212	0.392279
Golgi vesicle transport	-2.43357	0.0149508	0.392279
oligodendrocyte development	-2.43736	0.0147951	0.392279
amine binding	-2.43628	0.0148393	0.392279
postsynapse organization	-2.42438	0.0153346	0.392997
calcium ion transmembrane transporter activity	-2.41725	0.0156381	0.392997
positive regulation of nervous system development	-2.41744	0.0156302	0.392997
calcium ion transport	-2.42227	0.0154238	0.392997
MHC protein binding	-2.4257	0.0152788	0.392997
amino acid binding	-2.42521	0.0152994	0.392997
dopamine metabolic process	-2.42153	0.0154552	0.392997
inorganic anion transmembrane transport	-2.42661	0.0152407	0.392997
animal organ formation	2.41817	0.0155987	0.392997
COPI-coated vesicle membrane	-2.42049	0.0154994	0.392997
surfactant homeostasis	-2.41534	0.0157207	0.393413
vesicle-mediated transport in synapse	-2.4023	0.0162925	0.404324
potassium ion homeostasis	-2.4035	0.0162388	0.404324
adult locomotory behavior	-2.39248	0.0167351	0.413586
alcohol dehydrogenase (NADP+) activity	-2.38804	0.0169387	0.415173
positive regulation of embryonic development	-2.38912	0.0168886	0.415173
hippocampus development	2.38587	0.017039	0.415547
negative regulation of protein processing	2.38319	0.0171633	0.415547
negative regulation of protein maturation	2.38319	0.0171633	0.415547
developmental maturation	-2.3791	0.0173551	0.416802
regulation of mRNA processing	2.37954	0.0173343	0.416802
locomotory behavior	-2.36299	0.0181283	0.433623
neurotransmitter metabolic process	-2.36097	0.018227	0.43424
regulation of synapse structure or activity	-2.35904	0.0183224	0.434252
extrinsic component of cytoplasmic side of plasma membrane	2.35801	0.0183733	0.434252
glutamate receptor signaling pathway	-2.35055	0.0187459	0.439569
acetylcholine receptor activity	-2.35163	0.0186916	0.439569
axon initial segment	-2.34894	0.018827	0.43974
gamma-aminobutyric acid transport	-2.34677	0.0189371	0.440584
positive regulation of amino acid transport	-2.34465	0.0190449	0.441368
regulation of mRNA 3'-end processing	2.341	0.0192321	0.44222
negative chemotaxis	-2.3396	0.0193044	0.44222
adult walking behavior	-2.34158	0.0192023	0.44222
regulation of synapse organization	-2.32681	0.0199756	0.449867
transmembrane transporter binding	-2.31003	0.0208865	0.449867
regulation of cellular response to transforming growth factor beta stimulus	2.32767	0.0199297	0.449867
heterochromatin	2.31132	0.0208153	0.449867
protein localization to cell periphery	-2.30965	0.0209073	0.449867
regulation of alternative mRNA splicing, via spliceosome	2.31779	0.020461	0.449867
inclusion body	-2.32647	0.0199934	0.449867
PcG protein complex	2.30938	0.0209223	0.449867
regulation of regulated secretory pathway	-2.31291	0.0207276	0.449867
positive regulation of transporter activity	-2.31157	0.0208016	0.449867
protein phosphatase binding	-2.31385	0.0206758	0.449867
heterophilic cell-cell adhesion via plasma membrane cell adhesion molecules	-2.31538	0.0205923	0.449867
active ion transmembrane transporter activity	-2.32458	0.0200943	0.449867
regulation of protein sumoylation	2.3197	0.0203572	0.449867
walking behavior	-2.31095	0.0208357	0.449867
import into cell	-2.32855	0.0198827	0.449867
cell fate specification	2.32102	0.0202857	0.449867
metanephros morphogenesis	-2.30695	0.0210575	0.451146
endoplasmic reticulum calcium ion homeostasis	-2.30411	0.0212165	0.451304
relaxation of cardiac muscle	-2.30418	0.0212128	0.451304
transcription coregulator binding	2.29833	0.0215432	0.456624
voltage-gated ion channel activity	-2.29299	0.0218485	0.457865
protein methyltransferase activity	2.29518	0.0217227	0.457865
cyclin-dependent protein serine/threonine kinase regulator activity	2.29365	0.0218104	0.457865
proteoglycan binding	-2.29194	0.0219093	0.457865
anterior/posterior pattern specification	2.28701	0.0221954	0.461561
sulfotransferase activity	-2.28622	0.0222411	0.461561
regulation of myelination	-2.2842	0.0223599	0.462415
positive regulation of extrinsic apoptotic signaling pathway in absence of ligand	-2.27616	0.0228363	0.470633
serine/threonine protein kinase complex	2.26961	0.0232314	0.47259
negative regulation of mRNA metabolic process	2.26603	0.0234497	0.47259
intrinsic component of organelle membrane	-2.27092	0.0231518	0.47259
membrane raft	-2.26583	0.023462	0.47259
membrane microdomain	-2.26542	0.0234867	0.47259
trans-Golgi network	-2.26644	0.0234243	0.47259
negative regulation of reactive oxygen species biosynthetic process	2.2678	0.0233416	0.47259
neuron projection organization	-2.26255	0.0236632	0.472946
extracellular matrix	-2.26368	0.0235939	0.472946
node of Ranvier	-2.25745	0.0239801	0.474503
negative regulation of neuron death	-2.25912	0.0238758	0.474503
response to fluid shear stress	2.25818	0.0239341	0.474503
neuromuscular process	-2.25398	0.0241977	0.476285
organic acid binding	-2.25254	0.024288	0.476285
cellular response to ketone	-2.25219	0.02431	0.476285
glutamate receptor binding	-2.24437	0.0248086	0.478854
membrane raft organization	-2.24101	0.0250251	0.478854
behavioral response to pain	-2.24632	0.0246837	0.478854
kinase inhibitor activity	2.24044	0.0250621	0.478854
regulation of sodium ion transmembrane transport	-2.24282	0.0249085	0.478854
heparan sulfate proteoglycan biosynthetic process	-2.2401	0.0250844	0.478854
cell recognition	-2.24232	0.0249404	0.478854
inhibitory synapse assembly	-2.24048	0.0250596	0.478854
tricarboxylic acid cycle	-2.23599	0.0253527	0.48243
embryonic organ development	2.23344	0.0255201	0.482533
collagen-containing extracellular matrix	-2.23349	0.0255166	0.482533
distal axon	-2.22967	0.0257696	0.484176
G-protein alpha-subunit binding	-2.22967	0.0257696	0.484176
regulation of release of sequestered calcium ion into cytosol by sarcoplasmic reticulum	-2.22629	0.0259949	0.486091
protein glycosylation	-2.22448	0.0261164	0.486091
macromolecule glycosylation	-2.22448	0.0261164	0.486091
exocytosis	-2.22117	0.0263391	0.48871
external encapsulating structure	-2.21502	0.026759	0.493426
regulation of cell migration involved in sprouting angiogenesis	2.21563	0.026717	0.493426
cellular response to monoamine stimulus	-2.20922	0.0271592	0.497723
cellular response to catecholamine stimulus	-2.20922	0.0271592	0.497723
Flemming body	2.2044	0.027496	0.499288
leukocyte adhesion to vascular endothelial cell	2.2046	0.0274822	0.499288
ATP hydrolysis activity	-2.20576	0.0274005	0.499288
regulation of neurotransmitter secretion	-2.19848	0.027915	0.505356
regulation of calcium ion transmembrane transport	-2.19637	0.0280658	0.506545
regulation of transforming growth factor beta receptor signaling pathway	2.18986	0.0285343	0.511899
transcription corepressor binding	2.18992	0.0285302	0.511899
protein localization to endoplasmic reticulum	-2.18715	0.0287313	0.513884
positive regulation of neuron death	-2.18349	0.0289997	0.517132
cell cycle phase transition	2.18093	0.0291884	0.518944
cellular response to transforming growth factor beta stimulus	2.17785	0.0294171	0.521453
maturation of SSU-rRNA	-2.17527	0.0296102	0.523319
voltage-gated channel activity	-2.1683	0.0301361	0.527913
regulation of neurotransmitter transport	-2.16916	0.0300709	0.527913
protein targeting	-2.17012	0.0299974	0.527913
rRNA transcription	-2.16311	0.0305328	0.531744
synaptic vesicle transport	-2.1631	0.0305333	0.531744
protein serine/threonine kinase activity	2.16096	0.0306981	0.532694
neuropeptide signaling pathway	-2.16008	0.0307667	0.532694
histone modification	2.15763	0.0309568	0.53443
solute:cation antiporter activity	-2.1561	0.0310762	0.534941
T-tubule	-2.1528	0.0313348	0.537838
cAMP-mediated signaling	-2.15114	0.031465	0.538521
regulation of neuron apoptotic process	-2.14717	0.03178	0.542355
heart morphogenesis	2.14463	0.0319826	0.542702
cell fate commitment	2.14559	0.031906	0.542702
neuromuscular junction	-2.14274	0.0321342	0.543726
antigen processing and presentation of peptide antigen via MHC class I	-2.13965	0.0323833	0.546389
presynaptic membrane	-2.13737	0.0325676	0.546402
ventricular system development	-2.1374	0.0325658	0.546402
methyltransferase complex	2.13281	0.0329403	0.548017
cyclin-dependent protein kinase holoenzyme complex	2.12929	0.03323	0.548017
protein N-linked glycosylation	-2.12789	0.0333462	0.548017
integral component of organelle membrane	-2.13089	0.0330979	0.548017
chloride channel complex	-2.12724	0.0334	0.548017
acetylcholine receptor signaling pathway	-2.12748	0.0333798	0.548017
nucleotide-binding oligomerization domain containing signaling pathway	2.12875	0.0332751	0.548017
peptidyl-asparagine modification	-2.13365	0.0328715	0.548017
protein acetyltransferase complex	2.12254	0.0337928	0.548592
acetyltransferase complex	2.12254	0.0337928	0.548592
potassium ion transmembrane transporter activity	-2.12126	0.0339	0.548592
blastocyst formation	2.11097	0.0347745	0.548592
positive regulation of interleukin-8 production	2.11202	0.0346847	0.548592
cell fate determination	2.11245	0.0346481	0.548592
protein kinase inhibitor activity	2.11509	0.0344221	0.548592
response to acetylcholine	-2.11048	0.0348166	0.548592
positive regulation of G protein-coupled receptor signaling pathway	-2.11236	0.0346555	0.548592
positive regulation of nervous system process	-2.11517	0.0344156	0.548592
negative regulation of TOR signaling	-2.11844	0.0341378	0.548592
sarcoplasmic reticulum calcium ion transport	-2.12369	0.0336963	0.548592
negative regulation of actin filament polymerization	-2.11761	0.0342085	0.548592
P-type ion transporter activity	-2.11417	0.0345005	0.548592
P-type transmembrane transporter activity	-2.11417	0.0345005	0.548592
mRNA destabilization	2.10546	0.0352516	0.5502
regulation of cell junction assembly	-2.10726	0.0350948	0.5502
NuRD complex	2.10398	0.0353805	0.5502
CHD-type complex	2.10398	0.0353805	0.5502
endocytic vesicle	-2.10585	0.0352173	0.5502
regulation of receptor signaling pathway via STAT	-2.09969	0.0357557	0.554586
cardiac neural crest cell differentiation involved in heart development	2.09842	0.0358683	0.554887
alpha-actinin binding	-2.09483	0.0361859	0.556908
endopeptidase complex	-2.09574	0.0361052	0.556908
positive regulation of sodium ion transmembrane transporter activity	-2.09316	0.0363345	0.557754
negative regulation of protein polymerization	-2.09106	0.0365226	0.557836
regulation of receptor binding	-2.09101	0.0365272	0.557836
positive regulation of mRNA catabolic process	2.0893	0.0366805	0.558
neuropeptide binding	-2.0888	0.0367253	0.558
dendritic spine maintenance	-2.08319	0.0372337	0.56099
neuron maturation	-2.07755	0.0377504	0.56099
positive regulation of synapse assembly	-2.08203	0.0373397	0.56099
response to transforming growth factor beta	2.08529	0.037043	0.56099
regulation of mRNA polyadenylation	2.07899	0.0376185	0.56099
ligand-gated anion channel activity	-2.08206	0.037337	0.56099
negative regulation of receptor signaling pathway via STAT	-2.07793	0.0377157	0.56099
sodium ion import across plasma membrane	-2.07943	0.0375779	0.56099
monocyte differentiation	2.07734	0.0377698	0.56099
protein N-linked glycosylation via asparagine	-2.07361	0.0381155	0.564716
learning or memory	-2.06563	0.0388635	0.565944
proteasome-mediated ubiquitin-dependent protein catabolic process	-2.07085	0.0383726	0.565944
protein localization to plasma membrane	-2.06768	0.0386698	0.565944
maintenance of location in cell	-2.0697	0.0384804	0.565944
DNA-templated transcription, termination	-2.06629	0.0388008	0.565944
cellular response to fluid shear stress	2.06766	0.0386725	0.565944
ribosomal small subunit biogenesis	-2.06693	0.038741	0.565944
G protein-coupled receptor activity	-2.06011	0.0393876	0.570784
response to hydroperoxide	2.06038	0.0393624	0.570784
protein destabilization	2.05683	0.039703	0.57257
regulation of release of sequestered calcium ion into cytosol	-2.05734	0.0396533	0.57257
dendritic spine organization	-2.05577	0.0398051	0.572656
mRNA catabolic process	2.05174	0.0401949	0.576869
synaptic vesicle exocytosis	-2.05068	0.0402978	0.576956
regulation of cell cycle phase transition	2.04845	0.0405157	0.578685
chemical homeostasis within a tissue	-2.04687	0.040671	0.579512
regulatory RNA binding	2.04481	0.0408736	0.580037
mitotic cell cycle phase transition	2.04353	0.041	0.580037
positive regulation of epithelial cell differentiation	2.04418	0.040936	0.580037
synapse assembly	-2.04093	0.0412581	0.582306
cell junction maintenance	-2.03927	0.0414235	0.583258
ubiquitin-protein transferase regulator activity	2.03499	0.0418517	0.587898
response to ketone	-2.03158	0.0421958	0.591337
calcium channel activity	-2.02777	0.0425837	0.593639
cerebellar Purkinje cell layer development	-2.02515	0.0428516	0.593639
hexosyltransferase activity	-2.02076	0.0433049	0.593639
positive regulation of protein maturation	-2.0153	0.0438736	0.593639
retrograde axonal transport	-2.01452	0.0439548	0.593639
neuron apoptotic process	-2.02354	0.0430173	0.593639
cellular respiration	-2.017	0.0436953	0.593639
negative regulation of epithelial cell apoptotic process	2.01509	0.0438955	0.593639
multicellular organismal movement	-2.0246	0.042908	0.593639
musculoskeletal movement	-2.0246	0.042908	0.593639
lysosomal membrane	-2.02151	0.0432271	0.593639
lytic vacuole membrane	-2.02151	0.0432271	0.593639
nucleotide-binding domain, leucine rich repeat containing receptor signaling pathway	2.01461	0.0439452	0.593639
amide binding	-2.01685	0.0437111	0.593639
inositol phosphate phosphatase activity	-2.01829	0.0435613	0.593639
negative regulation of lipid transport	2.01791	0.0436004	0.593639
cardiac ventricle development	2.01112	0.0443129	0.595833
positive regulation of macrophage activation	-2.01064	0.0443637	0.595833
phagocytic vesicle	-2.01013	0.0444174	0.595833
positive regulation of fat cell differentiation	2.00752	0.0446938	0.598194
release of sequestered calcium ion into cytosol by endoplasmic reticulum	-2.00654	0.0447983	0.598248
histone-lysine N-methyltransferase activity	2.00373	0.0450987	0.600913
calcium ion import across plasma membrane	-2.00104	0.0453882	0.601922
catecholamine metabolic process	-2.00021	0.0454777	0.601922
catechol-containing compound metabolic process	-2.00021	0.0454777	0.601922
positive regulation of transcription by RNA polymerase I	-1.99675	0.0458529	0.604203
regulation of glial cell differentiation	-1.99676	0.0458513	0.604203
mRNA processing	1.99413	0.0461382	0.604801
basement membrane	-1.99103	0.0464779	0.604801
positive regulation of receptor internalization	1.99128	0.0464496	0.604801
cellular sodium ion homeostasis	-1.99411	0.0461403	0.604801
sulfur compound transmembrane transporter activity	1.99224	0.0463443	0.604801
ribosomal subunit	1.99076	0.0465075	0.604801
RNA destabilization	1.98842	0.0467654	0.606829
regulation of transporter activity	-1.98593	0.0470413	0.609082
positive regulation of ion transmembrane transporter activity	-1.98182	0.0474989	0.609654
visual perception	-1.9812	0.0475687	0.609654
anchored component of membrane	-1.98213	0.0474646	0.609654
positive regulation of gliogenesis	-1.98212	0.0474664	0.609654
tRNA binding	-1.98095	0.0475972	0.609654
embryonic hindlimb morphogenesis	1.97909	0.0478063	0.611017
regulation of transcription by RNA polymerase I	-1.97747	0.0479884	0.612031
histone methyltransferase complex	1.9748	0.0482903	0.613256
cell adhesion molecule binding	-1.97552	0.0482091	0.613256
regulation of sequestering of calcium ion	-1.97198	0.0486115	0.613707
retrograde protein transport, ER to cytosol	-1.97178	0.0486349	0.613707
endoplasmic reticulum to cytosol transport	-1.97178	0.0486349	0.613707
histone acetyltransferase complex	1.96961	0.0488829	0.613962
methyltransferase activity	1.9689	0.0489644	0.613962
amyloid-beta metabolic process	-1.96928	0.0489208	0.613962
import across plasma membrane	-1.96602	0.0492965	0.616828
proteasomal protein catabolic process	-1.96375	0.0495591	0.61792
pre-mRNA binding	1.96347	0.0495913	0.61792
regulation of leukocyte adhesion to vascular endothelial cell	1.95561	0.050511	0.626757
synaptic vesicle localization	-1.95575	0.0504948	0.626757
regulation of release of cytochrome c from mitochondria	1.94773	0.0514469	0.634405
secretory granule organization	-1.94839	0.0513684	0.634405
single fertilization	-1.94873	0.0513273	0.634405
peptidyl-lysine modification	1.92069	0.0547708	0.636031
guanyl-nucleotide exchange factor activity	1.92375	0.0543864	0.636031
nucleosome organization	-1.94216	0.0521177	0.636031
organic hydroxy compound metabolic process	-1.9332	0.0532113	0.636031
neuron recognition	-1.9182	0.0550859	0.636031
phosphatase binding	-1.94113	0.0522419	0.636031
calmodulin-dependent protein kinase activity	1.91993	0.0548673	0.636031
response to monoamine	-1.92819	0.0538321	0.636031
response to catecholamine	-1.92819	0.0538321	0.636031
regulation of fat cell differentiation	1.9307	0.0535204	0.636031
response to pH	-1.92821	0.0538291	0.636031
U2-type catalytic step 2 spliceosome	-1.91945	0.0549278	0.636031
positive regulation of calcium ion transport	-1.93373	0.0531469	0.636031
regulation of lipopolysaccharide-mediated signaling pathway	-1.92118	0.0547085	0.636031
negative regulation of cytokine-mediated signaling pathway	-1.93596	0.0528729	0.636031
regulation of receptor signaling pathway via JAK-STAT	-1.91804	0.055106	0.636031
regulation of calcium ion transport	-1.919	0.0549838	0.636031
thyroid gland development	1.94045	0.0523244	0.636031
chromocenter	1.92716	0.0539601	0.636031
protein ADP-ribosylation	1.92179	0.0546317	0.636031
regulation of mitotic cell cycle	1.93047	0.0535489	0.636031
regulation of smoothened signaling pathway	-1.93302	0.0532336	0.636031
endoplasmic reticulum to Golgi vesicle-mediated transport	-1.91722	0.0552096	0.636031
amino acid transport	-1.92738	0.0539323	0.636031
regulation of macrophage activation	-1.92653	0.0540386	0.636031
regulation of production of small RNA involved in gene silencing by RNA	1.93754	0.0526789	0.636031
regulation of sprouting angiogenesis	1.94436	0.0518525	0.636031
cytoplasmic side of plasma membrane	1.94008	0.0523699	0.636031
antigen processing and presentation	-1.93322	0.0532097	0.636031
metanephric nephron development	-1.92087	0.0547475	0.636031
transferase activity, transferring sulphur-containing groups	-1.93209	0.0533488	0.636031
negative regulation of organelle assembly	-1.9218	0.0546311	0.636031
metanephric nephron morphogenesis	-1.9346	0.0530398	0.636031
inhibitory postsynaptic potential	-1.91881	0.0550088	0.636031
methylation	1.91211	0.0558626	0.637067
transforming growth factor beta receptor signaling pathway	1.90992	0.0561439	0.637067
sodium channel activity	-1.91439	0.0555698	0.637067
response to carbohydrate	1.90867	0.0563042	0.637067
iron-sulfur cluster binding	-1.90817	0.0563691	0.637067
metal cluster binding	-1.90817	0.0563691	0.637067
release of sequestered calcium ion into cytosol	-1.91535	0.0554482	0.637067
ncRNA transcription	-1.91054	0.0560633	0.637067
endosome membrane	-1.91	0.0561332	0.637067
negative regulation of cardiac muscle cell proliferation	1.90837	0.056344	0.637067
neural crest cell migration	-1.90674	0.0565544	0.637951
positive regulation of calcium ion transmembrane transport	-1.90562	0.0566994	0.638378
recycling endosome	-1.90436	0.0568628	0.639009
mRNA 3'-UTR binding	1.90321	0.057013	0.639491
NAD+ ADP-ribosyltransferase activity	1.8998	0.0574596	0.643288
early endosome	-1.89875	0.057597	0.643616
regulation of oxidoreductase activity	1.89616	0.0579386	0.646222
regulation of cation channel activity	-1.87423	0.0608985	0.646717
regulation of postsynapse organization	-1.89034	0.0587119	0.646717
cell leading edge	-1.89241	0.0584364	0.646717
glycosyl compound metabolic process	-1.89478	0.0581218	0.646717
negative regulation of transforming growth factor beta receptor signaling pathway	1.88947	0.0588289	0.646717
calcium ion homeostasis	-1.88611	0.0592797	0.646717
positive regulation of protein processing	-1.88799	0.0590277	0.646717
endoplasmic reticulum-Golgi intermediate compartment	-1.88319	0.0596751	0.646717
establishment of vesicle localization	-1.88631	0.0592536	0.646717
interleukin-8 production	1.87461	0.0608467	0.646717
regulation of interleukin-8 production	1.87461	0.0608467	0.646717
negative regulation of sequestering of calcium ion	-1.88678	0.0591902	0.646717
amyloid-beta binding	-1.87873	0.060281	0.646717
cell-cell junction	-1.88288	0.0597167	0.646717
regulation of the force of heart contraction	-1.87411	0.0609148	0.646717
iron-sulfur cluster assembly	-1.88527	0.0593935	0.646717
metallo-sulfur cluster assembly	-1.88527	0.0593935	0.646717
ribosome biogenesis	-1.88166	0.0598829	0.646717
negative regulation of release of cytochrome c from mitochondria	1.8835	0.0596324	0.646717
regulation of production of miRNAs involved in gene silencing by miRNA	1.88115	0.0599511	0.646717
myeloid cell development	-1.87531	0.0607505	0.646717
positive regulation of blood vessel endothelial cell migration	1.87874	0.0602798	0.646717
protein localization to kinetochore	1.88647	0.0592315	0.646717
protein localization to condensed chromosome	1.88647	0.0592315	0.646717
phosphatidylinositol phosphate phosphatase activity	-1.87686	0.0605379	0.646717
potassium ion import across plasma membrane	-1.88153	0.0599002	0.646717
peptide binding	-1.87711	0.0605033	0.646717
regulation of I-kappaB kinase/NF-kappaB signaling	1.87244	0.061146	0.648017
ceramide binding	-1.87162	0.0612597	0.648069
dendrite development	-1.87078	0.0613752	0.64814
regulation of muscle contraction	-1.86797	0.061766	0.649961
regulation of cAMP-mediated signaling	-1.86866	0.0616703	0.649961
hydrolase activity, hydrolyzing O-glycosyl compounds	-1.86419	0.0622943	0.653213
regulation of adenylate cyclase-activating G protein-coupled receptor signaling pathway	-1.86497	0.062186	0.653213
multi-multicellular organism process	-1.86304	0.0624564	0.653762
peptidyl-serine modification	1.85713	0.0632929	0.654985
regulation of ion transmembrane transporter activity	-1.86015	0.0628643	0.654985
synaptic transmission, glutamatergic	-1.84531	0.0649927	0.654985
synaptic vesicle cycle	-1.84563	0.0649461	0.654985
MAP kinase kinase kinase activity	1.8476	0.06466	0.654985
mating	-1.84566	0.0649417	0.654985
aerobic respiration	-1.8573	0.0632688	0.654985
artery morphogenesis	1.84861	0.0645143	0.654985
cellular response to epidermal growth factor stimulus	1.85283	0.0639073	0.654985
calcium ion import into cytosol	-1.8457	0.0649352	0.654985
rRNA metabolic process	-1.85425	0.0637028	0.654985
blood vessel endothelial cell migration	1.84618	0.0648654	0.654985
regulation of SMAD protein signal transduction	1.85998	0.0628889	0.654985
negative regulation of axon extension	-1.84624	0.0648569	0.654985
gliogenesis	-1.85629	0.0634121	0.654985
exonuclease activity	1.84762	0.0646579	0.654985
endoplasmic reticulum protein-containing complex	-1.84571	0.064934	0.654985
anion transmembrane transporter activity	-1.8537	0.0637821	0.654985
positive regulation of anion transport	-1.85283	0.0639071	0.654985
neuron death in response to oxidative stress	-1.85587	0.0634719	0.654985
retrograde vesicle-mediated transport, Golgi to endoplasmic reticulum	-1.8557	0.0634963	0.654985
inositol phosphate catabolic process	-1.85763	0.0632218	0.654985
perikaryon	-1.84255	0.065394	0.656497
lytic vacuole	-1.84051	0.0656938	0.656497
lysosome	-1.84051	0.0656938	0.656497
regulation of endothelial cell development	-1.84112	0.0656039	0.656497
regulation of establishment of endothelial barrier	-1.84112	0.0656039	0.656497
positive regulation of transmembrane transport	-1.83964	0.0658209	0.656665
protein maturation	-1.83755	0.0661292	0.658638
amyloid precursor protein catabolic process	-1.83239	0.0668928	0.665131
actin-based cell projection	-1.83077	0.0671348	0.666425
cerebellum development	-1.8256	0.0679108	0.667453
regulation of muscle system process	-1.826	0.0678502	0.667453
sensory perception of light stimulus	-1.82759	0.0676109	0.667453
positive regulation of release of sequestered calcium ion into cytosol	-1.82813	0.0675293	0.667453
cellular oxidant detoxification	1.82783	0.0675753	0.667453
neuroblast division	1.82607	0.0678404	0.667453
cellular response to dsRNA	-1.82105	0.0685986	0.673102
cellular calcium ion homeostasis	-1.81935	0.0688576	0.673865
hindlimb morphogenesis	1.81613	0.0693512	0.673865
embryonic eye morphogenesis	1.81492	0.069536	0.673865
proteoglycan biosynthetic process	-1.81564	0.0694249	0.673865
regulation of blood vessel endothelial cell migration	1.81887	0.0689311	0.673865
intrinsic component of synaptic vesicle membrane	-1.81799	0.069065	0.673865
lysosome organization	-1.81463	0.0695815	0.673865
lytic vacuole organization	-1.81463	0.0695815	0.673865
regulation of actin filament bundle assembly	-1.81382	0.0697051	0.673966
negative regulation of gene silencing	1.81101	0.0701387	0.675965
Golgi-associated vesicle	-1.81118	0.0701131	0.675965
macromolecule methylation	1.80474	0.0711149	0.679872
regulation of organelle assembly	-1.80605	0.0709102	0.679872
phenol-containing compound metabolic process	-1.80625	0.0708788	0.679872
regulation of epithelial cell differentiation	1.80559	0.0709827	0.679872
purine ribonucleoside monophosphate biosynthetic process	-1.80483	0.0711016	0.679872
sequestering of calcium ion	-1.80145	0.0716319	0.683014
trachea development	1.80119	0.0716729	0.683014
regulation of keratinocyte proliferation	1.7988	0.0720502	0.683334
tongue development	1.7988	0.0720506	0.683334
regulation of oxidative stress-induced neuron death	-1.80006	0.0718512	0.683334
protein-lipid complex assembly	1.79711	0.0723189	0.684788
plasma membrane organization	-1.79591	0.0725087	0.685495
regulation of transmembrane transporter activity	-1.79257	0.0730421	0.685596
cardiac ventricle morphogenesis	1.79161	0.0731953	0.685596
acidic amino acid transport	-1.79355	0.0728844	0.685596
cellular component assembly involved in morphogenesis	-1.79343	0.072904	0.685596
negative regulation of endoplasmic reticulum stress-induced intrinsic apoptotic signaling pathway	-1.79382	0.0728412	0.685596
nucleotidyltransferase activity	-1.79152	0.0732101	0.685596
hormone receptor binding	-1.79023	0.0734168	0.686453
peptide secretion	1.78885	0.0736386	0.686466
N-glycan processing	-1.78879	0.0736487	0.686466
response to pain	-1.78726	0.0738955	0.686618
MyD88-dependent toll-like receptor signaling pathway	-1.78772	0.073821	0.686618
regulation of synapse assembly	-1.78201	0.0747477	0.688533
transferase activity, transferring one-carbon groups	1.77819	0.0753733	0.688533
regulation of protein polymerization	-1.78072	0.0749585	0.688533
striated muscle contraction	-1.77867	0.0752945	0.688533
response to hexose	1.78504	0.0742546	0.688533
nitric oxide mediated signal transduction	1.77948	0.0751614	0.688533
antigen processing and presentation of peptide antigen	-1.77924	0.0752005	0.688533
striated muscle cell proliferation	1.78284	0.0746119	0.688533
anterior/posterior axis specification	1.78182	0.0747792	0.688533
phospholipase binding	1.78086	0.0749348	0.688533
proteasome complex	-1.78141	0.074845	0.688533
external side of plasma membrane	-1.77485	0.0759226	0.689322
regulation of actin filament organization	-1.77602	0.0757297	0.689322
glycolipid binding	-1.77549	0.0758176	0.689322
phosphorylated carbohydrate dephosphorylation	-1.77608	0.0757203	0.689322
membrane biogenesis	-1.77368	0.0761155	0.690021
regulation of axonogenesis	-1.76759	0.0771287	0.694
lysine N-methyltransferase activity	1.76703	0.077223	0.694
protein-lysine N-methyltransferase activity	1.76703	0.077223	0.694
vesicle localization	-1.76958	0.0767977	0.694
neurotransmitter transport	-1.76932	0.0768411	0.694
endocrine system development	1.76685	0.0772535	0.694
renal vesicle morphogenesis	-1.76552	0.0774766	0.694956
organelle transport along microtubule	-1.76437	0.0776689	0.695633
protein serine/threonine kinase inhibitor activity	1.76328	0.0778531	0.696236
regulation of macrophage cytokine production	1.75827	0.0787022	0.702774
CCR4-NOT complex	1.75545	0.0791821	0.706001
regulation of neuronal synaptic plasticity	-1.75159	0.0798445	0.710843
cerebellar cortex development	-1.75065	0.0800063	0.71122
protein K63-linked deubiquitination	-1.74827	0.0804172	0.711686
cell fate commitment involved in formation of primary germ layer	1.74882	0.0803225	0.711686
phosphatidylinositol monophosphate phosphatase activity	-1.7487	0.0803434	0.711686
establishment of mitochondrion localization, microtubule-mediated	-1.74586	0.0808353	0.713266
mitochondrion transport along microtubule	-1.74586	0.0808353	0.713266
regulation of cardiac muscle contraction	-1.74349	0.0812477	0.715845
aorta morphogenesis	1.74202	0.0815046	0.717009
release of sequestered calcium ion into cytosol by sarcoplasmic reticulum	-1.74136	0.0816205	0.717009
voltage-gated cation channel activity	-1.73706	0.0823758	0.717062
N-methyltransferase activity	1.73653	0.0824694	0.717062
peptidyl-serine phosphorylation	1.73657	0.0824633	0.717062
amide transport	1.73724	0.0823445	0.717062
multi-organism transport	1.73952	0.0819436	0.717062
multi-organism localization	1.73952	0.0819436	0.717062
phosphatidylinositol dephosphorylation	-1.73904	0.0820269	0.717062
integral component of mitochondrial membrane	1.73543	0.0826652	0.717717
histone methyltransferase activity	1.72601	0.0843452	0.717865
positive regulation of catabolic process	1.7148	0.0863811	0.717865
protein heterodimerization activity	-1.71951	0.0855224	0.717865
nuclear speck	1.7334	0.0830253	0.717865
outflow tract morphogenesis	1.72456	0.0846072	0.717865
maintenance of location	-1.71528	0.086293	0.717865
heterocycle catabolic process	1.71658	0.0860551	0.717865
core promoter sequence-specific DNA binding	-1.71225	0.0868505	0.717865
keratinocyte differentiation	1.71309	0.0866959	0.717865
aspartate family amino acid biosynthetic process	1.7263	0.084294	0.717865
brain morphogenesis	1.71215	0.0868691	0.717865
protein K48-linked deubiquitination	-1.72272	0.0849383	0.717865
unsaturated fatty acid metabolic process	1.72052	0.0853387	0.717865
trophectodermal cell differentiation	1.7264	0.0842763	0.717865
cell cycle G1/S phase transition	1.71206	0.086886	0.717865
regulation of DNA binding	1.73289	0.083116	0.717865
negative regulation of response to cytokine stimulus	-1.71517	0.0863146	0.717865
Golgi stack	-1.71942	0.0855383	0.717865
establishment of protein localization to membrane	-1.72086	0.0852759	0.717865
protein export from nucleus	-1.72549	0.08444	0.717865
actinin binding	-1.7287	0.0838622	0.717865
kinesin binding	-1.72843	0.0839111	0.717865
lysosomal protein catabolic process	-1.72933	0.0837498	0.717865
regulation of cyclin-dependent protein kinase activity	1.73044	0.0835513	0.717865
hormone metabolic process	-1.71538	0.0862762	0.717865
organic hydroxy compound catabolic process	-1.71198	0.0869007	0.717865
porphyrin-containing compound metabolic process	-1.71771	0.08585	0.717865
glycosphingolipid metabolic process	-1.73278	0.0831354	0.717865
regulation of wound healing	1.72964	0.083694	0.717865
receptor catabolic process	-1.73127	0.0834028	0.717865
cytoplasmic side of membrane	1.71534	0.0862824	0.717865
magnesium-dependent protein serine/threonine phosphatase complex	-1.72451	0.0846152	0.717865
glycosylation	-1.71597	0.0861671	0.717865
synaptic transmission, cholinergic	-1.72229	0.0850164	0.717865
regulation of mitotic nuclear division	1.71906	0.0856035	0.717865
transcription by RNA polymerase I	-1.70934	0.0873879	0.717906
sphingolipid biosynthetic process	-1.70959	0.0873423	0.717906
regulation of lysosomal lumen pH	-1.70984	0.0872953	0.717906
positive regulation of actin filament bundle assembly	-1.70992	0.0872809	0.717906
anatomical structure maturation	-1.70754	0.0877222	0.719661
amyloid precursor protein metabolic process	-1.70677	0.0878643	0.719835
regulation of gene silencing by miRNA	1.69747	0.089607	0.720978
xenobiotic catabolic process	-1.69686	0.0897232	0.720978
ventricular septum development	1.69926	0.089271	0.720978
entrainment of circadian clock by photoperiod	1.69392	0.090281	0.720978
oxidoreductase activity, acting on paired donors, with incorporation or reduction of molecular oxygen, reduced flavin or flavoprotein as one donor, and incorporation of one atom of oxygen	-1.70126	0.0888938	0.720978
regulation of insulin secretion	1.69536	0.0900078	0.720978
protein tyrosine kinase activity	-1.70293	0.0885813	0.720978
symporter activity	-1.69773	0.0895595	0.720978
dentate gyrus development	1.70516	0.0881654	0.720978
response to monosaccharide	1.69446	0.0901786	0.720978
mRNA 3'-end processing	1.69253	0.0905459	0.720978
cell differentiation in hindbrain	-1.69471	0.0901305	0.720978
regulation of amino acid transport	-1.70278	0.08861	0.720978
actin filament bundle organization	-1.69309	0.0904384	0.720978
wide pore channel activity	-1.70385	0.0884098	0.720978
ferrous iron binding	-1.69658	0.0897754	0.720978
regulation of hydrogen peroxide metabolic process	1.69277	0.090499	0.720978
regulation of epidermal cell differentiation	1.69379	0.0903052	0.720978
membrane assembly	-1.69655	0.0897812	0.720978
I-kappaB kinase/NF-kappaB signaling	1.69884	0.0893498	0.720978
inositol phosphate dephosphorylation	-1.69976	0.089176	0.720978
action potential	-1.68981	0.0910638	0.721568
cholesterol biosynthetic process	-1.68456	0.0920738	0.721568
secondary alcohol biosynthetic process	-1.68456	0.0920738	0.721568
nucleosome assembly	-1.68485	0.0920166	0.721568
regulation of transcription regulatory region DNA binding	1.69099	0.0908391	0.721568
response to epidermal growth factor	1.6903	0.0909709	0.721568
middle ear morphogenesis	1.68709	0.0915868	0.721568
negative regulation of blood vessel endothelial cell migration	1.68857	0.091302	0.721568
adenylate cyclase-activating adrenergic receptor signaling pathway	-1.68581	0.0918332	0.721568
intrinsic component of mitochondrial inner membrane	1.68468	0.0920509	0.721568
sphingolipid binding	-1.6876	0.0914874	0.721568
ribosome	1.68843	0.0913292	0.721568
regulation of nuclear-transcribed mRNA catabolic process, deadenylation-dependent decay	1.68346	0.0922852	0.722274
RNA catabolic process	1.66718	0.095479	0.723201
fat cell differentiation	1.67047	0.0948272	0.723201
regulation of actin filament-based process	-1.66902	0.0951129	0.723201
organic cyclic compound catabolic process	1.67159	0.0946054	0.723201
negative regulation of telomere maintenance via telomere lengthening	1.67162	0.0945987	0.723201
negative regulation of microtubule depolymerization	1.6689	0.0951378	0.723201
epithelial cell apoptotic process	1.67773	0.0933988	0.723201
divalent inorganic cation homeostasis	-1.66555	0.0958034	0.723201
negative regulation of gene silencing by miRNA	1.67295	0.0943375	0.723201
peptide transport	1.68065	0.0928311	0.723201
modulation of excitatory postsynaptic potential	-1.67495	0.0939447	0.723201
response to glucose	1.66598	0.0957167	0.723201
lymphangiogenesis	1.66859	0.095199	0.723201
dorsal/ventral pattern formation	1.66878	0.0951604	0.723201
cell proliferation involved in heart morphogenesis	1.66607	0.0957002	0.723201
cell cycle G2/M phase transition	1.67667	0.0936065	0.723201
protein phosphatase type 2A complex	-1.66991	0.0949369	0.723201
vacuolar membrane	-1.67527	0.0938806	0.723201
regulation of cell projection assembly	-1.66741	0.0954336	0.723201
macrophage cytokine production	1.66864	0.0951883	0.723201
acid secretion	-1.66805	0.0953063	0.723201
unfolded protein binding	-1.67755	0.0934355	0.723201
protein transporter activity	-1.66934	0.0950509	0.723201
integral component of mitochondrial inner membrane	1.67055	0.0948108	0.723201
histamine transport	1.67428	0.094075	0.723201
cytokine binding	1.66587	0.0957389	0.723201
negative regulation of epithelial cell differentiation	1.67445	0.0940421	0.723201
vascular transport	1.67693	0.0935556	0.723201
transition metal ion transport	-1.66363	0.096186	0.72517
protein C-terminus binding	-1.65933	0.0970498	0.728913
mRNA cleavage	1.66035	0.0968447	0.728913
regulation of plasma membrane bounded cell projection assembly	-1.65985	0.096945	0.728913
U2-type prespliceosome	1.65731	0.0974572	0.729215
prespliceosome	1.65731	0.0974572	0.729215
ncRNA metabolic process	-1.65776	0.0973654	0.729215
exoribonuclease activity	1.65498	0.0979279	0.731817
negative regulation of cation transmembrane transport	-1.65421	0.0980848	0.732071
RNA splicing	1.65296	0.0983382	0.732266
plasma lipoprotein particle assembly	1.65287	0.0983568	0.732266
mating behavior	-1.65119	0.0987	0.733904
regulation of metaphase/anaphase transition of cell cycle	1.64859	0.099231	0.736933
neuronal action potential	-1.64677	0.0996048	0.738787
negative regulation of cell cycle	1.64612	0.0997387	0.73886
beta-catenin binding	1.63341	0.102383	0.741706
histone deacetylase complex	1.63557	0.101931	0.741706
regulation of behavior	1.6339	0.10228	0.741706
regulation of potassium ion transport	-1.63679	0.101674	0.741706
carbohydrate homeostasis	1.63757	0.101512	0.741706
glucose homeostasis	1.63757	0.101512	0.741706
endosomal transport	-1.6397	0.101067	0.741706
photoperiodism	1.64025	0.100953	0.741706
RNA decapping	1.63875	0.101265	0.741706
synaptic vesicle	-1.6364	0.101756	0.741706
regulation of myeloid cell differentiation	1.63609	0.101821	0.741706
branched-chain amino acid metabolic process	-1.63911	0.101191	0.741706
response to nitric oxide	1.63227	0.102623	0.741706
phosphatidylinositol kinase activity	-1.63799	0.101423	0.741706
blastocyst growth	-1.63823	0.101373	0.741706
regulation of oligodendrocyte differentiation	-1.64226	0.100535	0.741706
neuron fate specification	1.63522	0.102002	0.741706
negative regulation of stress fiber assembly	-1.63172	0.102738	0.741706
viral translation	-1.63458	0.102138	0.741706
cyclic nucleotide binding	-1.63279	0.102514	0.741706
polyol catabolic process	-1.63613	0.101813	0.741706
receptor tyrosine kinase binding	1.63072	0.102949	0.742329
membrane lipid biosynthetic process	-1.62666	0.103809	0.746724
regulation of stress-activated protein kinase signaling cascade	1.62688	0.103762	0.746724
keratinocyte proliferation	1.62129	0.104955	0.75134
rRNA methyltransferase activity	1.62225	0.10475	0.75134
catalytic activity, acting on a rRNA	1.62225	0.10475	0.75134
renal vesicle development	-1.62156	0.104898	0.75134
negative regulation of transmembrane transport	-1.62009	0.105212	0.751372
small ribosomal subunit	1.62017	0.105196	0.751372
metencephalon development	-1.61537	0.106231	0.752331
oxidoreductase activity, acting on the CH-OH group of donors, NAD or NADP as acceptor	-1.61604	0.106086	0.752331
RNA stem-loop binding	-1.6174	0.105793	0.752331
hormone secretion	1.61603	0.106087	0.752331
adrenergic receptor binding	-1.61652	0.105982	0.752331
contractile actin filament bundle assembly	-1.61571	0.106157	0.752331
stress fiber assembly	-1.61571	0.106157	0.752331
regulation of platelet-derived growth factor receptor signaling pathway	1.61393	0.106542	0.753638
peptidyl-lysine dimethylation	1.60175	0.10921	0.756056
regulation of microtubule depolymerization	1.60458	0.108585	0.756056
Wnt-activated receptor activity	1.60372	0.108776	0.756056
retina layer formation	-1.60771	0.107899	0.756056
regulation of cellular respiration	-1.60632	0.108204	0.756056
cardiac muscle cell proliferation	1.6012	0.109333	0.756056
regulation of cell proliferation involved in heart morphogenesis	1.60388	0.10874	0.756056
growth factor activity	1.60516	0.108458	0.756056
negative regulation of endothelial cell migration	1.60104	0.109368	0.756056
glycoprotein catabolic process	-1.60244	0.109059	0.756056
fibroblast growth factor binding	1.60466	0.108569	0.756056
cytoskeletal motor activity	-1.60351	0.108822	0.756056
fertilization	-1.61051	0.107286	0.756056
endothelial cell chemotaxis	1.60522	0.108446	0.756056
regulation of keratinocyte differentiation	1.60341	0.108845	0.756056
positive regulation of myelination	-1.60915	0.107583	0.756056
positive regulation of DNA replication	1.60532	0.108424	0.756056
reactive oxygen species metabolic process	1.60079	0.109422	0.756056
regulation of postsynaptic specialization assembly	-1.60506	0.108482	0.756056
intrinsic component of mitochondrial membrane	1.60993	0.107412	0.756056
regulation of axon extension	-1.59864	0.109901	0.756461
multicellular organismal signaling	-1.59137	0.111527	0.756461
cellular nitrogen compound catabolic process	1.58148	0.113769	0.756461
regulation of amyloid fibril formation	-1.57968	0.11418	0.756461
axon extension involved in axon guidance	-1.59097	0.111615	0.756461
neuron projection extension involved in neuron projection guidance	-1.59097	0.111615	0.756461
exocytic vesicle	-1.59675	0.110321	0.756461
positive regulation of exocytosis	-1.59478	0.110762	0.756461
response to oxygen levels	-1.59207	0.11137	0.756461
establishment of spindle orientation	1.59394	0.110948	0.756461
G protein-coupled receptor binding	-1.59137	0.111526	0.756461
exonuclease activity, active with either ribo- or deoxyribonucleic acids and producing 5'-phosphomonoesters	1.58632	0.112668	0.756461
cell migration involved in sprouting angiogenesis	1.58201	0.113647	0.756461
RNA polymerase II core promoter sequence-specific DNA binding	-1.58224	0.113595	0.756461
negative regulation of oxidoreductase activity	1.58427	0.113133	0.756461
regulation of sodium ion transport	-1.59509	0.110693	0.756461
histone monoubiquitination	1.59189	0.111408	0.756461
negative regulation of DNA biosynthetic process	1.58694	0.112526	0.756461
skeletal muscle fiber development	1.58433	0.113119	0.756461
response to temperature stimulus	-1.58163	0.113735	0.756461
cell cycle checkpoint signaling	1.58041	0.114013	0.756461
regulation of amyloid precursor protein catabolic process	-1.59131	0.111539	0.756461
positive regulation of organic acid transport	-1.58762	0.112371	0.756461
regulation of amyloid-beta formation	-1.59788	0.110069	0.756461
negative regulation of myeloid cell apoptotic process	-1.58186	0.113682	0.756461
cyclic-nucleotide-mediated signaling	-1.58022	0.114058	0.756461
glycosphingolipid biosynthetic process	-1.58409	0.113172	0.756461
solute:anion antiporter activity	1.58833	0.112213	0.756461
positive regulation of cAMP-mediated signaling	-1.59146	0.111505	0.756461
hydrogen peroxide catabolic process	1.58487	0.112996	0.756461
negative regulation of ion transport	-1.58523	0.112913	0.756461
regulation of stress-activated MAPK cascade	1.58889	0.112085	0.756461
intrinsic apoptotic signaling pathway in response to DNA damage by p53 class mediator	1.58114	0.113845	0.756461
response to UV-B	1.58505	0.112954	0.756461
positive regulation of circadian rhythm	1.59515	0.110679	0.756461
regulation of sensory perception of pain	-1.59172	0.111447	0.756461
mitochondrial genome maintenance	-1.58996	0.111844	0.756461
secondary active transmembrane transporter activity	-1.57775	0.114622	0.756864
positive regulation of synaptic vesicle recycling	-1.57853	0.114445	0.756864
trans-Golgi network membrane	-1.57804	0.114556	0.756864
cellular divalent inorganic cation homeostasis	-1.57658	0.114892	0.756964
rRNA modification	1.57679	0.114843	0.756964
negative regulation of neuron projection regeneration	-1.57537	0.115171	0.757965
lamin binding	1.57444	0.115386	0.758545
negative regulation of lipid localization	1.57294	0.115733	0.759985
negative regulation of endothelial cell apoptotic process	1.57142	0.116086	0.760627
purine nucleoside monophosphate biosynthetic process	-1.5716	0.116043	0.760627
negative regulation of cell cycle phase transition	1.57061	0.116273	0.761013
protease binding	-1.56979	0.116463	0.76142
integrin binding	-1.56892	0.116666	0.761914
positive regulation of cell development	-1.5683	0.116811	0.761933
regulation of long-term neuronal synaptic plasticity	-1.56781	0.116925	0.761933
limbic system development	1.56704	0.117106	0.762253
positive regulation of stress fiber assembly	-1.56651	0.11723	0.762253
regulation of posttranscriptional gene silencing	1.56198	0.118293	0.762813
regulation of gene silencing by RNA	1.56069	0.118597	0.762813
positive regulation of histone methylation	1.56362	0.117907	0.762813
oxidoreductase activity, acting on CH-OH group of donors	-1.56216	0.118251	0.762813
epithelial cell proliferation	1.56112	0.118495	0.762813
cell volume homeostasis	-1.56205	0.118277	0.762813
apoptotic process involved in development	1.56263	0.118139	0.762813
preribosome	-1.56191	0.11831	0.762813
protein-lipid complex subunit organization	1.56127	0.118461	0.762813
cellular hormone metabolic process	-1.56542	0.117484	0.762813
regulation of peptide transport	1.55952	0.118873	0.763763
cerebellar Purkinje cell layer formation	-1.55829	0.119164	0.764191
mRNA stabilization	1.55776	0.11929	0.764191
lens morphogenesis in camera-type eye	1.55761	0.119325	0.764191
heart valve development	1.55339	0.120331	0.766594
regulation of anion transport	-1.55333	0.120343	0.766594
sphingolipid metabolic process	-1.55486	0.11998	0.766594
Rho protein signal transduction	-1.55362	0.120276	0.766594
negative regulation of ion transmembrane transport	-1.55451	0.120063	0.766594
U5 snRNP	-1.55144	0.120796	0.766656
regulation of actin cytoskeleton organization	-1.54747	0.121749	0.766656
secretory granule localization	-1.55126	0.120838	0.766656
establishment of mitotic spindle orientation	1.54751	0.121741	0.766656
regulation of DNA-binding transcription factor activity	1.54739	0.121769	0.766656
hippo signaling	1.54784	0.121661	0.766656
regulation of actin filament-based movement	-1.55	0.121141	0.766656
sphingolipid transporter activity	-1.5508	0.12095	0.766656
protein catabolic process in the vacuole	-1.54818	0.121578	0.766656
cell surface receptor signaling pathway involved in heart development	1.54858	0.121483	0.766656
spermatid development	1.55058	0.121003	0.766656
striated muscle thin filament	-1.54678	0.121916	0.766773
positive regulation of cytokine production	-1.54558	0.122205	0.766968
ligase activity, forming carbon-nitrogen bonds	-1.54587	0.122136	0.766968
microtubule-based transport	-1.54423	0.122533	0.768217
protein-membrane adaptor activity	-1.54339	0.122737	0.768685
leukocyte tethering or rolling	1.5404	0.123464	0.770807
mitochondrial calcium ion homeostasis	-1.54073	0.123382	0.770807
mitochondrion localization	-1.54123	0.12326	0.770807
sensory perception of pain	-1.53837	0.123959	0.77227
actin filament bundle assembly	-1.53798	0.124054	0.77227
signal transduction involved in regulation of gene expression	1.53784	0.124087	0.77227
release of cytochrome c from mitochondria	1.53329	0.125205	0.772515
smoothened signaling pathway	-1.53138	0.125676	0.772515
nucleotide-excision repair	1.53704	0.124283	0.772515
negative regulation of cell migration involved in sprouting angiogenesis	1.53437	0.124937	0.772515
metal ion export	-1.53191	0.125546	0.772515
pH reduction	-1.53305	0.125264	0.772515
negative regulation of mitotic cell cycle	1.53396	0.12504	0.772515
glial cell differentiation	-1.53508	0.124764	0.772515
isopeptidase activity	-1.53152	0.125642	0.772515
negative regulation of actin filament bundle assembly	-1.53363	0.125121	0.772515
cytoplasmic pattern recognition receptor signaling pathway in response to virus	-1.53397	0.125037	0.772515
spermatid differentiation	1.53135	0.125683	0.772515
regulation of telomere maintenance via telomere lengthening	1.53039	0.125921	0.773182
forebrain neuron development	-1.52819	0.126465	0.775723
positive regulation of cellular catabolic process	1.52652	0.12688	0.777466
positive regulation of cell cycle phase transition	1.5257	0.127084	0.777919
long-term synaptic potentiation	-1.52378	0.127563	0.779262
sensory organ morphogenesis	1.52325	0.127696	0.779262
folic acid-containing compound metabolic process	1.52357	0.127616	0.779262
protein refolding	-1.52233	0.127927	0.779642
regulation of endothelial cell chemotaxis	1.52195	0.128021	0.779642
organic hydroxy compound biosynthetic process	-1.52061	0.128358	0.7809
motor behavior	-1.51992	0.128531	0.781152
adenylyltransferase activity	-1.5193	0.128686	0.781297
developmental growth involved in morphogenesis	-1.51329	0.130205	0.782992
behavioral defense response	1.50915	0.131261	0.782992
mRNA 3'-UTR AU-rich region binding	1.50741	0.131706	0.782992
G1/S transition of mitotic cell cycle	1.51701	0.129264	0.782992
active transmembrane transporter activity	-1.50648	0.131943	0.782992
embryonic camera-type eye morphogenesis	1.50394	0.132597	0.782992
temperature homeostasis	1.50487	0.132358	0.782992
chaperone binding	-1.51288	0.13031	0.782992
mesenchyme morphogenesis	1.50982	0.131089	0.782992
energy derivation by oxidation of organic compounds	-1.51211	0.130506	0.782992
signal transduction in absence of ligand	-1.50989	0.131072	0.782992
extrinsic apoptotic signaling pathway in absence of ligand	-1.50989	0.131072	0.782992
negative regulation of receptor signaling pathway via JAK-STAT	-1.51535	0.129683	0.782992
G2/M transition of mitotic cell cycle	1.50375	0.132646	0.782992
negative regulation of focal adhesion assembly	1.50653	0.131932	0.782992
negative regulation of cell-substrate junction organization	1.50653	0.131932	0.782992
establishment of mitochondrion localization	-1.51222	0.130479	0.782992
axis specification	1.51126	0.130723	0.782992
negative regulation of transcription regulatory region DNA binding	1.50613	0.132034	0.782992
clathrin-coated pit	-1.50536	0.132231	0.782992
NADP metabolic process	1.51637	0.129426	0.782992
hair follicle maturation	-1.51267	0.130364	0.782992
negative regulation of response to reactive oxygen species	-1.50603	0.13206	0.782992
negative regulation of hydrogen peroxide-induced cell death	-1.50603	0.13206	0.782992
regulation of gliogenesis	-1.51728	0.129197	0.782992
cellular monovalent inorganic cation homeostasis	-1.50412	0.13255	0.782992
sodium ion homeostasis	-1.51098	0.130793	0.782992
regulation of sensory perception	-1.51197	0.130543	0.782992
Cajal body	1.50319	0.132791	0.783072
RNA stabilization	1.50211	0.133067	0.783152
hair cell differentiation	-1.50219	0.133049	0.783152
response to X-ray	-1.49939	0.133772	0.786522
associative learning	-1.49784	0.134174	0.786644
positive regulation of neurogenesis	-1.49525	0.13485	0.786644
leading edge membrane	-1.49617	0.13461	0.786644
regulation of viral entry into host cell	-1.49716	0.134351	0.786644
prostate gland development	1.49679	0.134448	0.786644
adrenergic receptor signaling pathway	-1.49624	0.134592	0.786644
toll-like receptor 2 signaling pathway	1.49529	0.134838	0.786644
DNA biosynthetic process	1.49783	0.134177	0.786644
phosphotyrosine residue binding	1.49466	0.135003	0.78677
steroid hydroxylase activity	-1.4936	0.135281	0.787621
neuron projection extension	-1.48949	0.136357	0.790341
cellular response to organic cyclic compound	-1.49022	0.136167	0.790341
vesicle-mediated transport to the plasma membrane	-1.48957	0.136336	0.790341
negative regulation of telomere maintenance via telomerase	1.48929	0.136412	0.790341
semaphorin receptor binding	-1.49131	0.135881	0.790341
hindbrain development	-1.48816	0.13671	0.790889
positive regulation of behavior	1.48792	0.136772	0.790889
negative regulation of multicellular organism growth	-1.48643	0.137164	0.79126
regulation of osteoblast differentiation	1.48516	0.137501	0.79126
long-chain fatty acid transport	1.48543	0.137429	0.79126
regulation of reactive oxygen species biosynthetic process	1.48521	0.137488	0.79126
brown fat cell differentiation	1.48537	0.137447	0.79126
blood vessel endothelial cell proliferation involved in sprouting angiogenesis	1.48344	0.137957	0.793122
glycoside metabolic process	-1.48175	0.138406	0.794933
inorganic anion transmembrane transporter activity	-1.47892	0.139161	0.7985
regulation of viral life cycle	-1.47664	0.139773	0.80047
intra-Golgi vesicle-mediated transport	-1.47665	0.139769	0.80047
insulin-like growth factor receptor signaling pathway	1.47263	0.140851	0.801059
lysophospholipid acyltransferase activity	-1.46992	0.141584	0.801059
response to topologically incorrect protein	-1.47396	0.140493	0.801059
long-term memory	1.47052	0.141422	0.801059
response to unfolded protein	-1.46828	0.142028	0.801059
RNA 3'-end processing	1.47141	0.141179	0.801059
lung development	1.46922	0.141774	0.801059
respiratory tube development	1.46947	0.141706	0.801059
5'-3' exonuclease activity	1.46987	0.141598	0.801059
euchromatin	1.46966	0.141655	0.801059
prostaglandin biosynthetic process	1.47275	0.140818	0.801059
prostanoid biosynthetic process	1.47275	0.140818	0.801059
proteasome regulatory particle	-1.47288	0.140784	0.801059
regulation of oxidative stress-induced cell death	-1.47143	0.141174	0.801059
condensed nuclear chromosome	-1.47219	0.140971	0.801059
negative regulation of protein serine/threonine kinase activity	1.46831	0.142019	0.801059
actomyosin structure organization	-1.46655	0.142498	0.802952
roof of mouth development	1.46546	0.142795	0.803862
positive regulation of protein binding	-1.46438	0.143091	0.804771
regulation of cardiac muscle cell proliferation	1.46335	0.143372	0.805589
cardiac septum development	1.46268	0.143556	0.805863
fatty acid transmembrane transport	1.46217	0.143695	0.805884
acylglycerol metabolic process	1.46121	0.143958	0.806598
transcription corepressor activity	1.46006	0.144274	0.806668
exoribonuclease activity, producing 5'-phosphomonoesters	1.45968	0.144377	0.806668
vesicle targeting	-1.45971	0.144369	0.806668
positive regulation of mitochondrial fission	1.45869	0.144649	0.807432
positive regulation of cytosolic calcium ion concentration	-1.45686	0.145154	0.808737
response to morphine	-1.45697	0.145126	0.808737
extrinsic component of membrane	1.456	0.145393	0.809311
regulation of calcium ion transmembrane transporter activity	-1.45549	0.145533	0.809334
regulation of presynapse organization	-1.4547	0.145752	0.809554
negative regulation of double-strand break repair	1.45421	0.145888	0.809554
negative regulation of mRNA catabolic process	1.45388	0.145981	0.809554
glycerolipid catabolic process	1.45272	0.146302	0.810583
histone demethylation	1.44601	0.148174	0.811851
histone lysine demethylation	1.44601	0.148174	0.811851
transport along microtubule	-1.44551	0.148315	0.811851
muscle tissue development	1.44744	0.147775	0.811851
cellular response to interferon-gamma	-1.44956	0.14718	0.811851
regulation of respiratory gaseous exchange	-1.44514	0.148419	0.811851
tetrahydrofolate metabolic process	1.44558	0.148295	0.811851
compact myelin	-1.45086	0.146819	0.811851
bicarbonate transmembrane transporter activity	1.44684	0.147943	0.811851
response to UV	1.451	0.146781	0.811851
myotube cell development	1.44861	0.147446	0.811851
organellar large ribosomal subunit	-1.44507	0.14844	0.811851
mitochondrial large ribosomal subunit	-1.44507	0.14844	0.811851
cellular response to cadmium ion	1.44654	0.148025	0.811851
heme biosynthetic process	-1.44444	0.148615	0.812067
positive regulation of glial cell differentiation	-1.44383	0.148787	0.812259
cerebellar Purkinje cell differentiation	-1.44333	0.148927	0.812277
lung morphogenesis	1.44194	0.149321	0.813681
positive regulation of phospholipase C activity	-1.44074	0.149658	0.814774
protein localization to lysosome	-1.44018	0.149815	0.814887
alcohol biosynthetic process	-1.43347	0.151724	0.816116
nucleic acid phosphodiester bond hydrolysis	1.43615	0.15096	0.816116
ionotropic glutamate receptor binding	-1.43482	0.151339	0.816116
isoprenoid biosynthetic process	-1.43264	0.15196	0.816116
microvillus	-1.43452	0.151424	0.816116
regulation of long-term synaptic depression	-1.43492	0.151311	0.816116
apical dendrite	-1.43854	0.150282	0.816116
regulation of synaptic transmission, GABAergic	-1.43426	0.151498	0.816116
molecular carrier activity	-1.43423	0.151506	0.816116
endosome organization	-1.43817	0.150385	0.816116
chemorepellent activity	-1.43343	0.151736	0.816116
maturation of SSU-rRNA from tricistronic rRNA transcript (SSU-rRNA, 5.8S rRNA, LSU-rRNA)	-1.43555	0.151129	0.816116
membrane docking	-1.43758	0.150554	0.816116
negative regulation of osteoblast differentiation	1.433	0.151859	0.816116
sodium channel complex	-1.43083	0.15248	0.817434
morphogenesis of an epithelial sheet	1.43108	0.152406	0.817434
TORC1 signaling	-1.42933	0.15291	0.819003
removal of superoxide radicals	1.42816	0.153245	0.82006
interstrand cross-link repair	1.42728	0.153499	0.820681
dendrite morphogenesis	-1.42588	0.153904	0.821372
transport across blood-brain barrier	1.42621	0.153808	0.821372
UDP-glycosyltransferase activity	-1.42338	0.154626	0.823537
glycosyltransferase activity	-1.42304	0.154724	0.823537
quaternary ammonium group binding	-1.42354	0.154581	0.823537
mRNA binding	1.41782	0.156242	0.82442
negative regulation of dendritic spine development	-1.41771	0.156274	0.82442
negative regulation of neuron projection development	-1.41865	0.156	0.82442
striated muscle tissue development	1.41966	0.155707	0.82442
hydrolase activity, acting on glycosyl bonds	-1.41995	0.155621	0.82442
organic anion transport	-1.42073	0.155395	0.82442
response to calcium ion	-1.41824	0.156119	0.82442
HMG box domain binding	1.41802	0.156186	0.82442
mannosidase activity	-1.42114	0.155276	0.82442
positive regulation of cell adhesion	-1.42037	0.155501	0.82442
regulation of MAP kinase activity	1.41506	0.157051	0.824609
regulation of peptide secretion	1.41516	0.157021	0.824609
cell projection membrane	-1.41511	0.157036	0.824609
carboxylic acid binding	-1.41675	0.156555	0.824609
C21-steroid hormone metabolic process	-1.41541	0.15695	0.824609
interleukin-4 production	-1.41475	0.157141	0.824609
response to fatty acid	1.41277	0.157725	0.825164
regulation of mitotic cell cycle phase transition	1.41321	0.157593	0.825164
cochlea morphogenesis	1.41389	0.157395	0.825164
apoptotic process involved in morphogenesis	1.41251	0.157801	0.825164
regulation of hepatocyte proliferation	-1.412	0.157949	0.825212
membrane lipid metabolic process	-1.41119	0.15819	0.825748
positive regulation of amyloid precursor protein catabolic process	-1.41045	0.158408	0.826162
heme metabolic process	-1.4094	0.158716	0.827048
spliceosomal complex	1.39188	0.163959	0.828462
protein processing	-1.39971	0.161599	0.828462
regulation of DNA repair	1.40039	0.161398	0.828462
histone ubiquitination	1.39257	0.163748	0.828462
aromatic compound catabolic process	1.40761	0.159247	0.828462
entrainment of circadian clock	1.4052	0.159961	0.828462
regulation of nucleobase-containing compound transport	-1.3954	0.162894	0.828462
positive regulation of DNA metabolic process	1.39563	0.162827	0.828462
protein K48-linked ubiquitination	1.39676	0.162484	0.828462
post-Golgi vesicle-mediated transport	-1.39502	0.163009	0.828462
ceramide biosynthetic process	-1.40583	0.159775	0.828462
regulation of Notch signaling pathway	1.39453	0.163156	0.828462
embryonic digit morphogenesis	1.40332	0.160522	0.828462
establishment of protein localization to endoplasmic reticulum	-1.40068	0.161309	0.828462
cell-cell junction assembly	-1.40246	0.160777	0.828462
icosanoid metabolic process	1.40088	0.161251	0.828462
membrane coat	-1.39285	0.163665	0.828462
coated membrane	-1.39285	0.163665	0.828462
regulation of dopamine metabolic process	-1.39631	0.162621	0.828462
protein targeting to peroxisome	-1.38992	0.164552	0.828462
protein localization to peroxisome	-1.38992	0.164552	0.828462
establishment of protein localization to peroxisome	-1.38992	0.164552	0.828462
regulation of cyclin-dependent protein serine/threonine kinase activity	1.4032	0.160556	0.828462
dicarboxylic acid transport	-1.40413	0.160279	0.828462
phagosome maturation	-1.39688	0.16245	0.828462
glycogen catabolic process	-1.3908	0.164286	0.828462
glucan catabolic process	-1.3908	0.164286	0.828462
rRNA methylation	1.39207	0.1639	0.828462
negative regulation of amyloid precursor protein catabolic process	-1.3977	0.162204	0.828462
ear morphogenesis	1.39306	0.163602	0.828462
myosin complex	-1.40479	0.160083	0.828462
proton-transporting two-sector ATPase complex, catalytic domain	-1.39345	0.163485	0.828462
extrinsic component of plasma membrane	1.39492	0.163041	0.828462
positive regulation of antigen receptor-mediated signaling pathway	-1.39728	0.162331	0.828462
negative regulation of intrinsic apoptotic signaling pathway in response to DNA damage	1.40339	0.160501	0.828462
mitogen-activated protein kinase binding	1.39715	0.162369	0.828462
negative regulation of cysteine-type endopeptidase activity involved in apoptotic process	1.39209	0.163895	0.828462
cellular response to oxygen radical	1.40055	0.16135	0.828462
cellular response to superoxide	1.40055	0.16135	0.828462
mitochondrial gene expression	-1.4019	0.160944	0.828462
viral process	-1.38937	0.164722	0.828616
structural constituent of ribosome	1.38808	0.165114	0.82989
thioester biosynthetic process	-1.38543	0.165921	0.831138
acyl-CoA biosynthetic process	-1.38543	0.165921	0.831138
ciliary basal body	1.38669	0.165537	0.831138
toll-like receptor 3 signaling pathway	-1.38612	0.165711	0.831138
skeletal system morphogenesis	1.38353	0.166501	0.832337
positive regulation of regulated secretory pathway	-1.38393	0.16638	0.832337
maintenance of synapse structure	-1.38237	0.166859	0.832337
prostanoid metabolic process	1.38276	0.166739	0.832337
prostaglandin metabolic process	1.38276	0.166739	0.832337
response to mechanical stimulus	-1.38156	0.167106	0.832873
regulation of dendrite development	-1.37888	0.167932	0.83494
ribonucleoprotein complex biogenesis	-1.37448	0.169291	0.83494
extracellular structure organization	-1.37612	0.168786	0.83494
regulation of response to DNA damage stimulus	1.37369	0.169537	0.83494
skeletal muscle cell differentiation	1.37677	0.168585	0.83494
regulation of epithelial cell apoptotic process	1.37638	0.168705	0.83494
ceramide metabolic process	-1.37767	0.168307	0.83494
hormone binding	-1.37354	0.169584	0.83494
iron ion transmembrane transport	-1.37341	0.169624	0.83494
telomerase RNA binding	1.37602	0.168817	0.83494
neurotransmitter uptake	-1.37543	0.168998	0.83494
cell cortex region	-1.37968	0.167685	0.83494
chromosome separation	1.37509	0.169104	0.83494
actin monomer binding	-1.37488	0.169168	0.83494
regulation of stress fiber assembly	-1.37464	0.169243	0.83494
presynapse assembly	-1.36382	0.172624	0.834982
visual learning	-1.36872	0.171087	0.834982
nucleobase-containing compound catabolic process	1.372	0.170063	0.834982
terpenoid metabolic process	-1.36453	0.172401	0.834982
peptide hormone secretion	1.36866	0.171105	0.834982
external encapsulating structure organization	-1.36407	0.172547	0.834982
negative regulation of posttranscriptional gene silencing	1.36131	0.173417	0.834982
negative regulation of gene silencing by RNA	1.36131	0.173417	0.834982
cardiac muscle contraction	-1.36432	0.172467	0.834982
response to hypoxia	-1.36396	0.172581	0.834982
Schwann cell differentiation	-1.37272	0.16984	0.834982
regulation of mitochondrion organization	1.36678	0.171694	0.834982
gap junction	-1.3668	0.171687	0.834982
cadherin binding	-1.36189	0.173233	0.834982
tyrosine phosphorylation of STAT protein	-1.36226	0.173115	0.834982
positive regulation of JNK cascade	1.36189	0.173231	0.834982
vascular endothelial cell proliferation	1.36976	0.170762	0.834982
regulation of vascular endothelial cell proliferation	1.36976	0.170762	0.834982
proximal/distal pattern formation	1.36549	0.172099	0.834982
rRNA processing	-1.36356	0.172705	0.834982
sulfur compound transport	1.37177	0.170136	0.834982
metaphase/anaphase transition of cell cycle	1.36428	0.172478	0.834982
chondrocyte development	-1.36661	0.171748	0.834982
mitochondrial DNA metabolic process	-1.36675	0.171703	0.834982
regulation of circadian sleep/wake cycle	1.36494	0.172271	0.834982
glutamate metabolic process	1.36754	0.171455	0.834982
positive regulation of synaptic transmission, GABAergic	-1.36171	0.17329	0.834982
isoprenoid metabolic process	-1.35799	0.174468	0.836545
H4 histone acetyltransferase complex	1.35794	0.174482	0.836545
glycolipid metabolic process	-1.35762	0.174585	0.836545
positive regulation of protein localization to cell periphery	-1.35778	0.174534	0.836545
positive regulation of B cell activation	1.35958	0.173962	0.836545
regulation of nuclear division	1.35808	0.174439	0.836545
histone H4-K16 acetylation	1.35653	0.174929	0.836866
response to estrogen	-1.35652	0.174932	0.836866
protein serine/threonine kinase activator activity	1.35135	0.176583	0.844078
negative regulation of coagulation	1.35091	0.176723	0.844078
neutral lipid metabolic process	1.35028	0.176927	0.844375
sterol biosynthetic process	-1.34678	0.178051	0.844635
regulation of supramolecular fiber organization	-1.34866	0.177446	0.844635
regulation of presynapse assembly	-1.3467	0.178076	0.844635
regulation of hemopoiesis	1.34248	0.17944	0.844635
cell-cell junction organization	-1.34253	0.179424	0.844635
regulation of intracellular transport	-1.34614	0.178257	0.844635
regulation of collateral sprouting	1.34219	0.179535	0.844635
positive regulation of interferon-beta production	-1.34549	0.178466	0.844635
embryonic camera-type eye development	1.34372	0.17904	0.844635
sprouting angiogenesis	1.34581	0.178364	0.844635
Golgi-associated vesicle membrane	-1.34278	0.179342	0.844635
nuclear ubiquitin ligase complex	1.34305	0.179256	0.844635
negative regulation of reproductive process	-1.34543	0.178487	0.844635
negative regulation of leukocyte migration	-1.34297	0.17928	0.844635
plasma lipoprotein particle organization	1.34285	0.17932	0.844635
negative regulation of response to external stimulus	-1.34965	0.177128	0.844635
negative regulation of cation channel activity	-1.34828	0.177567	0.844635
positive regulation of blood pressure	-1.34253	0.179425	0.844635
cell body membrane	-1.33899	0.180573	0.84675
regulation of DNA recombination	1.33795	0.180914	0.84675
embryonic organ morphogenesis	1.33991	0.180274	0.84675
cortical cytoskeleton organization	-1.33857	0.18071	0.84675
oxidoreductase activity, acting on paired donors, with incorporation or reduction of molecular oxygen	-1.33924	0.180491	0.84675
positive regulation of protein localization to plasma membrane	-1.33783	0.180953	0.84675
3'-5' exonuclease activity	1.33775	0.180979	0.84675
insulin secretion	1.33692	0.18125	0.84735
maternal process involved in female pregnancy	-1.33393	0.182226	0.84843
subpallium development	1.33358	0.182342	0.84843
protein localization to nucleus	1.33486	0.181923	0.84843
positive regulation of glycogen biosynthetic process	1.33521	0.181806	0.84843
positive regulation of alpha-beta T cell proliferation	1.33524	0.181799	0.84843
natural killer cell activation	1.3337	0.182303	0.84843
negative regulation of oxidative stress-induced neuron death	-1.33316	0.182478	0.84843
presynapse organization	-1.33229	0.182766	0.849074
negative regulation of RNA splicing	1.33187	0.182902	0.849074
triglyceride metabolic process	1.33135	0.183074	0.84921
neuron fate commitment	1.33013	0.183475	0.850411
dense core granule	-1.3297	0.183619	0.850414
negative regulation of synaptic transmission	-1.32834	0.184066	0.850823
antioxidant activity	1.32813	0.184135	0.850823
proteasome accessory complex	-1.32856	0.183994	0.850823
androgen receptor binding	-1.32687	0.184551	0.851695
axon regeneration	-1.32626	0.184753	0.851695
positive regulation of glycogen metabolic process	1.32653	0.184664	0.851695
negative regulation of small molecule metabolic process	1.3256	0.184972	0.852043
phospholipid binding	1.32407	0.18548	0.853141
extracellular matrix organization	-1.32339	0.185705	0.853141
regulation of double-strand break repair via homologous recombination	1.32387	0.185546	0.853141
negative regulation of steroid biosynthetic process	1.32316	0.185783	0.853141
phosphatidylinositol-5-phosphate binding	1.32214	0.186121	0.853351
negative regulation of axon regeneration	-1.32173	0.186259	0.853351
response to nutrient	-1.32238	0.186043	0.853351
maintenance of cell number	1.31278	0.189258	0.854287
cardiac chamber development	1.31085	0.189908	0.854287
cardiac muscle tissue development	1.31414	0.188798	0.854287
regulation of erythrocyte differentiation	1.31655	0.18799	0.854287
regulation of cell morphogenesis	-1.3203	0.186733	0.854287
inhibitory synapse	-1.31207	0.189498	0.854287
regulation of cold-induced thermogenesis	1.31973	0.186925	0.854287
response to dopamine	-1.31205	0.189503	0.854287
cellular response to dopamine	-1.31205	0.189503	0.854287
inositol 1,4,5 trisphosphate binding	-1.31293	0.189206	0.854287
regulation of chromatin binding	1.3168	0.187907	0.854287
fatty acid binding	1.31042	0.190053	0.854287
neuroblast proliferation	1.31036	0.190075	0.854287
glomerular epithelium development	1.31809	0.187473	0.854287
positive regulation of vasoconstriction	1.3169	0.187874	0.854287
acetyl-CoA biosynthetic process	-1.31001	0.190192	0.854287
muscle contraction	-1.31579	0.188244	0.854287
regulation of catecholamine metabolic process	-1.31167	0.189631	0.854287
polysaccharide catabolic process	-1.31238	0.189392	0.854287
negative regulation of fatty acid metabolic process	1.31131	0.189752	0.854287
integrated stress response signaling	-1.31534	0.188396	0.854287
negative regulation of oxidative stress-induced cell death	-1.31557	0.188319	0.854287
mitochondrial RNA metabolic process	-1.31367	0.188959	0.854287
regulation of cilium assembly	-1.31431	0.188741	0.854287
epithelial structure maintenance	1.3119	0.189555	0.854287
mitochondrial matrix	-1.31624	0.188094	0.854287
histone methylation	1.30699	0.191215	0.856272
sarcoplasm	-1.3016	0.193052	0.856272
histone deacetylase binding	1.30672	0.191309	0.856272
behavioral fear response	1.30029	0.193503	0.856272
TOR signaling	-1.30407	0.192208	0.856272
cellular response to carbohydrate stimulus	1.30509	0.191863	0.856272
iron ion transport	-1.30247	0.192755	0.856272
mRNA polyadenylation	1.30055	0.193414	0.856272
RNA polyadenylation	1.30055	0.193414	0.856272
female pregnancy	-1.30745	0.191061	0.856272
glycosylceramide metabolic process	-1.30027	0.193509	0.856272
cytosolic transport	-1.302	0.192917	0.856272
negative regulation of mRNA processing	1.30556	0.191701	0.856272
neuronal stem cell population maintenance	1.30312	0.192535	0.856272
interferon-beta production	-1.30334	0.192459	0.856272
regulation of interferon-beta production	-1.30334	0.192459	0.856272
modulation by host of viral process	-1.30507	0.19187	0.856272
endoplasmic reticulum lumen	-1.30331	0.192469	0.856272
copulation	-1.30472	0.191988	0.856272
inositol phosphate biosynthetic process	1.30123	0.193178	0.856272
positive regulation of morphogenesis of an epithelium	-1.29947	0.193781	0.856837
positive regulation of I-kappaB kinase/NF-kappaB signaling	1.29863	0.19407	0.857478
membrane protein proteolysis	-1.29721	0.194558	0.857727
venous blood vessel development	1.29782	0.194349	0.857727
long-chain fatty acid transporter activity	1.29741	0.194491	0.857727
collagen binding	-1.29619	0.194911	0.858647
regulation of tumor necrosis factor production	-1.29547	0.195157	0.859096
unsaturated fatty acid biosynthetic process	1.29434	0.195549	0.859739
response to isoquinoline alkaloid	-1.29421	0.195592	0.859739
miRNA mediated inhibition of translation	1.29104	0.196689	0.860539
negative regulation of translation, ncRNA-mediated	1.29104	0.196689	0.860539
regulation of translation, ncRNA-mediated	1.29104	0.196689	0.860539
carbohydrate derivative catabolic process	-1.29036	0.196925	0.860539
phospholipid biosynthetic process	-1.291	0.196703	0.860539
protein kinase activator activity	1.28993	0.197074	0.860539
regulation of sodium ion transmembrane transporter activity	-1.29064	0.19683	0.860539
regulation of tumor necrosis factor superfamily cytokine production	-1.29296	0.196024	0.860539
amino acid transmembrane transport	-1.29031	0.196942	0.860539
positive regulation of cell migration involved in sprouting angiogenesis	1.28948	0.19723	0.860587
hormone transport	1.28777	0.197825	0.861583
synaptonemal complex organization	1.28782	0.197809	0.861583
phospholipid dephosphorylation	-1.2874	0.197954	0.861583
detoxification	1.28717	0.198037	0.861583
visual behavior	-1.28546	0.19863	0.86224
osteoblast differentiation	1.28502	0.198785	0.86224
tumor necrosis factor production	-1.28557	0.198595	0.86224
organellar ribosome	-1.28466	0.198912	0.86224
mitochondrial ribosome	-1.28466	0.198912	0.86224
nuclear-transcribed mRNA catabolic process	1.26892	0.204469	0.863097
positive regulation of cell projection organization	-1.27811	0.201211	0.863097
biological process involved in intraspecies interaction between organisms	-1.2696	0.204226	0.863097
regulation of cellular component size	-1.26672	0.205257	0.863097
voltage-gated sodium channel activity	-1.28086	0.200242	0.863097
gland development	1.27479	0.202383	0.863097
cytoskeleton-dependent intracellular transport	-1.2657	0.205622	0.863097
sarcoplasmic reticulum	-1.27034	0.203965	0.863097
pericentric heterochromatin	1.28148	0.200023	0.863097
negative regulation of microtubule polymerization or depolymerization	1.26815	0.204743	0.863097
phosphatidylinositol-mediated signaling	-1.28083	0.200253	0.863097
phospholipid metabolic process	-1.27302	0.20301	0.863097
regulation of microtubule polymerization	-1.28321	0.19942	0.863097
protein tyrosine kinase binding	1.27722	0.201523	0.863097
positive regulation of posttranscriptional gene silencing	1.2675	0.204975	0.863097
respiratory system development	1.26837	0.204666	0.863097
regulation of protein serine/threonine kinase activity	1.26755	0.20496	0.863097
mitotic spindle pole	1.27088	0.203771	0.863097
iron ion binding	-1.2712	0.203656	0.863097
sperm-egg recognition	-1.27885	0.20095	0.863097
cerebellar cortex formation	-1.28356	0.199296	0.863097
anchored component of plasma membrane	-1.27936	0.20077	0.863097
regulation of cardiac muscle cell contraction	-1.27762	0.201383	0.863097
regulation of cell shape	-1.26657	0.20531	0.863097
TBP-class protein binding	-1.27625	0.201867	0.863097
microtubule	-1.26607	0.205487	0.863097
Golgi cisterna	-1.26839	0.204659	0.863097
spindle pole	1.27219	0.203307	0.863097
negative regulation of purine nucleotide metabolic process	1.26585	0.205568	0.863097
regulation of mitochondrial membrane permeability	1.27317	0.202957	0.863097
regulation of type I interferon-mediated signaling pathway	-1.26567	0.20563	0.863097
retrograde transport, endosome to Golgi	-1.2761	0.201921	0.863097
epidermal growth factor receptor binding	1.28074	0.200283	0.863097
glycosaminoglycan binding	-1.27412	0.202622	0.863097
positive regulation of cellular respiration	-1.27419	0.202595	0.863097
membrane fusion	-1.28175	0.19993	0.863097
spontaneous synaptic transmission	-1.27641	0.201809	0.863097
positive regulation of neurotransmitter secretion	-1.26998	0.204092	0.863097
polarized epithelial cell differentiation	1.26834	0.204678	0.863097
regulation of morphogenesis of an epithelium	-1.27302	0.20301	0.863097
RIG-I signaling pathway	-1.26841	0.204652	0.863097
ATPase-coupled transmembrane transporter activity	-1.2725	0.203194	0.863097
relaxation of muscle	-1.27705	0.201586	0.863097
GMP biosynthetic process	-1.27743	0.201451	0.863097
activation of NF-kappaB-inducing kinase activity	1.27792	0.201276	0.863097
atrioventricular valve morphogenesis	1.26473	0.205969	0.86391
large ribosomal subunit	1.26426	0.206137	0.864005
positive regulation of MAP kinase activity	1.26315	0.206537	0.865072
protein localization to vacuole	-1.2615	0.20713	0.866946
cellular detoxification	1.26081	0.207376	0.867366
protein ADP-ribosylase activity	1.25775	0.208481	0.871377
cell-cell recognition	-1.25728	0.208651	0.871478
microtubule cytoskeleton organization involved in mitosis	1.25462	0.209615	0.872367
cardiac muscle tissue morphogenesis	1.25497	0.209489	0.872367
regulation of actin filament length	-1.25502	0.20947	0.872367
fatty acid transport	1.25571	0.209222	0.872367
XY body	-1.25549	0.209299	0.872367
regulation of JNK cascade	1.25427	0.209743	0.872367
toll-like receptor 4 signaling pathway	1.25334	0.210081	0.873165
histone demethylase activity	1.25167	0.210691	0.873871
protein demethylase activity	1.25167	0.210691	0.873871
positive regulation of gene silencing by miRNA	1.25226	0.210477	0.873871
protein targeting to vacuole	-1.2506	0.211082	0.874881
microtubule depolymerization	1.24919	0.211594	0.876187
establishment of protein localization to organelle	-1.24893	0.211691	0.876187
neuronal cell body membrane	-1.24459	0.213284	0.877368
regulation of neurogenesis	-1.23875	0.215437	0.877368
regulation of dendrite morphogenesis	-1.24252	0.214045	0.877368
protein deubiquitination	-1.24192	0.214265	0.877368
methylated histone binding	1.24048	0.214799	0.877368
methylation-dependent protein binding	1.24048	0.214799	0.877368
aromatic amino acid family metabolic process	-1.23736	0.215954	0.877368
inositol lipid-mediated signaling	-1.24282	0.213934	0.877368
regulation of chondrocyte differentiation	1.2379	0.215754	0.877368
extracellular matrix binding	-1.2383	0.215605	0.877368
nuclear-transcribed mRNA catabolic process, exonucleolytic	1.23979	0.215054	0.877368
negative regulation of phosphoprotein phosphatase activity	-1.24164	0.214371	0.877368
regulation of protein localization to plasma membrane	-1.23984	0.215033	0.877368
regulation of triglyceride metabolic process	1.24239	0.214093	0.877368
manganese ion transport	-1.23835	0.215585	0.877368
cytochrome complex assembly	1.2374	0.215939	0.877368
bone cell development	-1.23912	0.215303	0.877368
endocardial cushion development	1.24118	0.214539	0.877368
retinoic acid receptor signaling pathway	-1.24226	0.214139	0.877368
cAMP binding	-1.24752	0.212208	0.877368
regulation of excitatory synapse assembly	-1.247	0.212397	0.877368
microfilament motor activity	-1.23956	0.21514	0.877368
cellular response to toxic substance	1.23811	0.215675	0.877368
organelle localization by membrane tethering	-1.24083	0.21467	0.877368
positive regulation of isotype switching	1.24157	0.214394	0.877368
regulation of establishment or maintenance of cell polarity	-1.23868	0.215463	0.877368
negative regulation of ion transmembrane transporter activity	-1.24125	0.214515	0.877368
microtubule end	-1.23568	0.216576	0.87922
bone growth	1.23534	0.216705	0.87922
protein modification by small protein removal	-1.23339	0.21743	0.88156
secondary palate development	1.2324	0.217801	0.882463
negative regulation of translation	1.22956	0.218864	0.88288
second-messenger-mediated signaling	-1.23108	0.218294	0.88288
spinal cord patterning	1.22979	0.218777	0.88288
neurotransmitter receptor internalization	-1.23022	0.218616	0.88288
porphyrin-containing compound biosynthetic process	-1.22998	0.218706	0.88288
tetrapyrrole biosynthetic process	-1.22998	0.218706	0.88288
negative regulation of pri-miRNA transcription by RNA polymerase II	1.22935	0.218941	0.88288
mammary gland epithelial cell proliferation	1.2278	0.219522	0.883529
regulation of DNA biosynthetic process	1.2285	0.21926	0.883529
positive regulation of neurotransmitter transport	-1.22773	0.219547	0.883529
steroid dehydrogenase activity	-1.22632	0.220077	0.88387
negative regulation of cysteine-type endopeptidase activity	1.22638	0.220055	0.88387
pseudouridine synthesis	1.22689	0.219864	0.88387
regulation of actin polymerization or depolymerization	-1.22582	0.220267	0.884035
cysteine-type endopeptidase inhibitor activity	1.22507	0.220547	0.884566
megakaryocyte development	-1.22419	0.220881	0.885307
catalytic step 2 spliceosome	-1.2233	0.221218	0.885698
melanin biosynthetic process	-1.22275	0.221425	0.885698
centromere complex assembly	1.22309	0.221296	0.885698
regulation of DNA metabolic process	1.22058	0.222246	0.886119
chromatin assembly or disassembly	-1.22052	0.222269	0.886119
embryonic limb morphogenesis	1.22054	0.22226	0.886119
embryonic appendage morphogenesis	1.22054	0.22226	0.886119
regulation of muscle adaptation	-1.22027	0.222364	0.886119
basement membrane organization	-1.22005	0.222447	0.886119
lamellipodium morphogenesis	1.21972	0.222571	0.886119
cellular response to alcohol	-1.21856	0.223011	0.887277
regulation of G2/M transition of mitotic cell cycle	1.2179	0.223261	0.88768
glial cell apoptotic process	-1.21733	0.223478	0.887947
establishment of organelle localization	-1.21627	0.223881	0.888956
regulation of canonical Wnt signaling pathway	1.21277	0.225218	0.890099
regulation of protein localization to cell periphery	-1.21312	0.225084	0.890099
steroid dehydrogenase activity, acting on the CH-OH group of donors, NAD or NADP as acceptor	-1.2126	0.225281	0.890099
regulation of alpha-beta T cell proliferation	1.21239	0.225364	0.890099
cortical actin cytoskeleton organization	-1.21265	0.225266	0.890099
negative regulation of DNA repair	1.21359	0.224904	0.890099
regulation of protein targeting to mitochondrion	-1.21423	0.224661	0.890099
regulation of smooth muscle cell differentiation	-1.21304	0.225116	0.890099
positive regulation of vascular endothelial cell proliferation	1.21117	0.225831	0.890172
reflex	-1.21155	0.225684	0.890172
purine ribonucleotide salvage	-1.21189	0.225554	0.890172
positive regulation of amine transport	-1.21056	0.226065	0.890506
protein transmembrane transporter activity	-1.20796	0.227062	0.891162
synaptonemal complex	-1.20779	0.22713	0.891162
synaptonemal structure	-1.20779	0.22713	0.891162
axolemma	-1.20852	0.226847	0.891162
protein mannosylation	-1.2095	0.22647	0.891162
macrophage activation involved in immune response	1.20813	0.226998	0.891162
regulation of gene silencing	1.20617	0.227753	0.891622
sister chromatid cohesion	1.20681	0.227506	0.891622
structural constituent of cytoskeleton	-1.20568	0.22794	0.891622
establishment of protein localization to vacuole	-1.20552	0.228002	0.891622
osteoblast proliferation	-1.20577	0.227906	0.891622
vitamin metabolic process	1.20515	0.228145	0.891622
chromatin organization	1.20227	0.229259	0.891919
developmental cell growth	-1.20368	0.228713	0.891919
regulation of interleukin-1 production	-1.20076	0.229846	0.891919
response to axon injury	-1.2033	0.228861	0.891919
positive regulation of receptor recycling	-1.2007	0.229867	0.891919
apoptotic cell clearance	1.20129	0.22964	0.891919
telomere maintenance	1.20089	0.229795	0.891919
positive regulation of cytokine production involved in inflammatory response	1.2028	0.229052	0.891919
GTPase activating protein binding	1.20443	0.228425	0.891919
positive regulation of Notch signaling pathway	1.20126	0.22965	0.891919
negative regulation of nucleotide metabolic process	1.2007	0.229868	0.891919
glycolipid biosynthetic process	-1.19945	0.230352	0.892367
ventricular septum morphogenesis	1.19693	0.231332	0.892367
detection of mechanical stimulus involved in sensory perception of sound	-1.19881	0.230604	0.892367
syntaxin binding	-1.19885	0.230587	0.892367
regulation of viral release from host cell	-1.19743	0.23114	0.892367
negative regulation of DNA-binding transcription factor activity	1.19707	0.231278	0.892367
eukaryotic translation initiation factor 3 complex	-1.19978	0.230224	0.892367
enzyme activator activity	1.19793	0.230944	0.892367
purine nucleoside triphosphate biosynthetic process	1.19705	0.231285	0.892367
paraxial mesoderm development	1.19487	0.232137	0.893009
movement in host environment	-1.19265	0.233008	0.893009
regulation of actin filament polymerization	-1.19377	0.232569	0.893009
forelimb morphogenesis	1.19152	0.233448	0.893009
histone deacetylation	1.19156	0.233434	0.893009
neuropeptide hormone activity	-1.19167	0.233392	0.893009
establishment of mitotic spindle localization	1.1942	0.232401	0.893009
organic acid transport	-1.19467	0.232218	0.893009
positive regulation of leukocyte degranulation	-1.19265	0.233007	0.893009
Rab protein signal transduction	1.19311	0.232826	0.893009
negative regulation of epithelial cell migration	1.19178	0.233348	0.893009
regulation of thymocyte apoptotic process	-1.19371	0.232592	0.893009
cell communication by electrical coupling	-1.1916	0.23342	0.893009
autophagy of nucleus	1.19063	0.233801	0.893784
serine-type peptidase activity	-1.18946	0.234258	0.894253
protein autoubiquitination	1.18938	0.234292	0.894253
response to interleukin-4	-1.18917	0.234374	0.894253
regulation of cytosolic calcium ion concentration	-1.18827	0.234728	0.895029
cell death in response to oxidative stress	-1.18674	0.235328	0.895029
negative regulation of cell cycle process	1.18697	0.235239	0.895029
skeletal muscle contraction	-1.18732	0.235103	0.895029
cyclin binding	1.18746	0.235046	0.895029
negative regulation of myeloid cell differentiation	1.1856	0.235782	0.896182
social behavior	-1.18025	0.237901	0.897536
axo-dendritic transport	-1.18088	0.237651	0.897536
acetyl-CoA metabolic process	-1.17156	0.241374	0.897536
sulfur compound metabolic process	-1.17121	0.241514	0.897536
organophosphate biosynthetic process	-1.17078	0.241687	0.897536
general transcription initiation factor binding	-1.17369	0.240518	0.897536
endothelial cell apoptotic process	1.17781	0.238874	0.897536
cardiac chamber morphogenesis	1.17759	0.23896	0.897536
negative regulation of innate immune response	-1.17455	0.240175	0.897536
liposaccharide metabolic process	-1.17742	0.239027	0.897536
tubulin binding	-1.17096	0.241614	0.897536
regulation of transforming growth factor beta production	1.18003	0.23799	0.897536
positive regulation of cell cycle process	1.18069	0.237727	0.897536
establishment of protein localization to plasma membrane	-1.17335	0.240654	0.897536
regulation of endocytic recycling	-1.17071	0.241714	0.897536
iron ion homeostasis	-1.1721	0.241157	0.897536
superoxide metabolic process	1.17506	0.239969	0.897536
ovulation	-1.17431	0.240271	0.897536
positive regulation of lymphocyte apoptotic process	1.17628	0.239482	0.897536
regulation of cell cycle G2/M phase transition	1.17378	0.240482	0.897536
solute:proton antiporter activity	-1.17609	0.239559	0.897536
COP9 signalosome	-1.1783	0.238678	0.897536
telomere maintenance via telomere lengthening	1.17975	0.238098	0.897536
negative regulation of blood coagulation	1.17923	0.238308	0.897536
sodium channel regulator activity	-1.17999	0.238003	0.897536
regulation of extrinsic apoptotic signaling pathway in absence of ligand	-1.17464	0.240137	0.897536
mitochondria-associated endoplasmic reticulum membrane	-1.17163	0.241346	0.897536
cellular biogenic amine metabolic process	-1.18096	0.237621	0.897536
thymic T cell selection	1.18324	0.236714	0.897536
cellular polysaccharide catabolic process	-1.17614	0.239539	0.897536
anion:anion antiporter activity	1.18253	0.236997	0.897536
positive regulation of collagen biosynthetic process	1.18035	0.237861	0.897536
positive regulation of epithelial to mesenchymal transition	1.17245	0.241016	0.897536
peptidyl-cysteine modification	-1.18141	0.237441	0.897536
Golgi membrane	-1.17395	0.240413	0.897536
cell redox homeostasis	1.1734	0.240637	0.897536
nucleoside-triphosphatase activity	-1.1798	0.238081	0.897536
protein methylation	1.16444	0.244248	0.898058
protein alkylation	1.16444	0.244248	0.898058
negative regulation of canonical Wnt signaling pathway	1.16702	0.243203	0.898058
cerebellar Purkinje cell layer morphogenesis	-1.1629	0.244871	0.898058
rhythmic behavior	1.16088	0.24569	0.898058
nuclear chromosome	-1.16237	0.245086	0.898058
coated vesicle	-1.1633	0.244709	0.898058
membrane depolarization	-1.16701	0.243208	0.898058
negative regulation of potassium ion transport	-1.16053	0.245833	0.898058
kinetochore	1.16221	0.245152	0.898058
positive regulation of cellular protein localization	-1.16227	0.245124	0.898058
organic hydroxy compound transmembrane transporter activity	-1.15926	0.246349	0.898058
regulation of gene expression by genetic imprinting	1.15983	0.246117	0.898058
amide transmembrane transporter activity	1.16936	0.242259	0.898058
lymph vessel morphogenesis	1.15963	0.2462	0.898058
Golgi to plasma membrane transport	-1.16923	0.242309	0.898058
glucosyltransferase activity	-1.16698	0.243217	0.898058
negative regulation of ATP metabolic process	1.16468	0.24415	0.898058
E-box binding	1.15919	0.246378	0.898058
positive regulation of cold-induced thermogenesis	1.15965	0.24619	0.898058
endoplasmic reticulum tubular network	-1.16355	0.244607	0.898058
minus-end-directed microtubule motor activity	-1.15926	0.24635	0.898058
positive regulation of lipid catabolic process	1.16176	0.245331	0.898058
glutamine metabolic process	1.16693	0.243237	0.898058
neutrophil activation	1.16694	0.243236	0.898058
lipid droplet organization	-1.16535	0.243877	0.898058
detection of light stimulus involved in visual perception	1.1598	0.24613	0.898058
detection of light stimulus involved in sensory perception	1.1598	0.24613	0.898058
prenyltransferase activity	-1.16237	0.245085	0.898058
GMP metabolic process	-1.16335	0.244689	0.898058
histone deubiquitination	1.15652	0.247467	0.898181
neuron projection regeneration	-1.15832	0.246732	0.898181
cellular response to interleukin-4	-1.15783	0.246932	0.898181
lipid modification	-1.15676	0.247369	0.898181
embryonic skeletal system development	1.157	0.247271	0.898181
ventricular cardiac muscle tissue development	1.15785	0.246927	0.898181
regulation of membrane depolarization	-1.15671	0.247389	0.898181
circadian behavior	1.15269	0.249038	0.898408
intestinal absorption	1.15342	0.24874	0.898408
mitotic spindle assembly	1.15446	0.248311	0.898408
vitamin B6 binding	-1.15367	0.248635	0.898408
negative regulation of fibroblast growth factor receptor signaling pathway	-1.15373	0.248612	0.898408
negative regulation of mitochondrion organization	1.15461	0.248249	0.898408
microtubule plus-end	-1.15299	0.248915	0.898408
nucleobase-containing compound kinase activity	1.15281	0.248988	0.898408
phosphatidylinositol bisphosphate phosphatase activity	-1.15561	0.247841	0.898408
positive regulation of cellular amide metabolic process	-1.15288	0.248959	0.898408
canonical Wnt signaling pathway	1.15032	0.250011	0.900282
somatic stem cell population maintenance	1.15097	0.249744	0.900282
regulation of B cell activation	1.15067	0.24987	0.900282
regulation of viral process	-1.14933	0.25042	0.90121
stem cell population maintenance	1.14472	0.252324	0.901215
transferase activity, transferring nitrogenous groups	-1.14686	0.251438	0.901215
ectodermal placode development	1.14529	0.252088	0.901215
cardiac septum morphogenesis	1.14579	0.251882	0.901215
peripheral nervous system development	-1.14722	0.251292	0.901215
lipoprotein particle binding	-1.1467	0.251504	0.901215
protein-lipid complex binding	-1.1467	0.251504	0.901215
stress-activated protein kinase signaling cascade	1.14458	0.252385	0.901215
quinone metabolic process	-1.14617	0.251724	0.901215
stress-activated MAPK cascade	1.14397	0.252635	0.901215
snRNA binding	1.14662	0.25154	0.901215
negative regulation of hemostasis	1.14474	0.252318	0.901215
exodeoxyribonuclease activity	1.14384	0.252691	0.901215
exodeoxyribonuclease activity, producing 5'-phosphomonoesters	1.14384	0.252691	0.901215
protein insertion into membrane	-1.14518	0.252135	0.901215
acidic amino acid transmembrane transporter activity	-1.14251	0.253242	0.902637
mitotic G1 DNA damage checkpoint signaling	1.14209	0.253417	0.902723
nuclear receptor binding	-1.13778	0.25521	0.903136
transport vesicle	-1.13876	0.254802	0.903136
histone H4-K5 acetylation	1.13731	0.255409	0.903136
histone H4-K8 acetylation	1.13731	0.255409	0.903136
regulation of monooxygenase activity	1.13878	0.254794	0.903136
cell migration involved in heart development	1.13927	0.254592	0.903136
response to oxygen radical	1.13861	0.254867	0.903136
amine biosynthetic process	-1.13829	0.255001	0.903136
cellular biogenic amine biosynthetic process	-1.13829	0.255001	0.903136
regulation of anion transmembrane transport	-1.13939	0.254542	0.903136
deaminase activity	1.14121	0.253782	0.903136
monocyte chemotactic protein-1 production	1.13708	0.255504	0.903136
regulation of monocyte chemotactic protein-1 production	1.13708	0.255504	0.903136
ER-nucleus signaling pathway	-1.13657	0.255718	0.903354
proton transmembrane transporter activity	-1.13617	0.255885	0.903409
collagen catabolic process	-1.13569	0.256087	0.903585
positive regulation of interferon-alpha production	-1.13468	0.256512	0.904549
regulation of biological process involved in symbiotic interaction	-1.132	0.257637	0.906632
amyloid-beta formation	-1.13182	0.257711	0.906632
mitotic cell cycle checkpoint signaling	1.13186	0.257695	0.906632
oxidoreductase activity, acting on paired donors, with incorporation or reduction of molecular oxygen, NAD(P)H as one donor, and incorporation of one atom of oxygen	-1.13191	0.257671	0.906632
neuron migration	-1.12598	0.260172	0.909331
cerebral cortex radial glia-guided migration	1.12399	0.261015	0.909331
telencephalon glial cell migration	1.12399	0.261015	0.909331
nuclear envelope	-1.12626	0.260055	0.909331
interleukin-1 production	-1.1235	0.261226	0.909331
positive regulation of histone modification	1.12905	0.258878	0.909331
3'-5'-exoribonuclease activity	1.1235	0.261225	0.909331
nuclease activity	1.1247	0.260717	0.909331
intrinsic apoptotic signaling pathway by p53 class mediator	1.12545	0.260397	0.909331
neutrophil mediated immunity	1.12527	0.260473	0.909331
nuclear body organization	-1.12598	0.260172	0.909331
tumor necrosis factor superfamily cytokine production	-1.12803	0.259309	0.909331
tetrapyrrole metabolic process	-1.12683	0.259816	0.909331
positive regulation of endothelial cell chemotaxis	1.12361	0.261178	0.909331
oxygen binding	1.12823	0.259222	0.909331
regulation of intrinsic apoptotic signaling pathway in response to DNA damage	1.12562	0.260328	0.909331
regulation of centriole replication	-1.12803	0.259308	0.909331
molecular function activator activity	1.12643	0.259983	0.909331
calcium ion import	-1.12243	0.261678	0.909443
T cell differentiation in thymus	1.12162	0.262022	0.909443
phospholipase C-activating G protein-coupled receptor signaling pathway	-1.12212	0.261811	0.909443
hydrolase activity, acting on carbon-nitrogen (but not peptide) bonds, in cyclic amidines	1.12179	0.261952	0.909443
regulation of epidermis development	1.12242	0.261683	0.909443
endoplasmic reticulum tubular network organization	-1.12126	0.262179	0.909458
regulation of hair follicle development	1.12071	0.262413	0.909741
regulation of glycoprotein biosynthetic process	-1.12031	0.262583	0.909797
neurotransmitter secretion	-1.11732	0.26386	0.911571
signal release from synapse	-1.11732	0.26386	0.911571
dendritic cell differentiation	-1.11741	0.263818	0.911571
cerebellar cortex morphogenesis	-1.11829	0.263444	0.911571
negative regulation of wound healing	1.11873	0.263256	0.911571
response to amine	1.11593	0.264454	0.911662
organ growth	1.11601	0.264417	0.911662
regulation of fatty acid oxidation	1.11582	0.264498	0.911662
mitotic G2 DNA damage checkpoint signaling	-1.11583	0.264496	0.911662
chromatin	1.11521	0.264759	0.912034
histone lysine methylation	1.10124	0.270794	0.91211
chromatin remodeling	-1.10702	0.268287	0.91211
nBAF complex	-1.11039	0.266829	0.91211
potassium channel activity	-1.10035	0.271182	0.91211
camera-type eye development	1.09509	0.273477	0.91211
regulation of synaptic transmission, glutamatergic	-1.09518	0.273439	0.91211
positive regulation of RNA splicing	1.10844	0.267672	0.91211
protein deacetylation	1.09633	0.272936	0.91211
DNA helicase activity	1.09602	0.273071	0.91211
chaperone cofactor-dependent protein refolding	1.091	0.275272	0.91211
regulation of potassium ion transmembrane transport	-1.1122	0.266051	0.91211
aldehyde dehydrogenase [NAD(P)+] activity	1.09042	0.27553	0.91211
GPI anchor metabolic process	-1.10156	0.270652	0.91211
ameboidal-type cell migration	-1.09491	0.273557	0.91211
regulation of axon extension involved in axon guidance	-1.09204	0.274818	0.91211
nuclear pore	-1.09676	0.272746	0.91211
transaminase activity	-1.11096	0.266584	0.91211
smoothened signaling pathway involved in dorsal/ventral neural tube patterning	1.10667	0.268436	0.91211
protein-DNA complex	-1.09449	0.273741	0.91211
acid-amino acid ligase activity	-1.11247	0.265936	0.91211
regulation of cell-substrate adhesion	-1.10164	0.270617	0.91211
macromolecule transmembrane transporter activity	-1.10292	0.270061	0.91211
cellular iron ion homeostasis	-1.09385	0.274021	0.91211
cold-induced thermogenesis	1.11216	0.266069	0.91211
lamellipodium organization	1.10169	0.270596	0.91211
synaptic vesicle endocytosis	-1.09979	0.271422	0.91211
presynaptic endocytosis	-1.09979	0.271422	0.91211
cellular response to hexose stimulus	1.09542	0.273334	0.91211
ventricular cardiac muscle tissue morphogenesis	1.0991	0.271725	0.91211
peptidyl-tyrosine autophosphorylation	-1.10551	0.268938	0.91211
carboxylic acid transport	-1.1031	0.269983	0.91211
protein exit from endoplasmic reticulum	-1.0901	0.275669	0.91211
filopodium tip	1.09856	0.271962	0.91211
autonomic nervous system development	-1.09068	0.275414	0.91211
positive regulation of phosphoprotein phosphatase activity	1.09326	0.274279	0.91211
attachment of spindle microtubules to kinetochore	1.09934	0.27162	0.91211
protein monoubiquitination	1.11014	0.266937	0.91211
renal filtration cell differentiation	1.09545	0.273321	0.91211
glomerular visceral epithelial cell differentiation	1.09545	0.273321	0.91211
glomerular epithelial cell differentiation	1.09545	0.273321	0.91211
vesicle budding from membrane	-1.09304	0.274374	0.91211
late endosome	-1.09895	0.271792	0.91211
viral release from host cell	-1.09084	0.275342	0.91211
exit from host	-1.09084	0.275342	0.91211
exit from host cell	-1.09084	0.275342	0.91211
regulation of stem cell population maintenance	1.0975	0.272422	0.91211
hydrogen peroxide-mediated programmed cell death	1.1116	0.266312	0.91211
programmed cell death in response to reactive oxygen species	1.1116	0.266312	0.91211
regulation of interleukin-2 production	1.08979	0.275807	0.91211
adenylate cyclase-inhibiting G protein-coupled receptor signaling pathway	-1.10598	0.268734	0.91211
negative regulation of RNA catabolic process	1.09961	0.2715	0.91211
regulation of neuroblast proliferation	1.0978	0.27229	0.91211
water-soluble vitamin metabolic process	1.10921	0.267338	0.91211
cellular response to calcium ion	-1.11332	0.265572	0.91211
negative regulation of cardiac muscle tissue growth	1.10941	0.267254	0.91211
negative regulation of heart growth	1.10941	0.267254	0.91211
response to zinc ion	-1.09793	0.272237	0.91211
atrioventricular valve development	1.10014	0.271273	0.91211
sulfur amino acid metabolic process	1.09614	0.273018	0.91211
organelle fission	1.09342	0.274211	0.91211
heart formation	1.10517	0.269087	0.91211
pore complex assembly	1.11385	0.265343	0.91211
wound healing	1.097	0.272643	0.91211
cyclic nucleotide metabolic process	-1.09541	0.273339	0.91211
regulation of skeletal muscle adaptation	-1.10246	0.270263	0.91211
circadian sleep/wake cycle, sleep	1.10919	0.267347	0.91211
tumor necrosis factor receptor superfamily binding	1.1133	0.265579	0.91211
activation of adenylate cyclase activity	-1.09015	0.275646	0.91211
kinesin complex	-1.09995	0.271353	0.91211
kinetochore assembly	1.09389	0.274003	0.91211
neuroinflammatory response	-1.09408	0.27392	0.91211
lateral mesoderm development	1.10027	0.271213	0.91211
regulation of peptide hormone secretion	1.08892	0.276187	0.912858
pri-miRNA transcription by RNA polymerase II	1.08744	0.276842	0.913276
hydrolase activity, acting on carbon-nitrogen (but not peptide) bonds	1.08763	0.276759	0.913276
positive regulation of stress-activated protein kinase signaling cascade	1.08735	0.276882	0.913276
positive regulation of coagulation	1.08725	0.276927	0.913276
Wnt signaling pathway	1.07818	0.280952	0.913286
entry into host	-1.07611	0.281876	0.913286
viral entry into host cell	-1.07119	0.284083	0.913286
establishment or maintenance of apical/basal cell polarity	1.07617	0.281851	0.913286
establishment or maintenance of bipolar cell polarity	1.07617	0.281851	0.913286
endoribonuclease activity	-1.07493	0.282405	0.913286
double-stranded RNA binding	-1.07929	0.280459	0.913286
aldehyde dehydrogenase (NAD+) activity	1.07933	0.280442	0.913286
G protein-coupled peptide receptor activity	-1.07071	0.284299	0.913286
signaling adaptor activity	1.07841	0.280851	0.913286
alpha-beta T cell proliferation	1.08149	0.279478	0.913286
spindle assembly	1.07044	0.284421	0.913286
neural precursor cell proliferation	1.08382	0.278443	0.913286
export across plasma membrane	-1.07888	0.280642	0.913286
actin filament capping	-1.08479	0.278016	0.913286
laminin binding	-1.07006	0.284591	0.913286
negative regulation of fat cell differentiation	1.08489	0.277971	0.913286
positive regulation of intracellular transport	-1.07184	0.28379	0.913286
telomere organization	1.08128	0.279574	0.913286
intermediate filament	-1.08276	0.278916	0.913286
nucleoside bisphosphate biosynthetic process	-1.07283	0.283348	0.913286
ribonucleoside bisphosphate biosynthetic process	-1.07283	0.283348	0.913286
purine nucleoside bisphosphate biosynthetic process	-1.07283	0.283348	0.913286
positive regulation of stress-activated MAPK cascade	1.0756	0.282106	0.913286
regulation of fatty acid transport	1.07228	0.283595	0.913286
binding of sperm to zona pellucida	-1.07404	0.282806	0.913286
receptor internalization	-1.07494	0.282401	0.913286
cell-cell adhesion mediator activity	-1.08406	0.278339	0.913286
positive regulation of nitric-oxide synthase biosynthetic process	-1.07815	0.280968	0.913286
positive regulation of leukocyte adhesion to vascular endothelial cell	1.075	0.282375	0.913286
mRNA 5'-UTR binding	-1.07753	0.281242	0.913286
ADP binding	-1.08095	0.279718	0.913286
integral component of synaptic vesicle membrane	-1.08153	0.279461	0.913286
female sex differentiation	-1.07031	0.284481	0.913286
positive regulation of response to external stimulus	-1.08047	0.279935	0.913286
dendritic cell migration	-1.08194	0.27928	0.913286
positive regulation of protein export from nucleus	-1.07005	0.284597	0.913286
acyltransferase activity	-1.08496	0.27794	0.913286
norepinephrine transport	1.08636	0.27732	0.913286
regulation of toll-like receptor 4 signaling pathway	1.07271	0.283403	0.913286
long-chain fatty acid biosynthetic process	-1.08153	0.279462	0.913286
microtubule motor activity	-1.07969	0.280282	0.913286
organic acid:sodium symporter activity	-1.07303	0.283259	0.913286
axonal growth cone	1.08006	0.280115	0.913286
antigen processing and presentation of exogenous antigen	-1.0857	0.27761	0.913286
transforming growth factor beta binding	1.07634	0.281773	0.913286
nucleoid	-1.07009	0.284578	0.913286
mitochondrial nucleoid	-1.07009	0.284578	0.913286
pentosyltransferase activity	1.07562	0.282098	0.913286
organelle membrane fusion	-1.08461	0.278093	0.913286
positive regulation of mitochondrion organization	1.0694	0.284891	0.913738
phenol-containing compound biosynthetic process	-1.06891	0.285108	0.913942
3'-UTR-mediated mRNA destabilization	1.06836	0.285358	0.914251
positive regulation of GTPase activity	-1.06589	0.286472	0.915357
RNA polymerase II, holoenzyme	-1.06605	0.286403	0.915357
positive regulation of telomere capping	1.06649	0.286203	0.915357
peptidyl-proline modification	-1.06628	0.286298	0.915357
translation initiation factor binding	1.06646	0.286218	0.915357
negative regulation of systemic arterial blood pressure	1.06538	0.286702	0.915603
establishment of skin barrier	-1.06329	0.287652	0.916178
positive regulation of cell cycle G1/S phase transition	1.06369	0.287468	0.916178
positive regulation of interleukin-10 production	1.06459	0.287061	0.916178
cartilage condensation	1.06368	0.287472	0.916178
vesicle fusion	-1.06344	0.287583	0.916178
metalloendopeptidase activity	-1.0626	0.287961	0.916185
maturation of LSU-rRNA from tricistronic rRNA transcript (SSU-rRNA, 5.8S rRNA, LSU-rRNA)	-1.06271	0.287913	0.916185
kinase activator activity	1.06203	0.288223	0.916529
regulation of norepinephrine secretion	1.0616	0.288417	0.916657
maintenance of cell polarity	1.06109	0.288649	0.916904
positive regulation of leukocyte mediated cytotoxicity	-1.05921	0.289506	0.917077
regulation of JUN kinase activity	1.06034	0.288991	0.917077
ATP generation from ADP	1.05948	0.28938	0.917077
negative regulation of axon extension involved in axon guidance	-1.05963	0.289313	0.917077
catenin complex	-1.05945	0.289393	0.917077
positive regulation of cell-cell adhesion	-1.05894	0.289628	0.917077
transcription coregulator activity	1.05301	0.292336	0.918814
protein demethylation	1.05377	0.29199	0.918814
protein dealkylation	1.05377	0.29199	0.918814
positive regulation of cytoskeleton organization	-1.05339	0.29216	0.918814
protein-lipid complex	-1.0533	0.292203	0.918814
animal organ maturation	-1.05453	0.29164	0.918814
regulation of fibroblast growth factor receptor signaling pathway	-1.0541	0.291835	0.918814
negative regulation of small GTPase mediated signal transduction	-1.05533	0.291276	0.918814
hippocampal mossy fiber to CA3 synapse	-1.05338	0.292168	0.918814
negative regulation of alpha-beta T cell activation	1.05364	0.292046	0.918814
neural crest cell development	-1.05714	0.290448	0.918814
hemostasis	1.05364	0.292049	0.918814
purine ribonucleoside triphosphate biosynthetic process	1.0566	0.290695	0.918814
positive regulation of collagen metabolic process	1.05409	0.29184	0.918814
epithelial to mesenchymal transition involved in endocardial cushion formation	1.05203	0.292786	0.919744
Schwann cell development	-1.05162	0.292973	0.919815
growth factor receptor binding	1.05131	0.293118	0.919815
positive regulation of DNA recombination	1.0509	0.293303	0.919912
angiogenesis involved in wound healing	1.05009	0.293679	0.920606
neuron projection arborization	-1.04839	0.29446	0.922568
humoral immune response	-1.04796	0.294658	0.922703
muscle organ development	1.04723	0.294995	0.922915
regulation of tyrosine phosphorylation of STAT protein	-1.04691	0.295139	0.922915
regulation of coagulation	1.0468	0.29519	0.922915
epithelial cell-cell adhesion	1.0461	0.295516	0.923447
ligand-gated calcium channel activity	-1.04512	0.295969	0.923504
positive regulation of calcium ion transmembrane transporter activity	-1.04505	0.295999	0.923504
actin filament depolymerization	-1.0454	0.29584	0.923504
sulfur compound catabolic process	-1.04399	0.296491	0.924314
regulation of protein secretion	1.04382	0.296569	0.924314
response to cocaine	-1.04278	0.297051	0.924365
postsynaptic neurotransmitter receptor internalization	-1.04305	0.296923	0.924365
postsynaptic endocytosis	-1.04305	0.296923	0.924365
positive regulation of tumor necrosis factor production	-1.04216	0.297336	0.924771
regulation of pri-miRNA transcription by RNA polymerase II	1.04025	0.298226	0.926569
monooxygenase activity	-1.04054	0.29809	0.926569
mRNA cis splicing, via spliceosome	1.03902	0.298797	0.927859
chromatin assembly	-1.03808	0.299232	0.928331
bone morphogenesis	1.03802	0.299261	0.928331
actin cytoskeleton reorganization	1.03429	0.301002	0.928399
regulation of chromosome organization	1.03746	0.299521	0.928399
positive regulation of protein localization to membrane	-1.03357	0.301336	0.928399
embryonic hemopoiesis	-1.03538	0.300491	0.928399
pyridoxal phosphate binding	-1.03478	0.300774	0.928399
primary alcohol metabolic process	-1.03697	0.299752	0.928399
regulation of carbohydrate metabolic process	1.03416	0.301064	0.928399
regulation of interferon-gamma production	-1.03542	0.300474	0.928399
negative regulation of phosphatase activity	-1.03667	0.29989	0.928399
Notch signaling pathway	1.03482	0.300752	0.928399
positive regulation of protein tyrosine kinase activity	-1.03392	0.301172	0.928399
negative regulation of calcium ion transmembrane transport	-1.0333	0.301465	0.928399
regulation of cilium movement involved in cell motility	1.03358	0.301335	0.928399
regulation of cilium-dependent cell motility	1.03358	0.301335	0.928399
axon extension	-1.03112	0.302486	0.928471
viral gene expression	-1.03252	0.30183	0.928471
mitophagy	1.03059	0.302735	0.928471
protein phosphorylated amino acid binding	1.03099	0.302548	0.928471
hematopoietic stem cell homeostasis	1.03118	0.302456	0.928471
endocardial cushion morphogenesis	1.03159	0.302266	0.928471
autophagosome membrane	1.03059	0.302731	0.928471
positive regulation of viral process	-1.03189	0.302122	0.928471
sleep	1.02988	0.303066	0.929007
dendritic cell cytokine production	-1.02912	0.303425	0.929629
peptidyl-lysine methylation	1.00147	0.316598	0.929818
cell-cell signaling by wnt	0.985785	0.324239	0.929818
peptidase regulator activity	-0.991152	0.321611	0.929818
protein localization to synapse	-0.984788	0.324728	0.929818
regulation of histone methylation	0.981088	0.326549	0.929818
long-term synaptic depression	-0.993311	0.320559	0.929818
regulation of circadian rhythm	1.02446	0.305619	0.929818
ribonuclease activity	0.983916	0.325157	0.929818
regulation of microtubule-based process	-1.00618	0.314331	0.929818
positive regulation of cation channel activity	-0.982478	0.325864	0.929818
glycosyl compound catabolic process	-1.0037	0.315524	0.929818
oxidoreductase activity, acting on the CH-CH group of donors	0.999535	0.317536	0.929818
motor neuron axon guidance	-1.00499	0.314904	0.929818
actin polymerization or depolymerization	-1.02607	0.30486	0.929818
coronary vasculature development	-0.995029	0.319722	0.929818
artery development	0.997442	0.31855	0.929818
PML body	1.01973	0.307856	0.929818
serine hydrolase activity	-1.02299	0.306315	0.929818
brush border membrane	0.9935	0.320466	0.929818
cellular glucose homeostasis	1.02363	0.306011	0.929818
postsynapse to nucleus signaling pathway	1.00753	0.313679	0.929818
axonal fasciculation	-1.00369	0.315528	0.929818
neuron projection fasciculation	-1.00369	0.315528	0.929818
carbon-oxygen lyase activity	-1.02313	0.306248	0.929818
condensed chromosome, centromeric region	0.980219	0.326978	0.929818
actin binding	-0.994249	0.320102	0.929818
regulation of gastrulation	-1.00873	0.313106	0.929818
syncytium formation	-1.02033	0.307574	0.929818
mammary gland development	1.00192	0.316385	0.929818
establishment of chromosome localization	0.995949	0.319275	0.929818
oxidoreductase activity, acting on the aldehyde or oxo group of donors	-1.02453	0.305585	0.929818
phosphatidylinositol-4-phosphate binding	1.00874	0.313101	0.929818
RNA phosphodiester bond hydrolysis, endonucleolytic	-1.00815	0.313381	0.929818
synaptic vesicle recycling	-1.0101	0.312449	0.929818
cranial skeletal system development	0.999545	0.317531	0.929818
regulation of endothelial cell apoptotic process	1.0213	0.307113	0.929818
regulation of cardiac muscle cell differentiation	0.986541	0.323868	0.929818
smooth endoplasmic reticulum	-1.01262	0.311242	0.929818
negative regulation of fibroblast proliferation	0.983728	0.325249	0.929818
response to platelet-derived growth factor	1.02689	0.304471	0.929818
myelination in peripheral nervous system	-0.980431	0.326874	0.929818
peripheral nervous system axon ensheathment	-0.980431	0.326874	0.929818
response to amphetamine	0.997177	0.318679	0.929818
antigen processing and presentation of endogenous antigen	-0.993041	0.32069	0.929818
regulation of filopodium assembly	-0.985299	0.324477	0.929818
cell maturation	-1.00129	0.316687	0.929818
negative regulation of cellular response to growth factor stimulus	-1.01811	0.308624	0.929818
negative regulation of response to biotic stimulus	-1.01186	0.311607	0.929818
substrate-dependent cell migration	-1.0122	0.311444	0.929818
cellular aldehyde metabolic process	-1.00466	0.315062	0.929818
regulation of insulin-like growth factor receptor signaling pathway	0.979737	0.327216	0.929818
primary amino compound metabolic process	-0.981954	0.326123	0.929818
embryonic skeletal system morphogenesis	1.02719	0.30433	0.929818
proton-transporting V-type ATPase complex	-1.01008	0.312458	0.929818
motile cilium	1.01441	0.310386	0.929818
[truncated: 3,957 more rows]

## Sheet: 1month_PFC
	stouffers_z	meta_p	FDR
myelin sheath	-6.64026	3.13138e-11	1.76985e-07
extracellular matrix	6.18247	6.31078e-10	1.18895e-06
external encapsulating structure	6.18338	6.27415e-10	1.18895e-06
mitochondrial protein-containing complex	-6.09476	1.096e-09	1.54865e-06
collagen-containing extracellular matrix	6.05779	1.38007e-09	1.56003e-06
presynapse	-5.9539	2.61834e-09	2.46647e-06
external encapsulating structure organization	5.51968	3.39611e-08	2.39935e-05
extracellular matrix organization	5.52386	3.31627e-08	2.39935e-05
extracellular structure organization	5.45833	4.80628e-08	3.01834e-05
extracellular matrix structural constituent	5.3413	9.22825e-08	5.2158e-05
angiogenesis	5.18266	2.18746e-07	0.000112396
neuron projection membrane	-4.96877	6.73793e-07	0.000317356
transmembrane transporter complex	-4.92171	8.57914e-07	0.000369761
cation channel complex	-4.9089	9.15897e-07	0.000369761
glutamatergic synapse	-4.71413	2.42742e-06	0.000914654
synaptic vesicle	-4.68148	2.84811e-06	0.00100609
regulation of response to cytokine stimulus	4.64094	3.46822e-06	0.00115308
transporter complex	-4.56435	5.01038e-06	0.00157326
extracellular matrix structural constituent conferring tensile strength	4.53901	5.65188e-06	0.00167992
ion channel complex	-4.52835	5.94452e-06	0.00167992
collagen fibril organization	4.43554	9.18425e-06	0.00247187
defense response to bacterium	4.4217	9.79283e-06	0.00250813
excitatory synapse	-4.40353	1.06502e-05	0.00250813
dendrite membrane	-4.40486	1.05854e-05	0.00250813
exocytic vesicle	-4.30496	1.67013e-05	0.00377583
regulation of vasculature development	4.25083	2.12977e-05	0.0046298
mitochondrial matrix	-4.22836	2.354e-05	0.00492772
negative regulation of vasculature development	4.19926	2.6779e-05	0.00540554
regulation of angiogenesis	4.17388	2.9945e-05	0.00583617
distal axon	-4.14213	3.44102e-05	0.00648288
cellular respiration	-4.10928	3.96894e-05	0.00723627
protein transmembrane import into intracellular organelle	-4.0901	4.31189e-05	0.00761587
negative regulation of angiogenesis	4.07759	4.55051e-05	0.00779378
inner mitochondrial membrane protein complex	-4.04381	5.25896e-05	0.00849247
cytokine-mediated signaling pathway	4.04814	5.16257e-05	0.00849247
regulation of cytokine-mediated signaling pathway	4.02323	5.74062e-05	0.00901278
negative regulation of blood vessel morphogenesis	4.01266	6.00391e-05	0.00917138
transport vesicle	-3.97152	7.14158e-05	0.0106222
neutrophil migration	3.95152	7.76551e-05	0.011254
endothelial cell differentiation	3.88123	0.000103931	0.0146855
dendritic shaft	-3.87065	0.000108547	0.0149636
synaptic vesicle membrane	-3.85352	0.000116433	0.0153042
exocytic vesicle membrane	-3.85352	0.000116433	0.0153042
collagen trimer	3.83845	0.000123811	0.0155069
neuron projection terminus	-3.83384	0.000126159	0.0155069
negative regulation of response to external stimulus	3.83375	0.000126207	0.0155069
regulation of inflammatory response	3.77873	0.000157631	0.0187752
axon terminus	-3.77587	0.000159449	0.0187752
granulocyte migration	3.76282	0.000168009	0.0193794
regulation of neurotransmitter levels	-3.73876	0.000184929	0.0199009
AMPA glutamate receptor complex	-3.73648	0.000186615	0.0199009
ionotropic glutamate receptor complex	-3.74744	0.00017865	0.0199009
dopamine transport	-3.73648	0.000186613	0.0199009
response to wounding	3.70662	0.000210045	0.0219847
cation channel activity	-3.70067	0.00021503	0.0220973
adaptive immune response based on somatic recombination of immune receptors built from immunoglobulin superfamily domains	3.67785	0.000235205	0.0237389
positive regulation of defense response	3.66959	0.000242937	0.0240891
neurotransmitter receptor complex	-3.66379	0.000248508	0.0242167
neurotransmitter receptor activity	-3.64922	0.000263034	0.0251978
establishment of protein localization to mitochondrion	-3.64307	0.000269402	0.0253777
myeloid leukocyte migration	3.62212	0.000292201	0.0270741
parallel fiber to Purkinje cell synapse	-3.6157	0.000299538	0.0273063
cell chemotaxis	3.60682	0.000309978	0.027375
negative regulation of response to cytokine stimulus	3.60917	0.000307179	0.027375
leukocyte migration	3.57986	0.000343778	0.0284751
wound healing	3.5838	0.000338634	0.0284751
positive regulation of cytokine production	3.56289	0.000366789	0.0284751
cell adhesion mediated by integrin	3.57293	0.000353004	0.0284751
brush border	3.56387	0.000365421	0.0284751
vasculogenesis	3.57505	0.000350159	0.0284751
endothelium development	3.56219	0.000367778	0.0284751
U2-type spliceosomal complex	-3.58652	0.000335124	0.0284751
negative regulation of locomotion	3.58864	0.000332414	0.0284751
mitochondrial inner membrane	-3.55365	0.000379925	0.0290181
ossification	3.54952	0.000385928	0.0290835
leukocyte chemotaxis	3.54094	0.000398697	0.0292654
protein localization to mitochondrion	-3.54203	0.000397065	0.0292654
generation of precursor metabolites and energy	-3.52698	0.000420331	0.0304578
positive regulation of response to external stimulus	3.52193	0.000428411	0.0306504
neurotransmitter receptor activity involved in regulation of postsynaptic membrane potential	-3.48265	0.000496484	0.0350766
lung development	3.47097	0.000518591	0.0361861
tissue migration	3.44806	0.000564625	0.0389178
terminal bouton	-3.44249	0.000576393	0.0392503
positive regulation of calcium ion-dependent exocytosis	-3.43725	0.000587659	0.039541
precatalytic spliceosome	-3.42816	0.000607693	0.040408
negative regulation of cell migration	3.42104	0.000623821	0.0409981
positive regulation of tumor necrosis factor superfamily cytokine production	3.40349	0.00066532	0.0422515
skeletal system development	3.40712	0.000656528	0.0422515
respiratory tube development	3.40534	0.000660815	0.0422515
aerobic respiration	-3.38762	0.000705017	0.0433126
negative regulation of cellular component movement	3.38951	0.000700169	0.0433126
glycerolipid metabolic process	3.39181	0.000694328	0.0433126
positive regulation of tumor necrosis factor production	3.36813	0.000756798	0.0440971
adaptive immune response	3.37017	0.000751228	0.0440971
negative regulation of cell motility	3.37542	0.00073704	0.0440971
transmitter-gated ion channel activity involved in regulation of postsynaptic membrane potential	-3.37254	0.000744772	0.0440971
U2-type precatalytic spliceosome	-3.37856	0.000728659	0.0440971
maintenance of synapse structure	-3.35846	0.000783777	0.0442991
proteasome accessory complex	-3.36329	0.000770198	0.0442991
postsynaptic neurotransmitter receptor activity	-3.359	0.000782239	0.0442991
neuron to neuron synapse	-3.34831	0.000813056	0.0451441
neutrophil chemotaxis	3.3385	0.000842313	0.0451441
positive regulation of NF-kappaB transcription factor activity	3.34446	0.000824414	0.0451441
lymph vessel development	3.33887	0.000841198	0.0451441
transport vesicle membrane	-3.33707	0.000846651	0.0451441
muscle tissue development	3.34045	0.000836413	0.0451441
asymmetric synapse	-3.33181	0.000862844	0.0455775
granulocyte chemotaxis	3.3203	0.00089921	0.0466269
positive regulation of cell adhesion	3.32221	0.000893075	0.0466269
artery morphogenesis	3.30652	0.000944628	0.0485367
toll-like receptor signaling pathway	3.2938	0.000988418	0.0498798
small molecule catabolic process	-3.29482	0.000984858	0.0498798
regulation of DNA-binding transcription factor activity	3.27639	0.00105144	0.0518042
regulation of epithelial cell apoptotic process	3.28022	0.00103728	0.0518042
glutamate receptor activity	-3.27569	0.00105405	0.0518042
negative regulation of cytokine-mediated signaling pathway	3.26896	0.00107943	0.0525941
energy derivation by oxidation of organic compounds	-3.24829	0.00116102	0.0536216
mitochondrion organization	-3.25811	0.00112155	0.0536216
postsynaptic specialization	-3.24225	0.0011859	0.0536216
mitochondrial transport	-3.24977	0.00115499	0.0536216
immune response-regulating signaling pathway	3.25465	0.00113531	0.0536216
negative regulation of epithelial cell apoptotic process	3.24898	0.00115821	0.0536216
dopamine secretion	-3.2436	0.00118029	0.0536216
regulation of dopamine secretion	-3.2436	0.00118029	0.0536216
potassium ion transport	-3.25654	0.00112778	0.0536216
endothelial cell proliferation	3.23354	0.00122267	0.0548453
integral component of synaptic vesicle membrane	-3.22642	0.00125348	0.0557846
mitochondrial gene expression	-3.21793	0.00129118	0.0558102
endopeptidase complex	-3.22175	0.00127409	0.0558102
transmitter-gated ion channel activity	-3.21741	0.00129355	0.0558102
transmitter-gated channel activity	-3.21741	0.00129355	0.0558102
homeostasis of number of cells	3.21332	0.00131208	0.0561808
pattern recognition receptor signaling pathway	3.20798	0.00133669	0.0562097
epithelial cell migration	3.20672	0.00134259	0.0562097
lymphangiogenesis	3.20764	0.00133829	0.0562097
intracellular protein transmembrane transport	-3.19444	0.00140102	0.0577997
voltage-gated potassium channel complex	-3.19482	0.00139919	0.0577997
synaptic membrane	-3.18166	0.00146431	0.0599731
endothelial cell migration	3.1558	0.00160058	0.0650826
U4/U6 x U5 tri-snRNP complex	-3.14384	0.00166744	0.0660669
spliceosomal tri-snRNP complex	-3.14384	0.00166744	0.0660669
inorganic cation import across plasma membrane	-3.14312	0.00167154	0.0660669
inorganic ion import across plasma membrane	-3.14312	0.00167154	0.0660669
postsynaptic density	-3.13436	0.00172232	0.06723
mitochondrial translation	-3.13394	0.00172476	0.06723
regulation of innate immune response	3.11222	0.00185689	0.0704371
respiratory chain complex	-3.11568	0.00183519	0.0704371
aminoacyl-tRNA ligase activity	-3.11278	0.00185335	0.0704371
ligase activity, forming carbon-oxygen bonds	-3.11278	0.00185335	0.0704371
potassium ion transmembrane transport	-3.10237	0.00191979	0.0723378
oxidoreductase complex	-3.09562	0.00196405	0.0735125
positive regulation of DNA-binding transcription factor activity	3.09367	0.00197698	0.0735125
protein targeting	-3.08778	0.00201655	0.0735325
ubiquitin-like protein conjugating enzyme activity	-3.08941	0.00200552	0.0735325
ubiquitin conjugating enzyme activity	-3.09018	0.00200035	0.0735325
interleukin-8 production	3.07975	0.00207171	0.0741096
regulation of interleukin-8 production	3.07975	0.00207171	0.0741096
tRNA aminoacylation	-3.08308	0.00204868	0.0741096
leukocyte mediated immunity	3.07215	0.00212526	0.0755469
organelle inner membrane	-3.06895	0.0021481	0.0758818
epithelium migration	3.06128	0.00220392	0.0768924
chromosome separation	3.06267	0.00219368	0.0768924
coagulation	3.05664	0.00223834	0.0772754
proteasome regulatory particle	-3.05612	0.00224224	0.0772754
mitophagy	-3.04522	0.00232508	0.0782222
integrin complex	3.04813	0.00230267	0.0782222
proteasome complex	-3.04874	0.00229805	0.0782222
striated muscle tissue development	3.04594	0.00231951	0.0782222
regulation of response to biotic stimulus	3.04248	0.00234638	0.0784719
positive regulation of interleukin-8 production	3.03744	0.00238599	0.0793271
humoral immune response	3.03156	0.00243291	0.0799464
lymph vessel morphogenesis	3.03242	0.00242604	0.0799464
blood coagulation	3.02637	0.00247507	0.0808617
regulation of intracellular transport	-3.01985	0.00252898	0.0821481
response to tumor necrosis factor	3.01765	0.00254742	0.0822744
ion channel activity	-3.01208	0.00259467	0.0828534
spliceosomal snRNP assembly	-3.01374	0.00258045	0.0828534
cellular response to interleukin-1	3.00973	0.00261481	0.0830276
protein phosphatase regulator activity	-3.00439	0.00266113	0.0840262
regulation of tumor necrosis factor superfamily cytokine production	3.00109	0.00269019	0.0844721
catecholamine transport	-2.99731	0.00272376	0.0850534
protein targeting to mitochondrion	-2.99074	0.00278305	0.0864275
homotypic cell-cell adhesion	2.9845	0.00284046	0.0874489
lipid translocation	2.9838	0.00284689	0.0874489
leukocyte cell-cell adhesion	2.97771	0.00290409	0.0887239
oxidative phosphorylation	-2.96964	0.00298148	0.090114
regulation of tumor necrosis factor production	2.97114	0.00296697	0.090114
protein complex involved in cell adhesion	2.96513	0.00302552	0.0904774
circulatory system process	2.96631	0.00301396	0.0904774
glucose catabolic process	-2.96346	0.00304197	0.0904907
brush border membrane	2.95758	0.00310068	0.0917542
hemostasis	2.94858	0.00319238	0.0939757
channel activity	-2.93536	0.00333161	0.0970633
passive transmembrane transporter activity	-2.93536	0.00333161	0.0970633
epithelial cell apoptotic process	2.93366	0.00334996	0.0970972
definitive hemopoiesis	2.92889	0.00340176	0.0980958
response to molecule of bacterial origin	2.9273	0.00341914	0.0980965
deoxyribonucleoside triphosphate metabolic process	2.91635	0.00354153	0.101095
ATP metabolic process	-2.91184	0.00359306	0.10205
endocardial cushion development	2.90774	0.00364047	0.10288
establishment of mitochondrion localization, microtubule-mediated	-2.89684	0.0037694	0.103687
mitochondrion transport along microtubule	-2.89684	0.0037694	0.103687
ubiquitin-dependent ERAD pathway	-2.90219	0.00370567	0.103687
artery development	2.89935	0.00373942	0.103687
muscle cell development	2.89603	0.00377911	0.103687
actin filament bundle	2.89751	0.00376138	0.103687
protein transmembrane transport	-2.89409	0.00380256	0.103826
sphingomyelin metabolic process	2.88914	0.00386292	0.10467
acute inflammatory response	2.88853	0.00387051	0.10467
collagen metabolic process	2.88497	0.00391452	0.105055
positive regulation of angiogenesis	2.88289	0.00394049	0.105055
positive regulation of vasculature development	2.88289	0.00394049	0.105055
tRNA aminoacylation for protein translation	-2.8814	0.0039591	0.105056
protein serine/threonine phosphatase activity	-2.87686	0.00401648	0.1058
inositol lipid-mediated signaling	2.87377	0.00405605	0.1058
neurotransmitter uptake	-2.87331	0.00406202	0.1058
small nuclear ribonucleoprotein complex	-2.87571	0.00403124	0.1058
neutral amino acid transport	-2.86805	0.00413013	0.10708
leukocyte activation involved in immune response	2.85742	0.004271	0.109726
positive regulation of JNK cascade	2.85765	0.00426789	0.109726
tumor necrosis factor superfamily cytokine production	2.85418	0.0043148	0.11035
cluster of actin-based cell projections	2.84921	0.00438286	0.111585
embryonic eye morphogenesis	2.84772	0.00440335	0.111604
regulation of neutrophil migration	2.83863	0.00453082	0.113814
regulation of G protein-coupled receptor signaling pathway	2.83996	0.00451188	0.113814
response to virus	2.83544	0.00457619	0.113941
neurotransmitter transport	-2.83569	0.00457268	0.113941
positive regulation of cytosolic calcium ion concentration involved in phospholipase C-activating G protein-coupled signaling pathway	2.83339	0.00460573	0.114174
B cell differentiation	2.82414	0.00474076	0.115995
mature B cell differentiation	2.82653	0.00470554	0.115995
intrinsic apoptotic signaling pathway in response to endoplasmic reticulum stress	-2.82547	0.0047211	0.115995
vascular process in circulatory system	2.8149	0.00487926	0.118359
Sm-like protein family complex	-2.81582	0.00486524	0.118359
lymphocyte mediated immunity	2.81222	0.00492006	0.118363
outflow tract morphogenesis	2.81214	0.00492133	0.118363
tumor necrosis factor production	2.80374	0.00505137	0.119041
proton transmembrane transporter activity	-2.80598	0.00501639	0.119041
lymphocyte chemotaxis	2.80513	0.00502966	0.119041
cellular response to hormone stimulus	2.80352	0.00505483	0.119041
maintenance of blood-brain barrier	2.80372	0.00505163	0.119041
positive regulation of leukocyte cell-cell adhesion	2.79667	0.00516318	0.120422
phagocytosis	2.79493	0.00519103	0.120422
secretory vesicle	-2.79524	0.00518607	0.120422
olfactory lobe development	-2.79446	0.00519867	0.120422
respirasome	-2.78351	0.00537741	0.123194
respiratory system development	2.78313	0.00538373	0.123194
spliceosomal snRNP complex	-2.78372	0.00537387	0.123194
cellular response to tumor necrosis factor	2.77935	0.00544679	0.123246
organellar ribosome	-2.77907	0.00545141	0.123246
mitochondrial ribosome	-2.77907	0.00545141	0.123246
basement membrane	2.77505	0.0055193	0.124283
aminoglycan metabolic process	2.76986	0.00560801	0.12578
regulation of I-kappaB kinase/NF-kappaB signaling	2.76568	0.0056805	0.126402
regulation of blood vessel endothelial cell migration	2.76662	0.00566407	0.126402
phospholipid translocation	2.75207	0.00592195	0.131258
regulation of viral genome replication	2.74895	0.00597868	0.131998
response to lipopolysaccharide	2.7424	0.00609922	0.133037
potassium channel complex	-2.74131	0.00611951	0.133037
aorta morphogenesis	2.74129	0.00611991	0.133037
synaptic cleft	-2.74482	0.00605446	0.133037
phospholipid catabolic process	2.73429	0.00625149	0.135377
positive regulation of MAPK cascade	2.73072	0.00631964	0.135682
metal ion transmembrane transporter activity	-2.72822	0.0063677	0.135682
intrinsic component of synaptic vesicle membrane	-2.72729	0.00638561	0.135682
U5 snRNP	-2.72987	0.00633587	0.135682
U2-type catalytic step 2 spliceosome	-2.72841	0.00636399	0.135682
mitochondrial respirasome	-2.72195	0.00648974	0.137148
Schaffer collateral - CA1 synapse	-2.72127	0.00650312	0.137148
blood vessel endothelial cell migration	2.71772	0.0065734	0.137883
female meiotic nuclear division	2.71705	0.00658676	0.137883
defense response to Gram-positive bacterium	2.71254	0.00667692	0.139254
regulation of leukocyte migration	2.70962	0.00673603	0.139458
regulation of blood pressure	2.71019	0.00672455	0.139458
defense response to virus	2.70391	0.0068528	0.140333
defense response to symbiont	2.70391	0.0068528	0.140333
phosphatidylinositol-mediated signaling	2.70551	0.00681989	0.140333
protein serine kinase activity	2.70176	0.00689727	0.140734
structural constituent of cytoskeleton	-2.6983	0.00696942	0.141471
channel regulator activity	-2.69763	0.00698342	0.141471
magnesium-dependent protein serine/threonine phosphatase complex	-2.69639	0.00700946	0.141491
glial cell migration	2.69335	0.00707388	0.142283
response to chemokine	2.69094	0.00712515	0.142302
cellular response to chemokine	2.69094	0.00712515	0.142302
amino acid activation	-2.68974	0.00715081	0.142311
amine transport	-2.68641	0.0072225	0.143234
leukocyte adhesion to vascular endothelial cell	2.68361	0.00728318	0.143553
mRNA splice site selection	2.68333	0.00728938	0.143553
vesicle-mediated transport in synapse	-2.67854	0.00739438	0.143619
regulation of biomineralization	2.68113	0.00733743	0.143619
regulation of chemokine production	2.68021	0.00735762	0.143619
regulation of cell adhesion mediated by integrin	2.67915	0.00738083	0.143619
basal part of cell	2.67728	0.00742217	0.143665
mitochondrial transmembrane transport	-2.66524	0.00769338	0.145428
negative regulation of viral genome replication	2.66578	0.00768095	0.145428
cell activation involved in immune response	2.6696	0.0075942	0.145428
positive regulation of T cell differentiation	2.66953	0.00759566	0.145428
import into cell	-2.67025	0.00757944	0.145428
stress fiber	2.66537	0.00769036	0.145428
contractile actin filament bundle	2.66537	0.00769036	0.145428
positive regulation of synaptic transmission	-2.6595	0.00782564	0.147124
positive regulation of I-kappaB kinase/NF-kappaB signaling	2.65909	0.00783515	0.147124
growth factor binding	2.65671	0.00789076	0.147677
negative regulation of defense response	2.64318	0.00821324	0.153205
chondroitin sulfate proteoglycan metabolic process	2.64195	0.00824297	0.153254
regulation of viral process	2.63647	0.00837743	0.154562
protein serine phosphatase activity	-2.63574	0.00839533	0.154562
protein threonine phosphatase activity	-2.63574	0.00839533	0.154562
positive regulation of cell activation	2.62875	0.00857002	0.157265
molecular adaptor activity	-2.62534	0.00865636	0.157318
negative regulation of cell killing	2.62676	0.00862021	0.157318
potassium ion transmembrane transporter activity	-2.62636	0.00863047	0.157318
mitochondrial outer membrane permeabilization involved in programmed cell death	-2.62267	0.00872426	0.158043
positive regulation of inflammatory response	2.61943	0.0088077	0.158846
positive regulation of response to cytokine stimulus	2.61717	0.00886631	0.158846
regulation of body fluid levels	2.6166	0.00888096	0.158846
smooth muscle cell differentiation	2.61763	0.00885417	0.158846
positive regulation of MAP kinase activity	2.61491	0.00892513	0.159132
regulation of JNK cascade	2.60691	0.00913641	0.162387
positive regulation of mitochondrial membrane permeability	-2.60343	0.00922971	0.163531
interleukin-1-mediated signaling pathway	2.59833	0.00936774	0.165458
unfolded protein binding	-2.59635	0.00942192	0.165896
glycosaminoglycan metabolic process	2.59296	0.00951539	0.167022
protein transmembrane transporter activity	-2.59018	0.00959261	0.167419
regulation of amine transport	-2.59001	0.00959727	0.167419
glycosaminoglycan binding	2.58493	0.00973992	0.168065
branching morphogenesis of an epithelial tube	2.58373	0.00977378	0.168065
establishment of protein localization to organelle	-2.58425	0.00975913	0.168065
protein serine/threonine kinase activity	2.58481	0.0097433	0.168065
meiotic chromosome segregation	2.58341	0.00978296	0.168065
bone development	2.58139	0.00984026	0.16808
triglyceride metabolic process	2.58129	0.00984332	0.16808
axo-dendritic transport	-2.5762	0.00998942	0.170061
response to interleukin-1	2.57267	0.0100917	0.171286
response to interferon-beta	2.56876	0.0102063	0.171331
regulation of cellular respiration	-2.56803	0.0102279	0.171331
response to peptide	2.56907	0.0101971	0.171331
cell body membrane	-2.56742	0.0102459	0.171331
hydrolase activity, acting on carbon-nitrogen (but not peptide) bonds	2.57047	0.0101559	0.171331
regulation of synaptic plasticity	-2.56158	0.0104197	0.172039
positive regulation of neutrophil migration	2.56337	0.0103661	0.172039
I-kappaB kinase/NF-kappaB signaling	2.56089	0.0104405	0.172039
cytoskeletal motor activity	2.56417	0.0103424	0.172039
acylglycerol metabolic process	2.56214	0.010403	0.172039
cellular response to insulin stimulus	2.55753	0.0105418	0.172803
ion channel regulator activity	-2.55702	0.0105572	0.172803
regulation of amino acid transport	-2.55632	0.0105785	0.172803
NADH metabolic process	-2.55282	0.0106854	0.174045
protein import into mitochondrial matrix	-2.55172	0.0107193	0.174096
translation initiation factor activity	-2.55009	0.0107696	0.174411
negative regulation of viral process	2.5455	0.0109122	0.175215
lymphocyte activation involved in immune response	2.5469	0.0108686	0.175215
phospholipid metabolic process	2.54622	0.0108897	0.175215
G protein-coupled receptor internalization	2.54243	0.0110085	0.176258
amino acid transport	-2.54145	0.0110395	0.176258
DNA-binding transcription activator activity	2.53819	0.0111428	0.177405
cellular response to molecule of bacterial origin	2.53618	0.0112071	0.177429
catalytic step 2 spliceosome	-2.53636	0.0112012	0.177429
ubiquitin protein ligase binding	-2.53445	0.0112626	0.17781
positive regulation of immune response	2.53082	0.0113795	0.179155
epithelial cell proliferation	2.52859	0.0114523	0.179361
extracellular ligand-gated ion channel activity	-2.52847	0.011456	0.179361
mitochondrial outer membrane	-2.52552	0.0115527	0.180375
ameboidal-type cell migration	2.52299	0.0116363	0.181179
olfactory bulb development	-2.52163	0.0116812	0.18138
regulation of endothelial cell proliferation	2.51992	0.0117382	0.181765
regulation of mitochondrial membrane permeability involved in apoptotic process	-2.51886	0.0117735	0.181813
DNA-binding transcription activator activity, RNA polymerase II-specific	2.51519	0.0118969	0.183219
apical plasma membrane	2.51304	0.0119695	0.183836
postsynaptic membrane	-2.51056	0.012054	0.183944
mitochondrial membrane organization	-2.51043	0.0120583	0.183944
ventricular septum development	2.50997	0.0120742	0.183944
negative regulation of viral life cycle	2.50881	0.0121139	0.184053
regulation of immune effector process	2.49648	0.0125432	0.186447
protein phosphatase type 2A complex	-2.50102	0.0123836	0.186447
positive regulation of leukocyte activation	2.49586	0.0125653	0.186447
regulation of leukocyte adhesion to vascular endothelial cell	2.4995	0.0124369	0.186447
neutral amino acid transmembrane transporter activity	-2.49577	0.0125684	0.186447
vascular endothelial growth factor signaling pathway	2.50109	0.0123813	0.186447
positive regulation of membrane permeability	-2.49617	0.0125541	0.186447
viral genome replication	2.49824	0.0124811	0.186447
actomyosin	2.4978	0.0124967	0.186447
neurotransmitter secretion	-2.49345	0.0126509	0.186691
signal release from synapse	-2.49345	0.0126509	0.186691
leukocyte homeostasis	2.48964	0.0127874	0.18786
ATPase complex	-2.48846	0.0128298	0.18786
COPI-coated vesicle	-2.48883	0.0128163	0.18786
aorta development	2.48702	0.012882	0.188137
embryonic camera-type eye morphogenesis	2.48503	0.0129541	0.188703
2 iron, 2 sulfur cluster binding	-2.48351	0.0130094	0.188756
apical part of cell	2.4831	0.0130245	0.188756
regulation of nervous system process	-2.48079	0.0131093	0.189014
response to endoplasmic reticulum stress	-2.48095	0.0131033	0.189014
voltage-gated channel activity	-2.47933	0.0131629	0.189304
phosphoric diester hydrolase activity	2.4777	0.0132233	0.189386
regulation of biomineral tissue development	2.47458	0.0133392	0.189386
organellar large ribosomal subunit	-2.47377	0.0133696	0.189386
mitochondrial large ribosomal subunit	-2.47377	0.0133696	0.189386
blood circulation	2.4743	0.0133499	0.189386
glycerolipid biosynthetic process	2.4761	0.0132827	0.189386
endocardial cushion morphogenesis	2.47138	0.0134591	0.189723
intrinsic component of organelle membrane	-2.47046	0.0134941	0.189723
potassium ion homeostasis	-2.47077	0.0134823	0.189723
regulation of membrane lipid distribution	2.46768	0.0135991	0.190725
ion channel inhibitor activity	-2.46597	0.0136642	0.191163
regulation of neurotransmitter receptor activity	-2.46479	0.0137094	0.191322
catecholamine secretion	-2.46258	0.0137943	0.192032
cellular response to external stimulus	2.46156	0.0138335	0.192105
superoxide metabolic process	2.45792	0.0139746	0.193589
positive regulation of lymphocyte activation	2.45647	0.0140311	0.193897
regulation of chemotaxis	2.45393	0.0141303	0.194791
mitochondrial respiratory chain complex I	-2.44777	0.0143744	0.195061
NADH dehydrogenase complex	-2.44777	0.0143744	0.195061
respiratory chain complex I	-2.44777	0.0143744	0.195061
B cell mediated immunity	2.44817	0.0143582	0.195061
neutrophil activation	2.43637	0.0148355	0.195061
positive regulation of protein serine/threonine kinase activity	2.4443	0.0145134	0.195061
hexose catabolic process	-2.43944	0.0147101	0.195061
iron-sulfur cluster assembly	-2.43862	0.0147435	0.195061
metallo-sulfur cluster assembly	-2.43862	0.0147435	0.195061
phosphatase regulator activity	-2.43626	0.0148401	0.195061
positive regulation of peptidyl-threonine phosphorylation	2.43713	0.0148044	0.195061
retina vasculature development in camera-type eye	2.44096	0.0146482	0.195061
JNK cascade	2.4397	0.0146993	0.195061
voltage-gated ion channel activity	-2.44315	0.0145597	0.195061
cellular response to vascular endothelial growth factor stimulus	2.43646	0.0148319	0.195061
SWI/SNF superfamily-type complex	-2.44326	0.0145552	0.195061
regulation of catecholamine secretion	-2.44338	0.0145505	0.195061
focal adhesion	2.44058	0.0146635	0.195061
regulation of translation in response to stress	-2.44371	0.0145371	0.195061
single-stranded DNA helicase activity	-2.43858	0.0147451	0.195061
peptidase complex	-2.43232	0.0150025	0.196283
glycerophospholipid metabolic process	2.43279	0.0149831	0.196283
establishment of protein localization to membrane	-2.42624	0.0152562	0.196581
positive regulation of lipid localization	2.42512	0.0153035	0.196581
nitric-oxide synthase biosynthetic process	2.42574	0.015277	0.196581
regulation of nitric-oxide synthase biosynthetic process	2.42574	0.015277	0.196581
hippo signaling	2.42902	0.0151396	0.196581
response to decreased oxygen levels	2.42737	0.0152086	0.196581
epidermal cell differentiation	2.42944	0.0151222	0.196581
myosin complex	2.42757	0.0152006	0.196581
negative regulation of endothelial cell proliferation	2.42332	0.0153793	0.197106
preribosome, large subunit precursor	-2.42195	0.0154373	0.197402
transmembrane receptor protein kinase activity	2.42007	0.0155176	0.19798
endothelial cell apoptotic process	2.41856	0.015582	0.198355
respiratory electron transport chain	-2.41582	0.0156997	0.199404
positive regulation of adaptive immune response	2.41204	0.0158634	0.199642
negative regulation of immune effector process	2.4097	0.0159657	0.199642
negative regulation of leukocyte mediated cytotoxicity	2.41252	0.0158426	0.199642
regulation of endothelial cell migration	2.41	0.0159526	0.199642
locomotory behavior	-2.41173	0.0158772	0.199642
positive regulation of mitochondrial membrane permeability involved in apoptotic process	-2.41395	0.0157808	0.199642
vesicle transport along actin filament	2.4108	0.0159176	0.199642
gated channel activity	-2.40776	0.0160506	0.200261
regulation of membrane potential	-2.40694	0.0160869	0.200271
cell killing	2.40468	0.0161868	0.200493
establishment of mitochondrion localization	-2.40517	0.0161649	0.200493
regulation of lipid transport	2.40413	0.0162111	0.200493
outer membrane	-2.40197	0.0163069	0.200798
organelle outer membrane	-2.40197	0.0163069	0.200798
protein folding chaperone	-2.39943	0.0164206	0.201759
response to peptide hormone	2.3955	0.0165977	0.203493
organelle disassembly	-2.38925	0.0168826	0.204964
regulation of leukocyte cell-cell adhesion	2.38732	0.0169715	0.204964
cellular response to peptide hormone stimulus	2.38975	0.0168596	0.204964
axonal transport of mitochondrion	-2.38794	0.0169429	0.204964
metanephros morphogenesis	-2.38763	0.0169573	0.204964
regulation of cell-substrate adhesion	2.39032	0.0168335	0.204964
neurotransmitter metabolic process	-2.39134	0.0167869	0.204964
electron transport chain	-2.38031	0.0172979	0.205876
positive regulation of response to biotic stimulus	2.38244	0.0171982	0.205876
regulation of response to wounding	2.3824	0.0172002	0.205876
regulation of postsynaptic membrane potential	-2.37945	0.0173384	0.205876
cerebellar Purkinje cell layer morphogenesis	-2.38165	0.0172354	0.205876
female gamete generation	2.38329	0.0171587	0.205876
epithelial cell development	2.37985	0.0173196	0.205876
anatomical structure homeostasis	2.38151	0.0172419	0.205876
proteasomal protein catabolic process	-2.37683	0.0174623	0.206479
ATPase-coupled cation transmembrane transporter activity	-2.3771	0.0174494	0.206479
synaptic vesicle cycle	-2.37421	0.0175866	0.207082
stem cell division	2.37431	0.017582	0.207082
endothelial cell development	2.37245	0.0176706	0.207639
regulation of bone mineralization	2.36387	0.018085	0.210772
regulation of cation channel activity	-2.36372	0.0180923	0.210772
receptor recycling	-2.36394	0.0180817	0.210772
regulation of receptor recycling	-2.36308	0.0181237	0.210772
neutral lipid metabolic process	2.36532	0.0180143	0.210772
regulation of RNA splicing	2.35988	0.0182807	0.212161
guanyl-nucleotide exchange factor activity	2.35766	0.0183903	0.212996
potassium ion import across plasma membrane	-2.35389	0.0185784	0.214734
regulation of adaptive immune response based on somatic recombination of immune receptors built from immunoglobulin superfamily domains	2.35138	0.0187041	0.215212
proton-transporting two-sector ATPase complex	-2.35205	0.0186703	0.215212
positive regulation of smooth muscle cell migration	2.35078	0.0187339	0.215212
positive regulation of adaptive immune response based on somatic recombination of immune receptors built from immunoglobulin superfamily domains	2.34732	0.0189092	0.215908
cellular response to peptide	2.34865	0.0188416	0.215908
chemokine-mediated signaling pathway	2.34771	0.0188893	0.215908
protein localization to synapse	-2.33929	0.0193204	0.216152
nitric oxide mediated signal transduction	2.33833	0.0193702	0.216152
protein serine/threonine phosphatase complex	-2.34011	0.0192781	0.216152
phosphatase complex	-2.34011	0.0192781	0.216152
neuron spine	-2.34086	0.0192395	0.216152
protein insertion into membrane	-2.34532	0.019011	0.216152
positive regulation of Rho protein signal transduction	2.33722	0.0194276	0.216152
membrane coat	-2.33867	0.0193526	0.216152
coated membrane	-2.33867	0.0193526	0.216152
neuronal cell body membrane	-2.34443	0.0190561	0.216152
negative regulation of inflammatory response	2.34397	0.0190799	0.216152
skeletal muscle organ development	2.33735	0.0194209	0.216152
ionotropic glutamate receptor activity	-2.34007	0.0192802	0.216152
regulation of mRNA splicing, via spliceosome	2.33609	0.0194866	0.216381
cytokine receptor binding	2.32645	0.0199947	0.218166
positive regulation of interleukin-6 production	2.331	0.0197535	0.218166
ligase activity	-2.32771	0.0199273	0.218166
negative regulation of histone modification	-2.32792	0.0199166	0.218166
stress-activated protein kinase signaling cascade	2.32797	0.0199138	0.218166
positive regulation of lymphocyte differentiation	2.32714	0.0199581	0.218166
cell-cell junction	2.33193	0.0197046	0.218166
regulation of potassium ion transport	-2.33043	0.0197834	0.218166
core promoter sequence-specific DNA binding	-2.3298	0.0198165	0.218166
myeloid leukocyte activation	2.32211	0.0202269	0.220208
immunoglobulin mediated immune response	2.3215	0.0202597	0.220208
ERAD pathway	-2.31951	0.0203674	0.220935
in utero embryonic development	2.31882	0.0204048	0.220935
channel inhibitor activity	-2.31668	0.0205213	0.221528
lactate metabolic process	-2.31637	0.020538	0.221528
protein localization to postsynaptic membrane	-2.31276	0.0207359	0.221787
negative regulation of protein binding	-2.31137	0.0208123	0.221787
proteasome core complex	-2.31088	0.0208393	0.221787
mitochondrial outer membrane permeabilization	-2.31365	0.020687	0.221787
gene silencing by RNA	2.31014	0.0208803	0.221787
positive regulation of alpha-beta T cell differentiation	2.31308	0.0207183	0.221787
regulation of protein polyubiquitination	2.31096	0.0208351	0.221787
toll-like receptor 4 signaling pathway	2.30951	0.0209151	0.221787
transmembrane transporter binding	-2.31258	0.0207458	0.221787
cell-substrate adhesion	2.30798	0.021	0.22215
NAD binding	-2.30745	0.0210297	0.22215
ribosome biogenesis	-2.30678	0.0210673	0.22215
negative regulation of lymphocyte mediated immunity	2.3041	0.0212172	0.223314
myeloid cell homeostasis	2.3019	0.0213407	0.223372
cerebral cortex neuron differentiation	-2.30288	0.0212854	0.223372
response to hypoxia	2.30189	0.0213413	0.223372
establishment of protein localization to mitochondrial membrane	-2.29898	0.0215063	0.223444
ubiquitin ligase complex	-2.2993	0.0214879	0.223444
negative regulation of epithelial cell migration	2.30106	0.0213884	0.223444
postsynaptic specialization membrane	-2.29967	0.0214667	0.223444
regulation of leukocyte mediated immunity	2.29527	0.0217178	0.223644
morphogenesis of a branching epithelium	2.29565	0.0216959	0.223644
mucopolysaccharide metabolic process	2.2955	0.0217047	0.223644
actin filament-based transport	2.29549	0.0217051	0.223644
calmodulin binding	2.29517	0.0217234	0.223644
regulation of glutamate secretion	-2.29057	0.0219885	0.225962
endocrine process	2.28761	0.0221603	0.227314
inflammatory cell apoptotic process	2.28404	0.0223692	0.228679
neurotransmitter receptor transport	-2.28326	0.0224148	0.228679
hormone receptor binding	-2.28373	0.0223872	0.228679
organelle transport along microtubule	-2.27839	0.0227033	0.23106
B cell activation	2.27675	0.0228011	0.23106
proton-transporting two-sector ATPase complex, catalytic domain	-2.27657	0.0228117	0.23106
negative regulation of endothelial cell migration	2.27713	0.0227787	0.23106
solute:cation antiporter activity	-2.27369	0.0229845	0.232394
iron-sulfur cluster binding	-2.27071	0.0231645	0.232964
metal cluster binding	-2.27071	0.0231645	0.232964
skeletal muscle tissue development	2.27125	0.0231321	0.232964
protein transporter activity	-2.26999	0.0232084	0.232991
regulation of calcium ion-dependent exocytosis	-2.26927	0.0232517	0.233011
cartilage development	2.26611	0.0234444	0.233068
purine ribonucleoside triphosphate biosynthetic process	-2.26582	0.0234624	0.233068
regulation of lipid localization	2.26834	0.0233085	0.233068
negative regulation of cation channel activity	-2.26704	0.0233877	0.233068
homologous recombination	2.2658	0.0234635	0.233068
positive regulation of T cell activation	2.26082	0.0237702	0.235701
desensitization of G protein-coupled receptor signaling pathway	2.25892	0.0238881	0.236041
negative adaptation of signaling pathway	2.25892	0.0238881	0.236041
positive regulation of blood vessel endothelial cell migration	2.2571	0.0240018	0.23675
learning	-2.25607	0.0240662	0.236973
antioxidant activity	2.25417	0.0241854	0.237732
regulation of endothelial cell apoptotic process	2.24751	0.0246074	0.241096
organic acid catabolic process	-2.24676	0.0246556	0.241096
neurotransmitter binding	-2.24692	0.0246454	0.241096
cell-substrate junction	2.24573	0.0247213	0.241321
NADP binding	2.24437	0.0248083	0.241753
cellular response to lipopolysaccharide	2.24144	0.0249976	0.243178
bone maturation	2.24046	0.0250613	0.243379
flavin adenine dinucleotide binding	2.23926	0.025139	0.243391
regulation of stress-activated protein kinase signaling cascade	2.23911	0.0251486	0.243391
antimicrobial humoral response	2.23732	0.0252652	0.244101
pyrophosphate hydrolysis-driven proton transmembrane transporter activity	-2.23614	0.0253424	0.244429
mesenchyme morphogenesis	2.2352	0.0254043	0.244608
axolemma	-2.23439	0.0254573	0.244702
cellular response to biotic stimulus	2.23302	0.0255479	0.245046
heart morphogenesis	2.23253	0.0255798	0.245046
positive regulation of amine transport	-2.23037	0.0257231	0.246002
ABC-type transporter activity	2.22404	0.0261458	0.249621
translational initiation	-2.22289	0.0262233	0.249655
antimicrobial humoral immune response mediated by antimicrobial peptide	2.22268	0.0262376	0.249655
microfilament motor activity	2.22198	0.0262849	0.249685
monoamine transport	-2.21962	0.0264445	0.250779
sensory perception of smell	2.21755	0.0265853	0.251692
regulation of viral life cycle	2.2165	0.0266572	0.251951
cardiac ventricle development	2.21225	0.0269492	0.254286
hematopoietic stem cell homeostasis	2.20952	0.0271385	0.255645
positive regulation of innate immune response	2.20359	0.0275535	0.257113
transmembrane receptor protein serine/threonine kinase activity	2.2039	0.0275316	0.257113
positive regulation of lipid transport	2.20352	0.0275582	0.257113
positive regulation of phagocytosis	2.20482	0.0274667	0.257113
regulation of systemic arterial blood pressure	2.20339	0.0275673	0.257113
preribosome	-2.20661	0.0273416	0.257113
tail-anchored membrane protein insertion into ER membrane	-2.19895	0.0278813	0.259186
membrane lipid biosynthetic process	2.1992	0.0278636	0.259186
cerebellar Purkinje cell layer formation	-2.19766	0.0279733	0.259615
oxidoreduction-driven active transmembrane transporter activity	-2.19485	0.0281741	0.260048
negative regulation of fibroblast growth factor receptor signaling pathway	-2.19206	0.0283751	0.260048
regulation of urine volume	2.19279	0.0283224	0.260048
lipid transport	2.19188	0.0283881	0.260048
regulation of cell migration involved in sprouting angiogenesis	2.1962	0.0280773	0.260048
negative regulation of blood pressure	2.19534	0.0281391	0.260048
venous blood vessel development	2.19249	0.0283442	0.260048
positive regulation of amino acid transport	-2.19392	0.0282414	0.260048
regulation of adaptive immune response	2.19078	0.0284677	0.260355
negative regulation of response to wounding	2.18866	0.0286219	0.261342
transmembrane receptor protein tyrosine kinase activity	2.18682	0.0287558	0.262142
regulation of endocytic recycling	-2.18418	0.0289487	0.263051
tissue homeostasis	2.1842	0.0289476	0.263051
regulation of superoxide metabolic process	2.18207	0.0291047	0.263733
melanosome	2.18127	0.0291636	0.263733
pigment granule	2.18127	0.0291636	0.263733
integral component of organelle membrane	-2.17933	0.0293074	0.26461
cellular response to interferon-beta	2.17841	0.0293757	0.264803
mitochondrial respiratory chain complex assembly	-2.1739	0.0297124	0.266452
regulation of epithelial cell migration	2.17352	0.029741	0.266452
nitric oxide biosynthetic process	2.17364	0.0297322	0.266452
synaptic vesicle recycling	-2.17344	0.0297472	0.266452
negative regulation of innate immune response	2.17179	0.0298716	0.267143
negative regulation of hemostasis	2.16817	0.0301454	0.269166
muscle organ development	2.16737	0.0302066	0.269287
axonal transport	-2.16671	0.0302568	0.269309
protein N-terminus binding	-2.16412	0.0304549	0.270646
adaptation of signaling pathway	2.15992	0.0307788	0.272668
carboxylic acid catabolic process	-2.15996	0.0307756	0.272668
positive regulation of leukocyte migration	2.15825	0.0309087	0.272715
myeloid cell differentiation	2.15799	0.0309289	0.272715
chemokine production	2.15846	0.0308921	0.272715
protein localization to postsynapse	-2.14861	0.0316652	0.273025
sulfur compound binding	2.14703	0.031791	0.273025
cellular response to xenobiotic stimulus	2.14591	0.0318799	0.273025
positive regulation of cell-cell adhesion	2.14866	0.0316613	0.273025
protein-macromolecule adaptor activity	-2.14679	0.0318099	0.273025
extracellular organelle	2.15259	0.0313511	0.273025
extracellular membrane-bounded organelle	2.15259	0.0313511	0.273025
smooth muscle cell migration	2.15118	0.0314623	0.273025
meiotic cell cycle	2.15295	0.0313225	0.273025
erythrocyte differentiation	2.15227	0.0313762	0.273025
response to morphine	-2.14752	0.0317519	0.273025
ERK1 and ERK2 cascade	2.14766	0.0317409	0.273025
regulation of cation transmembrane transport	-2.14589	0.0318819	0.273025
postsynaptic density membrane	-2.14685	0.0318049	0.273025
cyclic nucleotide metabolic process	2.1565	0.0310444	0.273025
neutral lipid biosynthetic process	2.1547	0.0311853	0.273025
acylglycerol biosynthetic process	2.1547	0.0311853	0.273025
sodium ion transmembrane transport	-2.14739	0.0317622	0.273025
adenylate cyclase-activating G protein-coupled receptor signaling pathway	2.1465	0.0318329	0.273025
positive regulation of interleukin-1 beta production	2.14507	0.0319472	0.27317
regulation of granulocyte chemotaxis	2.14276	0.032132	0.273509
peroxidase activity	2.14335	0.0320847	0.273509
cardiac chamber morphogenesis	2.14305	0.0321092	0.273509
positive regulation of leukocyte adhesion to vascular endothelial cell	2.13657	0.0326328	0.277355
reproductive structure development	2.13499	0.0327616	0.277614
dendritic spine	-2.13525	0.0327409	0.277614
regulation of stress-activated MAPK cascade	2.13436	0.0328135	0.277637
cytoplasmic side of plasma membrane	2.13329	0.032901	0.277962
receptor complex	2.13255	0.0329619	0.278061
regulation of leukocyte chemotaxis	2.13053	0.0331275	0.278506
cullin-RING ubiquitin ligase complex	-2.12945	0.0332173	0.278506
voltage-gated potassium channel activity	-2.12971	0.0331958	0.278506
reciprocal meiotic recombination	2.12892	0.0332611	0.278506
reciprocal homologous recombination	2.12892	0.0332611	0.278506
peptidase regulator activity	2.12827	0.0333149	0.278544
potassium channel regulator activity	-2.12717	0.0334056	0.27889
structural constituent of synapse	-2.12294	0.0337591	0.280186
negative regulation of immune system process	2.12423	0.0336513	0.280186
regulation of lymphocyte activation	2.12348	0.0337134	0.280186
homologous chromosome pairing at meiosis	2.12325	0.0337326	0.280186
macrophage chemotaxis	2.12068	0.0339491	0.280937
vesicle budding from membrane	-2.12117	0.0339073	0.280937
nitric oxide metabolic process	2.11897	0.0340931	0.2811
connective tissue development	2.11935	0.0340613	0.2811
regulation of smooth muscle cell migration	2.11868	0.0341179	0.2811
purine ribonucleoside triphosphate metabolic process	-2.11594	0.03435	0.281779
negative regulation of chemotaxis	2.11624	0.0343248	0.281779
ubiquitin-like protein ligase binding	-2.11612	0.0343345	0.281779
negative regulation of immune response	2.11177	0.0347064	0.284291
hormone binding	2.10926	0.0349224	0.284589
T cell mediated immunity	2.10842	0.0349945	0.284589
morphogenesis of a branching structure	2.10923	0.0349249	0.284589
regulation of MAP kinase activity	2.10878	0.0349639	0.284589
B cell activation involved in immune response	2.10907	0.0349389	0.284589
phosphatidylcholine metabolic process	2.10758	0.0350677	0.284774
regulation of interleukin-6 production	2.10588	0.035215	0.28556
posttranscriptional gene silencing	2.10386	0.0353904	0.286571
regulation of neutrophil chemotaxis	2.10005	0.0357247	0.288832
ligand-gated ion channel activity	-2.09951	0.0357718	0.288832
regulation of hemostasis	2.09772	0.03593	0.289096
proton transmembrane transport	-2.0974	0.0359579	0.289096
lipid localization	2.09837	0.0358725	0.289096
purine nucleoside triphosphate biosynthetic process	-2.09291	0.0363568	0.291604
regulation of potassium ion transmembrane transport	-2.09273	0.0363731	0.291604
positive regulation of vascular endothelial cell proliferation	2.09062	0.0365622	0.292705
regulation of aerobic respiration	-2.08984	0.0366319	0.292848
muscle cell migration	2.08926	0.0366843	0.292852
multicellular organismal homeostasis	2.08866	0.0367383	0.29287
positive regulation of epithelial cell differentiation	2.08743	0.0368494	0.293148
regulation of intracellular steroid hormone receptor signaling pathway	-2.08712	0.0368769	0.293148
translation factor activity, RNA binding	-2.08537	0.0370359	0.293999
leading edge membrane	-2.08245	0.037301	0.295687
adherens junction	2.08188	0.0373532	0.295687
integral component of endoplasmic reticulum membrane	-2.07839	0.0376738	0.297808
autophagy of mitochondrion	-2.0739	0.0380886	0.298581
mitochondrion disassembly	-2.0739	0.0380886	0.298581
regulation of lymphocyte mediated immunity	2.07526	0.0379627	0.298581
regulation of peptidyl-threonine phosphorylation	2.07439	0.0380435	0.298581
epidermis development	2.07396	0.0380828	0.298581
regulation of lipid biosynthetic process	2.07574	0.0379176	0.298581
negative regulation of G protein-coupled receptor signaling pathway	2.073	0.0381726	0.298825
negative regulation of protein acetylation	-2.07108	0.0383515	0.29981
oocyte development	2.06888	0.0385573	0.301003
regulation of activin receptor signaling pathway	-2.06771	0.0386669	0.301442
serine-type endopeptidase inhibitor activity	2.067	0.0387344	0.301552
organelle fusion	-2.06547	0.0388786	0.302258
nucleosome binding	-2.05607	0.0397762	0.308812
regulation of wound healing	2.04105	0.0412455	0.312691
positive regulation of axonogenesis	-2.03746	0.0416036	0.312691
dopamine metabolic process	-2.04037	0.0413132	0.312691
bone mineralization	2.04079	0.0412721	0.312691
regulation of microtubule polymerization	-2.04662	0.0406951	0.312691
proteasome-mediated ubiquitin-dependent protein catabolic process	-2.04828	0.0405326	0.312691
cerebellar cortex morphogenesis	-2.04154	0.0411975	0.312691
vascular endothelial cell proliferation	2.04696	0.0406624	0.312691
regulation of vascular endothelial cell proliferation	2.04696	0.0406624	0.312691
mitochondrial calcium ion homeostasis	-2.04378	0.0409749	0.312691
endocardial cushion formation	2.03815	0.0415354	0.312691
tetrapyrrole binding	2.04162	0.041189	0.312691
positive regulation of transcription from RNA polymerase II promoter in response to stress	2.04178	0.0411737	0.312691
peptidase inhibitor activity	2.0395	0.0414002	0.312691
regulation of dopamine metabolic process	-2.04528	0.0408276	0.312691
regulation of postsynaptic neurotransmitter receptor activity	-2.04673	0.0406849	0.312691
heart valve morphogenesis	2.03875	0.0414748	0.312691
negative regulation of endothelial cell apoptotic process	2.03751	0.0415991	0.312691
post-transcriptional gene silencing by RNA	2.04297	0.0410553	0.312691
nucleosome organization	-2.03777	0.0415725	0.312691
rRNA processing	-2.04268	0.0410844	0.312691
centrosome localization	2.04199	0.0411522	0.312691
lipoprotein particle binding	2.04715	0.0406431	0.312691
protein-lipid complex binding	2.04715	0.0406431	0.312691
GABA-ergic synapse	-2.03614	0.0417365	0.312947
regulation of cellular response to insulin stimulus	2.03602	0.0417484	0.312947
regulation of macrophage chemotaxis	2.03332	0.04202	0.312987
animal organ maturation	2.03252	0.0421013	0.312987
leukocyte mediated cytotoxicity	2.03538	0.0418128	0.312987
recycling endosome membrane	-2.03477	0.0418741	0.312987
cell adhesion molecule binding	2.03171	0.0421825	0.312987
cell-cell contact zone	2.03223	0.0421299	0.312987
basal plasma membrane	2.03236	0.0421174	0.312987
chromatin remodeling	-2.03157	0.0421967	0.312987
monocarboxylic acid transport	2.02966	0.0423912	0.314017
cholesterol efflux	2.02866	0.0424927	0.314357
regulation of neuronal synaptic plasticity	-2.02762	0.0425995	0.314735
vasoconstriction	2.02259	0.0431156	0.318132
cell differentiation in hindbrain	-2.02141	0.0432373	0.318615
phosphotransferase activity, for other substituted phosphate groups	2.01997	0.0433866	0.319298
negative regulation of RNA splicing	2.01757	0.043636	0.320716
external side of plasma membrane	2.01638	0.0437604	0.321213
positive regulation of blood circulation	-2.01486	0.043919	0.321959
regulation of cell-cell adhesion	2.01238	0.0441803	0.322202
negative regulation of lipid catabolic process	2.01389	0.0440206	0.322202
ventricular septum morphogenesis	2.01344	0.0440682	0.322202
muscle cell differentiation	2.01243	0.0441749	0.322202
negative regulation of viral entry into host cell	2.00946	0.0444886	0.323317
protein K48-linked deubiquitination	-2.0094	0.0444943	0.323317
eye morphogenesis	2.00929	0.0445062	0.323317
branching involved in blood vessel morphogenesis	2.00877	0.0445619	0.323317
protein insertion into mitochondrial membrane	-2.0055	0.0449091	0.325418
main axon	-1.99998	0.045502	0.327084
translation regulator activity, nucleic acid binding	-2.0011	0.0453811	0.327084
positive regulation of cell migration involved in sprouting angiogenesis	1.99988	0.045513	0.327084
protein phosphatase inhibitor activity	-2.00154	0.0453343	0.327084
regulation of mitochondrial outer membrane permeabilization involved in apoptotic signaling pathway	-1.99959	0.0455441	0.327084
bicellular tight junction	2	0.0455001	0.327084
negative regulation of fatty acid metabolic process	2.00086	0.0454079	0.327084
regulation of endoplasmic reticulum stress-induced intrinsic apoptotic signaling pathway	-1.99886	0.0456235	0.327239
phosphatidylinositol 3-kinase signaling	1.99652	0.0458774	0.328642
NADPH binding	1.99522	0.0460188	0.329238
site of polarized growth	-1.99124	0.0464542	0.330322
ESCRT complex	-1.99117	0.0464625	0.330322
negative regulation of endoplasmic reticulum stress-induced intrinsic apoptotic signaling pathway	-1.99133	0.0464443	0.330322
aldo-keto reductase (NADP) activity	-1.99285	0.046278	0.330322
microtubule organizing center localization	1.9925	0.0463161	0.330322
blood vessel endothelial cell proliferation involved in sprouting angiogenesis	1.9898	0.0466133	0.330978
negative regulation of cell adhesion	1.98846	0.0467605	0.331606
regulated exocytosis	-1.98619	0.0470123	0.33196
positive regulation of smooth muscle cell proliferation	1.98563	0.0470746	0.33196
integrin binding	1.98748	0.0468696	0.33196
cellular response to transforming growth factor beta stimulus	1.98502	0.047142	0.33196
intrinsic component of endoplasmic reticulum membrane	-1.98594	0.0470403	0.33196
U2 snRNP	-1.98484	0.0471628	0.33196
chemical synaptic transmission, postsynaptic	-1.98349	0.0473132	0.332192
endopeptidase inhibitor activity	1.98359	0.0473021	0.332192
collagen binding	1.98284	0.0473855	0.332286
reproductive system development	1.98119	0.0475696	0.332752
monosaccharide catabolic process	-1.98129	0.0475592	0.332752
positive regulation of cell adhesion mediated by integrin	1.97876	0.0478433	0.33384
NAD metabolic process	-1.97909	0.0478054	0.33384
negative regulation of transmembrane transport	-1.97822	0.0479043	0.333853
regulation of tube diameter	1.97494	0.0482748	0.335343
blood vessel diameter maintenance	1.97494	0.0482748	0.335343
proton-transporting V-type ATPase complex	-1.97475	0.048296	0.335343
macrophage migration	1.97245	0.0485588	0.335929
negative regulation of osteoblast differentiation	1.97329	0.048463	0.335929
heme binding	1.97267	0.0485331	0.335929
epithelial tube morphogenesis	1.97079	0.0487477	0.336824
regulation of nitric oxide metabolic process	1.96883	0.0489726	0.337553
vesicle-mediated transport to the plasma membrane	-1.96915	0.048936	0.337553
somitogenesis	1.96713	0.0491688	0.337669
protein kinase B signaling	1.9676	0.0491139	0.337669
nuclear chromosome segregation	1.96781	0.0490904	0.337669
aminoglycan catabolic process	1.96225	0.0497334	0.340719
protein K63-linked deubiquitination	-1.96277	0.0496733	0.340719
biomineralization	1.96124	0.0498515	0.341115
regulation of transforming growth factor beta production	1.95792	0.0502389	0.34335
cell migration involved in sprouting angiogenesis	1.9571	0.0503354	0.343594
positive regulation of immune effector process	1.95656	0.0503993	0.343615
positive regulation of cellular respiration	-1.95466	0.0506237	0.344729
cellular process involved in reproduction in multicellular organism	1.95312	0.0508059	0.345554
regulation of antigen receptor-mediated signaling pathway	1.94856	0.0513483	0.348823
response to toxic substance	1.94791	0.0514254	0.348927
oocyte differentiation	1.94381	0.0519183	0.351849
phospholipid biosynthetic process	1.9425	0.0520772	0.352503
dsRNA processing	1.94005	0.0523738	0.353664
production of small RNA involved in gene silencing by RNA	1.94005	0.0523738	0.353664
regulation of acute inflammatory response	1.93848	0.0525645	0.353684
sprouting angiogenesis	1.93872	0.052536	0.353684
regulation of superoxide anion generation	1.93927	0.0524688	0.353684
ligand-gated channel activity	-1.93566	0.0529096	0.355583
phospholipase activity	1.92753	0.0539132	0.360751
positive regulation of fat cell differentiation	1.92657	0.0540329	0.360751
ubiquitin-protein transferase activity	-1.92116	0.0547114	0.360751
gonad development	1.92506	0.0542216	0.360751
regulation of T cell mediated immunity	1.92495	0.0542352	0.360751
tricarboxylic acid cycle	-1.92218	0.0545831	0.360751
positive regulation of protein polymerization	-1.92346	0.0544229	0.360751
peroxisomal membrane transport	-1.92049	0.0547966	0.360751
NADP metabolic process	1.9212	0.0547071	0.360751
gene silencing by miRNA	1.92491	0.0542401	0.360751
MLL1/2 complex	1.92229	0.0545694	0.360751
MLL1 complex	1.92229	0.0545694	0.360751
negative regulation of receptor internalization	1.92736	0.0539348	0.360751
active ion transmembrane transporter activity	-1.92359	0.0544058	0.360751
positive regulation of potassium ion transmembrane transport	-1.92679	0.0540052	0.360751
cytosolic region	-1.92024	0.0548275	0.360751
glycerophospholipid biosynthetic process	1.92049	0.0547959	0.360751
positive regulation of heart rate	-1.92446	0.0542971	0.360751
positive regulation of interleukin-1 production	1.91898	0.0549873	0.360985
cellular protein-containing complex localization	-1.91844	0.0550547	0.360985
sister chromatid cohesion	1.91882	0.0550075	0.360985
oxidoreductase activity, acting on peroxide as acceptor	1.91645	0.055308	0.362226
interleukin-12 production	1.91149	0.0559417	0.365952
reactive nitrogen species metabolic process	1.91056	0.0560606	0.366151
microvillus	1.91024	0.0561017	0.366151
phagocytic cup	1.90949	0.0561991	0.366364
erythrocyte homeostasis	1.90802	0.0563884	0.366751
glycosyltransferase activity	1.90837	0.0563432	0.366751
positive regulation of antigen receptor-mediated signaling pathway	1.90568	0.056692	0.368302
icosanoid transport	1.90115	0.0572818	0.371054
response to isoquinoline alkaloid	-1.90042	0.0573781	0.371054
regulation of protein targeting to mitochondrion	-1.90167	0.0572142	0.371054
cellular response to extracellular stimulus	1.90044	0.0573748	0.371054
positive regulation of JUN kinase activity	1.89836	0.0576486	0.372377
sex differentiation	1.89668	0.0578707	0.373385
activation of immune response	1.89604	0.0579546	0.3735
regulation of tumor necrosis factor-mediated signaling pathway	1.89329	0.0583188	0.375076
cerebellar Purkinje cell layer development	-1.8932	0.0583319	0.375076
actin cytoskeleton	1.89206	0.0584826	0.375618
negative regulation of response to biotic stimulus	1.8886	0.0589458	0.37659
biomineral tissue development	1.88977	0.0587884	0.37659
inner mitochondrial membrane organization	-1.88856	0.0589507	0.37659
T cell migration	1.88994	0.0587658	0.37659
positive regulation of cardiac muscle cell proliferation	1.88844	0.0589671	0.37659
negative regulation of ion transmembrane transport	-1.8865	0.0592274	0.377825
positive regulation of lipid metabolic process	1.88373	0.0596011	0.379775
negative regulation of NIK/NF-kappaB signaling	1.88324	0.0596675	0.379775
activation of NF-kappaB-inducing kinase activity	1.88092	0.0599824	0.379878
negative regulation of leukocyte mediated immunity	1.88065	0.0600197	0.379878
sex chromosome	1.8816	0.0598903	0.379878
protein modification by small protein removal	-1.88112	0.0599561	0.379878
negative regulation of peptidyl-lysine acetylation	-1.88075	0.0600057	0.379878
intercalated disc	1.87932	0.0602011	0.3806
positive regulation of alpha-beta T cell activation	1.87749	0.0604511	0.380832
DNA-dependent DNA replication maintenance of fidelity	1.87708	0.0605072	0.380832
sulfur compound catabolic process	-1.8785	0.0603122	0.380832
diencephalon development	-1.87721	0.0604899	0.380832
negative regulation of Ras protein signal transduction	-1.87653	0.0605826	0.380882
negative regulation of adaptive immune response based on somatic recombination of immune receptors built from immunoglobulin superfamily domains	1.87541	0.0607361	0.381422
regulation of myoblast differentiation	1.87284	0.0610905	0.383222
glycoprotein metabolic process	1.87165	0.0612551	0.383829
regulation of intracellular protein transport	-1.87111	0.0613298	0.383872
negative regulation of blood coagulation	1.86614	0.0620222	0.386967
regulation of tube size	1.86608	0.0620297	0.386967
phosphatase inhibitor activity	-1.86701	0.0619005	0.386967
GDP binding	-1.86553	0.0621071	0.387023
rRNA metabolic process	-1.86363	0.0623743	0.388259
negative regulation of wound healing	1.86303	0.0624585	0.388356
regulation of epithelial cell proliferation	1.86156	0.0626649	0.388783
ossification involved in bone maturation	1.86167	0.0626494	0.388783
tight junction	1.86104	0.062738	0.388811
viral life cycle	1.8597	0.0629278	0.389559
regulation of pattern recognition receptor signaling pathway	1.85682	0.0633362	0.391659
antigen processing and presentation of peptide or polysaccharide antigen via MHC class II	1.85345	0.0638173	0.39206
embryonic digit morphogenesis	1.85463	0.0636493	0.39206
ATP biosynthetic process	-1.85362	0.0637941	0.39206
stress-activated MAPK cascade	1.85395	0.0637462	0.39206
regulation of ERK1 and ERK2 cascade	1.85397	0.0637428	0.39206
chromatin assembly or disassembly	-1.85364	0.0637908	0.39206
T cell mediated cytotoxicity	1.85272	0.063923	0.392283
inhibitory synapse	-1.84997	0.0643182	0.39428
3',5'-cyclic-nucleotide phosphodiesterase activity	1.84918	0.0644324	0.394552
protein insertion into ER membrane	-1.8479	0.0646164	0.395251
regulation of nitric oxide biosynthetic process	1.84676	0.0647815	0.395361
oocyte maturation	1.8469	0.0647621	0.395361
neuronal stem cell population maintenance	1.84621	0.0648612	0.395361
negative regulation of gene expression, epigenetic	-1.84585	0.0649142	0.395361
maintenance of protein location in nucleus	-1.84443	0.0651205	0.396191
ncRNA 5'-end processing	-1.84342	0.0652678	0.39666
secretory granule organization	-1.84288	0.0653463	0.39671
NADH dehydrogenase activity	-1.83964	0.065821	0.397458
regulation of catecholamine metabolic process	-1.83981	0.0657968	0.397458
purine-containing compound biosynthetic process	-1.83965	0.0658191	0.397458
GPI anchor metabolic process	1.8407	0.065665	0.397458
regulation of mitochondrial fission	1.84115	0.0656002	0.397458
energy coupled proton transport, down electrochemical gradient	-1.83769	0.0661088	0.397672
ATP synthesis coupled proton transport	-1.83769	0.0661088	0.397672
regulation of autophagy of mitochondrion	-1.83692	0.0662218	0.397672
coronary vasculature morphogenesis	1.83694	0.0662186	0.397672
phosphatidic acid metabolic process	1.83867	0.0659635	0.397672
regulation of epithelial cell differentiation	1.83606	0.066349	0.397672
amyloid-beta clearance	1.83611	0.066342	0.397672
excitatory postsynaptic potential	-1.83544	0.0664401	0.397796
regulation of mRNA processing	1.83456	0.0665705	0.398155
cellular response to mechanical stimulus	1.83369	0.0666997	0.398506
dephosphorylation	-1.82937	0.0673435	0.398855
mitochondrial calcium ion transmembrane transport	-1.82773	0.0675893	0.398855
U2-type prespliceosome	1.82883	0.0674246	0.398855
prespliceosome	1.82883	0.0674246	0.398855
cytoplasmic pattern recognition receptor signaling pathway	1.83239	0.0668933	0.398855
voltage-gated cation channel activity	-1.83196	0.066958	0.398855
positive regulation of cold-induced thermogenesis	1.82918	0.0673722	0.398855
regulation of cellular response to growth factor stimulus	1.82921	0.0673676	0.398855
regulation of phospholipid biosynthetic process	1.8286	0.0674593	0.398855
protein folding	-1.82806	0.0675408	0.398855
negative regulation of neuron apoptotic process	-1.83037	0.0671941	0.398855
Cajal body	-1.82763	0.067605	0.398855
regulation of lipid metabolic process	1.82586	0.0678706	0.399906
lung alveolus development	1.82551	0.0679246	0.399906
transmission of nerve impulse	-1.82073	0.0686482	0.403746
ligand-gated cation channel activity	-1.82012	0.0687403	0.403867
female sex differentiation	1.81874	0.0689505	0.404262
catalytic activity, acting on a tRNA	-1.81888	0.06893	0.404262
modulation of excitatory postsynaptic potential	-1.81769	0.0691117	0.404787
apical junction assembly	1.81675	0.0692552	0.405207
foam cell differentiation	1.81347	0.0697591	0.405718
synaptonemal complex	1.81519	0.0694946	0.405718
synaptonemal structure	1.81519	0.0694946	0.405718
regulation of AMPA receptor activity	-1.81388	0.0696962	0.405718
response to ischemia	-1.81338	0.0697732	0.405718
viral translation	-1.81346	0.0697607	0.405718
catecholamine metabolic process	-1.81106	0.0701316	0.406965
catechol-containing compound metabolic process	-1.81106	0.0701316	0.406965
regulation of mitochondrial gene expression	-1.80967	0.0703473	0.407798
regulation of extracellular matrix organization	1.8089	0.0704669	0.408073
female gonad development	1.80806	0.0705976	0.408411
pentosyltransferase activity	1.80731	0.0707135	0.408663
lymphocyte migration	1.80619	0.0708883	0.409255
T cell activation	1.80469	0.0711227	0.41019
response to antibiotic	1.80343	0.0713213	0.410915
large ribosomal subunit	-1.80116	0.0716775	0.412547
positive regulation of transporter activity	-1.79983	0.0718877	0.413336
regulation of fat cell differentiation	1.79802	0.072174	0.41456
ubiquitin-like protein transferase activity	-1.79704	0.0723297	0.415033
response to transforming growth factor beta	1.79581	0.0725245	0.415729
receptor localization to synapse	-1.7922	0.0731011	0.418526
kinesin complex	1.79183	0.0731605	0.418526
intramembrane lipid transporter activity	1.79062	0.0733541	0.419209
INO80-type complex	-1.79014	0.0734308	0.419223
positive regulation of excitatory postsynaptic potential	-1.78939	0.0735517	0.41949
embryonic organ morphogenesis	1.78557	0.074169	0.420083
neutrophil homeostasis	1.78591	0.0741145	0.420083
negative regulation of coagulation	1.78554	0.0741732	0.420083
regulation of ion transmembrane transporter activity	-1.78548	0.0741839	0.420083
regulation of protein polymerization	-1.78696	0.0739437	0.420083
ventricular cardiac muscle tissue development	1.78507	0.0742503	0.420083
double-stranded RNA binding	1.78649	0.0740199	0.420083
macromolecule transmembrane transporter activity	-1.78618	0.0740707	0.420083
tumor necrosis factor-mediated signaling pathway	1.7844	0.0743584	0.420274
regulation of transmembrane transporter activity	-1.78382	0.0744536	0.420318
sensory perception of sound	1.78344	0.0745151	0.420318
peroxisomal transport	-1.78245	0.0746755	0.420803
regulation of postsynaptic membrane neurotransmitter receptor levels	-1.78067	0.0749668	0.422024
regulation of blood coagulation	1.77914	0.0752167	0.422678
development of primary sexual characteristics	1.77813	0.0753821	0.422678
regulation of mitochondrial membrane permeability	-1.77848	0.0753245	0.422678
positive regulation of animal organ morphogenesis	1.77815	0.0753797	0.422678
positive regulation of nitric oxide metabolic process	1.77714	0.0755454	0.422755
response to oxygen levels	1.77757	0.0754753	0.422755
NADH dehydrogenase (ubiquinone) activity	-1.77591	0.0757475	0.422843
NADH dehydrogenase (quinone) activity	-1.77591	0.0757475	0.422843
establishment of protein localization to postsynaptic membrane	-1.77477	0.0759351	0.422843
purine nucleotide biosynthetic process	-1.77502	0.0758943	0.422843
oxidoreductase activity, acting on the CH-OH group of donors, NAD or NADP as acceptor	-1.77506	0.0758876	0.422843
regulation of ossification	1.77202	0.0763909	0.422889
xenobiotic metabolic process	1.77201	0.0763923	0.422889
icosanoid metabolic process	1.77306	0.076218	0.422889
epithelial cell morphogenesis	1.77356	0.0761365	0.422889
interleukin-2 production	1.77368	0.0761159	0.422889
ATPase-coupled intramembrane lipid transporter activity	1.77226	0.0763513	0.422889
active transmembrane transporter activity	-1.77096	0.0765677	0.423217
cerebellar cortex formation	-1.77076	0.0766013	0.423217
positive regulation of potassium ion transport	-1.77002	0.0767242	0.423482
positive regulation of Notch signaling pathway	1.76777	0.0770986	0.425133
vacuolar transport	-1.76467	0.0776199	0.425517
activation of innate immune response	1.76565	0.0774539	0.425517
regulation of pH	1.76507	0.0775528	0.425517
negative regulation of lipid metabolic process	1.76492	0.0775767	0.425517
forebrain development	-1.76622	0.0773592	0.425517
neuromuscular junction development	1.76638	0.0773327	0.425517
regulation of reproductive process	1.76012	0.0783875	0.425894
exocytosis	-1.75881	0.0786106	0.425894
lipase activity	1.75579	0.0791245	0.425894
gland morphogenesis	1.75492	0.079273	0.425894
regulation of coagulation	1.76348	0.0778195	0.425894
regulation of phagocytosis	1.75976	0.0784485	0.425894
organellar small ribosomal subunit	-1.75393	0.0794432	0.425894
mitochondrial small ribosomal subunit	-1.75393	0.0794432	0.425894
positive regulation of chemokine production	1.76153	0.0781486	0.425894
axonal growth cone	1.75642	0.0790168	0.425894
ribonucleoside triphosphate biosynthetic process	-1.75766	0.0788054	0.425894
interleukin-6 production	1.75797	0.0787534	0.425894
deaminase activity	1.75922	0.0785403	0.425894
vesicle targeting, to, from or within Golgi	-1.76269	0.0779522	0.425894
heart looping	1.75947	0.078497	0.425894
positive regulation of endothelial cell proliferation	1.75752	0.0788297	0.425894
neuron remodeling	-1.75729	0.0788677	0.425894
cytochrome complex	-1.75528	0.0792121	0.425894
glutamate secretion	-1.76185	0.0780942	0.425894
regulation of JUN kinase activity	1.75985	0.0784326	0.425894
endocytic recycling	-1.75693	0.0789299	0.425894
digestive system process	1.75413	0.0794089	0.425894
positive regulation of superoxide anion generation	1.75361	0.0794971	0.425894
rRNA transcription	-1.76265	0.0779592	0.425894
Golgi-associated vesicle	-1.75083	0.0799752	0.428049
synaptic vesicle endocytosis	-1.74925	0.0802483	0.428287
presynaptic endocytosis	-1.74925	0.0802483	0.428287
chondroitin sulfate metabolic process	1.7495	0.0802038	0.428287
chromosome organization involved in meiotic cell cycle	1.74882	0.0803227	0.428287
protein-containing complex localization	-1.74449	0.081073	0.429854
intermediate filament	-1.74502	0.080981	0.429854
positive regulation of neutrophil chemotaxis	1.74486	0.0810085	0.429854
L-amino acid transmembrane transporter activity	-1.74498	0.0809891	0.429854
vascular associated smooth muscle cell differentiation	1.74491	0.0810013	0.429854
regulation of sprouting angiogenesis	1.74549	0.0808993	0.429854
hormone biosynthetic process	1.74265	0.0813952	0.430821
chromosome segregation	1.74258	0.0814078	0.430821
activin receptor signaling pathway	-1.74091	0.0816994	0.431541
L-alpha-amino acid transmembrane transport	-1.74068	0.0817392	0.431541
negative regulation of blood vessel endothelial cell migration	1.74049	0.0817729	0.431541
negative regulation of programmed necrotic cell death	1.73995	0.081867	0.431587
associative learning	-1.73879	0.0820714	0.431587
regulation of sterol transport	1.7387	0.082087	0.431587
regulation of cholesterol transport	1.7387	0.082087	0.431587
positive regulation of cytokine-mediated signaling pathway	1.73747	0.0823045	0.431715
regulation of interleukin-1 beta production	1.73752	0.0822948	0.431715
production of miRNAs involved in gene silencing by miRNA	1.73683	0.082417	0.431715
replication fork processing	1.73687	0.0824097	0.431715
metaphase/anaphase transition of cell cycle	1.7358	0.0825993	0.43227
acute-phase response	1.73523	0.0826997	0.432395
cellular response to osmotic stress	1.7324	0.0832025	0.434206
embryonic hindlimb morphogenesis	1.73198	0.0832766	0.434206
membrane insertase activity	-1.7323	0.0832208	0.434206
response to insulin	1.73114	0.0834266	0.434587
regulation of ATP biosynthetic process	-1.73058	0.0835272	0.43471
germ cell nucleus	1.72846	0.083906	0.434903
segmentation	1.72693	0.0841798	0.434903
E-box binding	1.72973	0.0836785	0.434903
calcium channel regulator activity	-1.72891	0.0838246	0.434903
FAD binding	1.72725	0.0841235	0.434903
LRR domain binding	-1.72812	0.0839671	0.434903
myotube cell development	1.72709	0.0841507	0.434903
epithelial structure maintenance	1.72731	0.0841114	0.434903
extracellular matrix assembly	1.72506	0.0845164	0.43612
regulation of posttranscriptional gene silencing	1.72477	0.0845695	0.43612
protein deubiquitination	-1.72285	0.084916	0.437143
positive regulation of nitric oxide biosynthetic process	1.72229	0.0850172	0.437143
sno(s)RNA-containing ribonucleoprotein complex	-1.72211	0.085049	0.437143
Rho protein signal transduction	1.72196	0.0850774	0.437143
regulation of interleukin-1 production	1.72094	0.0852623	0.437695
chaperone-mediated protein complex assembly	-1.7196	0.0855047	0.437872
early endosome	-1.71904	0.0856066	0.437872
actomyosin structure organization	1.72013	0.0854084	0.437872
COP9 signalosome	-1.7194	0.0855424	0.437872
GDP-dissociation inhibitor activity	-1.71812	0.085775	0.438041
apical junction complex	1.71801	0.0857946	0.438041
negative regulation of intracellular transport	-1.71694	0.0859909	0.438647
development of primary female sexual characteristics	1.71542	0.086269	0.439668
regulation of glial cell migration	1.7134	0.0866388	0.441155
fat cell differentiation	1.71263	0.0867806	0.44148
ribonucleoside triphosphate metabolic process	-1.71149	0.0869905	0.441752
inclusion body assembly	-1.71172	0.0869488	0.441752
camera-type eye morphogenesis	1.71065	0.0871458	0.441976
vesicle tethering complex	-1.71041	0.0871909	0.441976
chemokine receptor binding	1.70912	0.0874283	0.442142
regulation of mitochondrial translation	-1.70896	0.0874584	0.442142
regulation of Rho protein signal transduction	1.70947	0.0873631	0.442142
regulation of establishment of protein localization to mitochondrion	-1.70521	0.0881559	0.44527
positive regulation of heart growth	1.70257	0.088648	0.446957
animal organ formation	1.7029	0.0885863	0.446957
dopamine receptor signaling pathway	-1.70055	0.0890271	0.448468
regulation of keratinocyte differentiation	1.69893	0.0893323	0.449605
NAD(P)H dehydrogenase (quinone) activity	-1.69594	0.0898978	0.451051
cyclic-nucleotide phosphodiesterase activity	1.69587	0.0899109	0.451051
mitochondrion localization	-1.69694	0.0897075	0.451051
regulation of nucleotide biosynthetic process	-1.6953	0.0900187	0.451051
regulation of purine nucleotide biosynthetic process	-1.6953	0.0900187	0.451051
positive regulation of toll-like receptor signaling pathway	1.69218	0.0906114	0.453619
unsaturated fatty acid metabolic process	1.69077	0.0908813	0.454567
antigen processing and presentation of exogenous peptide antigen	1.69002	0.0910249	0.454883
phosphatidic acid biosynthetic process	1.68954	0.0911154	0.454933
stem cell differentiation	1.68899	0.091221	0.455058
regulation of protein serine/threonine kinase activity	1.68813	0.0913867	0.455483
regulation of exocytosis	-1.68617	0.0917634	0.456958
positive regulation of macrophage chemotaxis	1.68284	0.0924065	0.459345
innervation	1.68257	0.0924591	0.459345
branched-chain amino acid metabolic process	-1.68242	0.0924866	0.459345
negative regulation of peptidase activity	1.68147	0.0926712	0.459857
sialyltransferase activity	1.68017	0.0929234	0.460704
establishment of endothelial barrier	1.67883	0.0931846	0.461594
metaphase/anaphase transition of mitotic cell cycle	1.67751	0.0934435	0.462472
T-helper 1 type immune response	1.67483	0.0939667	0.464654
phosphatidylserine binding	-1.67368	0.0941932	0.465367
positive regulation of transcription by RNA polymerase I	-1.673	0.0943277	0.465624
presynaptic active zone	-1.6676	0.0953945	0.465765
interleukin-1 beta production	1.67083	0.0947547	0.465765
regulation of vasculogenesis	1.67166	0.0945918	0.465765
dense core granule	-1.67144	0.0946346	0.465765
cell fate determination	1.66553	0.0958063	0.465765
response to calcium ion	-1.66951	0.0950166	0.465765
membrane invagination	1.66785	0.095346	0.465765
anterior/posterior pattern specification	1.67021	0.094878	0.465765
negative regulation of cell cycle	1.6664	0.0956332	0.465765
keratinocyte differentiation	1.67071	0.0947788	0.465765
negative regulation of nuclear division	1.66537	0.0958395	0.465765
DNA-directed 5'-3' RNA polymerase activity	-1.66589	0.0957347	0.465765
signaling receptor ligand precursor processing	-1.66743	0.0954296	0.465765
mitotic sister chromatid cohesion	1.66885	0.095147	0.465765
purine deoxyribonucleotide metabolic process	1.6664	0.095633	0.465765
endoribonuclease activity, producing 5'-phosphomonoesters	-1.66739	0.0954365	0.465765
positive regulation of heart contraction	-1.66901	0.0951152	0.465765
homologous chromosome segregation	1.67119	0.0946848	0.465765
positive regulation of organelle organization	-1.66485	0.0959419	0.465862
negative regulation of transporter activity	-1.66436	0.0960398	0.465938
calcium-ion regulated exocytosis	-1.66344	0.0962252	0.466074
nuclear-transcribed mRNA poly(A) tail shortening	1.6634	0.0962329	0.466074
osteoblast differentiation	1.66112	0.0966899	0.466507
quaternary ammonium group binding	-1.66146	0.0966206	0.466507
euchromatin	1.66142	0.0966288	0.466507
positive regulation of receptor-mediated endocytosis	1.66146	0.0966208	0.466507
acidic amino acid transport	-1.66089	0.096735	0.466507
protein dephosphorylation	-1.6602	0.0968743	0.46678
regulation of non-canonical Wnt signaling pathway	1.65938	0.0970383	0.467117
gamma-aminobutyric acid transport	-1.65903	0.0971095	0.467117
interleukin-1 production	1.65709	0.0975004	0.467407
retina morphogenesis in camera-type eye	1.65779	0.0973593	0.467407
positive regulation of regulated secretory pathway	-1.65736	0.0974467	0.467407
sensory perception of chemical stimulus	1.65814	0.0972899	0.467407
positive regulation of pattern recognition receptor signaling pathway	1.65647	0.0976266	0.467615
regulation of mRNA metabolic process	1.65571	0.0977815	0.46796
organophosphate catabolic process	1.65526	0.0978723	0.467998
purine-containing compound metabolic process	-1.65448	0.0980306	0.468359
synaptic vesicle exocytosis	-1.65388	0.0981511	0.468463
regulation of axon extension	-1.65355	0.0982182	0.468463
xenobiotic transport	1.65111	0.0987154	0.468912
modification of postsynaptic structure	-1.6511	0.0987172	0.468912
cellular response to calcium ion	-1.65106	0.098727	0.468912
disulfide oxidoreductase activity	-1.65255	0.0984225	0.468912
negative regulation of intracellular steroid hormone receptor signaling pathway	-1.6517	0.0985964	0.468912
GPI anchor biosynthetic process	1.64976	0.0989914	0.469773
intestinal absorption	1.64909	0.099129	0.470031
regulation of macrophage derived foam cell differentiation	1.64832	0.0992877	0.470186
regulation of cellular response to vascular endothelial growth factor stimulus	1.64806	0.0993399	0.470186
protein kinase C activity	1.64772	0.0994111	0.470186
regulation of glycoprotein metabolic process	1.64688	0.0995827	0.470603
sphingolipid biosynthetic process	1.64612	0.0997395	0.47095
central nervous system neuron differentiation	-1.64404	0.100167	0.471027
retina development in camera-type eye	1.64504	0.0999608	0.471027
glycerolipid catabolic process	1.64429	0.100115	0.471027
regulation of long-term neuronal synaptic plasticity	-1.64401	0.100174	0.471027
RNA polymerase II core promoter sequence-specific DNA binding	-1.64388	0.100201	0.471027
phosphatidylcholine binding	-1.64361	0.100256	0.471027
granulocyte activation	1.64178	0.100636	0.472352
organic hydroxy compound catabolic process	-1.64145	0.100705	0.472352
myofibril assembly	1.64035	0.100932	0.472632
striated muscle cell development	1.64035	0.100932	0.472632
superoxide anion generation	1.63869	0.101277	0.473466
monocarboxylic acid catabolic process	-1.6387	0.101276	0.473466
AMP metabolic process	1.63817	0.101387	0.473584
platelet activation	1.63557	0.101929	0.474859
receptor-mediated endocytosis	1.63526	0.101995	0.474859
endopeptidase activity	1.63564	0.101915	0.474859
SUMO transferase activity	-1.63544	0.101957	0.474859
cardiac septum morphogenesis	1.63414	0.102229	0.475556
positive regulation of cell-substrate adhesion	1.63366	0.102331	0.475638
cell-cell adhesion mediator activity	-1.62979	0.103145	0.476461
specification of symmetry	1.62821	0.10348	0.476461
purine nucleotide metabolic process	-1.62802	0.10352	0.476461
modulation of process of other organism	1.62846	0.103427	0.476461
negative regulation of NF-kappaB transcription factor activity	1.63196	0.102688	0.476461
iron ion transmembrane transport	1.63046	0.103005	0.476461
negative regulation of cell cycle process	1.63155	0.102774	0.476461
proteasome binding	-1.63019	0.103061	0.476461
regulation of inclusion body assembly	-1.62896	0.103321	0.476461
O-acyltransferase activity	1.62906	0.103299	0.476461
regulation of membrane permeability	-1.63017	0.103066	0.476461
chondroitin sulfate proteoglycan biosynthetic process	1.63182	0.102718	0.476461
response to xenobiotic stimulus	1.62713	0.10371	0.476948
monocarboxylic acid transmembrane transporter activity	1.62523	0.104113	0.478162
positive regulation of interleukin-2 production	1.62509	0.104143	0.478162
regulation of protein kinase B signaling	1.62396	0.104383	0.478876
regulation of transporter activity	-1.62323	0.10454	0.479205
xenobiotic transmembrane transporter activity	1.6225	0.104697	0.479534
regulation of macrophage migration	1.6173	0.105814	0.482305
protein kinase A binding	-1.61754	0.105762	0.482305
apoptotic mitochondrial changes	-1.61845	0.105566	0.482305
phosphorus-oxygen lyase activity	1.61855	0.105544	0.482305
cellular aldehyde metabolic process	-1.61823	0.105613	0.482305
intermediate filament cytoskeleton organization	-1.6178	0.105706	0.482305
phagocytosis, recognition	1.61564	0.106171	0.483156
heterotypic cell-cell adhesion	1.61583	0.106131	0.483156
leukocyte tethering or rolling	1.61496	0.106319	0.48344
pyrimidine-containing compound catabolic process	1.61423	0.106478	0.483774
regulation of anoikis	1.6137	0.106592	0.483901
anterograde axonal transport	-1.61114	0.10715	0.485266
eukaryotic translation initiation factor 3 complex	-1.60882	0.107655	0.485266
nucleoside triphosphate biosynthetic process	-1.61069	0.107248	0.485266
peptidyl-tyrosine dephosphorylation	-1.60986	0.107429	0.485266
GTPase activity	-1.60838	0.107751	0.485266
regulation of neuron differentiation	-1.60871	0.10768	0.485266
ubiquitin ligase-substrate adaptor activity	-1.6087	0.107682	0.485266
regulation of metaphase/anaphase transition of cell cycle	1.61034	0.107324	0.485266
ribonucleoprotein complex biogenesis	-1.6109	0.107201	0.485266
oxidoreductase activity, acting on CH-OH group of donors	-1.6092	0.107573	0.485266
negative regulation of establishment of protein localization	-1.60541	0.108405	0.487821
actin binding	1.60416	0.10868	0.48867
regulation of phosphatidylinositol 3-kinase signaling	1.60303	0.108927	0.488701
lipid transporter activity	1.60295	0.108946	0.488701
positive regulation of ion transmembrane transporter activity	-1.60313	0.108906	0.488701
phosphatidylethanolamine metabolic process	1.60141	0.109286	0.489837
scavenger receptor activity	1.60071	0.109442	0.490146
structural constituent of postsynapse	-1.59964	0.109679	0.490714
regulation of bone resorption	1.59935	0.109742	0.490714
tau protein binding	-1.59828	0.109982	0.491008
telencephalon development	-1.59834	0.109968	0.491008
vasodilation	1.59759	0.110134	0.4913
neural tube patterning	1.59541	0.110621	0.493085
pore complex	-1.59341	0.111068	0.493344
spliceosomal complex assembly	1.59419	0.110894	0.493344
regulation of gene silencing by miRNA	1.5932	0.111116	0.493344
positive regulation of B cell mediated immunity	1.59321	0.111114	0.493344
positive regulation of immunoglobulin mediated immune response	1.59321	0.111114	0.493344
mitochondrial fusion	-1.59132	0.111538	0.494107
delayed rectifier potassium channel activity	-1.59127	0.11155	0.494107
cullin family protein binding	-1.59137	0.111527	0.494107
positive regulation of neurotransmitter transport	-1.58974	0.111894	0.495244
regulation of toll-like receptor signaling pathway	1.58841	0.112195	0.496184
positive regulation of small GTPase mediated signal transduction	1.58588	0.112766	0.498082
regulation of transcription from RNA polymerase II promoter in response to stress	1.58573	0.1128	0.498082
hindbrain morphogenesis	-1.58351	0.113306	0.499537
protein refolding	-1.58374	0.113253	0.499537
mitochondrial RNA metabolic process	-1.58041	0.114013	0.502262
chemical homeostasis within a tissue	1.57881	0.114379	0.503481
regulation of programmed necrotic cell death	1.57842	0.114468	0.503483
retrograde axonal transport	-1.57803	0.114558	0.503485
development of primary male sexual characteristics	1.57741	0.114701	0.503722
embryonic organ development	1.57702	0.114791	0.503728
fatty acid metabolic process	1.57657	0.114894	0.503785
positive regulation of Ras protein signal transduction	1.57245	0.115847	0.505223
neuropeptide receptor activity	-1.57263	0.115806	0.505223
phospholipase C-activating G protein-coupled receptor signaling pathway	1.57453	0.115366	0.505223
positive regulation of glucose import	1.57392	0.115506	0.505223
cardiac chamber development	1.57352	0.115597	0.505223
learning or memory	-1.57253	0.115827	0.505223
spindle localization	-1.5735	0.115603	0.505223
microtubule motor activity	1.57153	0.11606	0.505657
sensory organ morphogenesis	1.57034	0.116335	0.505657
maturation of LSU-rRNA	-1.57011	0.116389	0.505657
actin filament-based movement	1.57099	0.116185	0.505657
acidic amino acid transmembrane transporter activity	-1.57009	0.116394	0.505657
prostate gland morphogenesis	1.56919	0.116603	0.506035
regulation of adenylate cyclase activity	-1.56856	0.11675	0.506035
AP-type membrane coat adaptor complex	-1.56862	0.116737	0.506035
phosphatidylinositol 3-kinase binding	1.56782	0.116924	0.506401
visual learning	-1.56651	0.11723	0.50734
cell cycle checkpoint signaling	1.56611	0.117322	0.507349
negative regulation of gene silencing	1.56563	0.117434	0.507445
neurotransmitter receptor transport to plasma membrane	-1.5647	0.117653	0.507616
positive regulation of insulin secretion involved in cellular response to glucose stimulus	-1.56507	0.117567	0.507616
regulation of lyase activity	-1.56373	0.117882	0.508214
neurotransmitter receptor transport to postsynaptic membrane	-1.56183	0.118327	0.509357
chondrocyte differentiation	1.56211	0.118263	0.509357
striatum development	1.56059	0.118622	0.510235
neuronal action potential	-1.55737	0.119384	0.513122
determination of left/right symmetry	1.55626	0.119645	0.513539
positive regulation of glucose transmembrane transport	1.55619	0.119662	0.513539
digestive tract morphogenesis	1.55538	0.119856	0.513981
membrane lipid catabolic process	1.55494	0.119961	0.514043
regulation of receptor-mediated endocytosis	1.55435	0.120101	0.51425
receptor signaling pathway via STAT	1.55388	0.120213	0.51427
response to type I interferon	1.55281	0.120469	0.51427
positive regulation of chemotaxis	1.55328	0.120356	0.51427
positive regulation of B cell activation	1.55307	0.120406	0.51427
antigen processing and presentation of peptide antigen via MHC class II	1.55199	0.120665	0.514327
positive regulation of cation channel activity	-1.55234	0.120581	0.514327
prostate gland development	1.54961	0.121235	0.514613
male gonad development	1.54993	0.121159	0.514613
icosanoid secretion	1.5505	0.121022	0.514613
cellular response to virus	1.55011	0.121114	0.514613
insulin receptor signaling pathway	1.55057	0.121004	0.514613
wide pore channel activity	-1.54943	0.121278	0.514613
positive regulation of leukocyte mediated immunity	1.54787	0.121654	0.514661
positive regulation of lymphocyte mediated immunity	1.54792	0.121642	0.514661
negative regulation of cell-substrate adhesion	1.54811	0.121595	0.514661
aminoglycan biosynthetic process	1.54877	0.121437	0.514661
protein localization to endosome	-1.5462	0.122055	0.515202
platelet aggregation	1.54666	0.121946	0.515202
action potential	-1.54653	0.121976	0.515202
regulation of mitotic metaphase/anaphase transition	1.54576	0.122161	0.515266
neuroblast proliferation	1.54517	0.122306	0.515492
modulation by host of symbiont process	1.54449	0.122471	0.515513
caveola	1.54433	0.12251	0.515513
interstitial matrix	1.54401	0.122585	0.515513
cellular amino acid metabolic process	-1.54185	0.123109	0.516565
beta-catenin binding	1.54206	0.123058	0.516565
chromatin assembly	-1.54245	0.122964	0.516565
heparin binding	1.53928	0.123735	0.518774
morphogenesis of an epithelial sheet	1.53894	0.123819	0.518774
humoral immune response mediated by circulating immunoglobulin	1.53827	0.123982	0.519073
regulation of bicellular tight junction assembly	1.53774	0.124113	0.519108
chaperone complex	-1.53749	0.124175	0.519108
interferon-alpha production	1.53672	0.124361	0.519503
ncRNA metabolic process	-1.53621	0.124488	0.519648
neuron recognition	-1.53451	0.124903	0.520645
regulation of gene silencing by RNA	1.53448	0.124911	0.520645
blood vessel remodeling	1.53273	0.125343	0.522063
monosaccharide binding	1.53223	0.125466	0.52219
SNARE binding	-1.53182	0.125567	0.522225
vesicle coat	-1.53088	0.1258	0.522426
positive regulation of protein kinase activity	1.53114	0.125735	0.522426
mature B cell differentiation involved in immune response	1.52986	0.126052	0.522704
meiosis I	1.53013	0.125984	0.522704
negative regulation of histone acetylation	-1.52946	0.126149	0.522724
determination of bilateral symmetry	1.52864	0.126354	0.522807
inclusion body	-1.52899	0.126267	0.522807
glial cell projection	-1.52749	0.126638	0.523158
regulation of microtubule-based movement	-1.52762	0.126606	0.523158
heterochromatin assembly	-1.52718	0.126717	0.523158
tubulin binding	-1.52381	0.127557	0.523441
toxin transport	-1.52517	0.127218	0.523441
negative regulation of endocytosis	1.52534	0.127174	0.523441
negative regulation of ion transport	-1.52356	0.127619	0.523441
5'-3' RNA polymerase activity	-1.52377	0.127565	0.523441
RNA polymerase activity	-1.52377	0.127565	0.523441
cell migration in hindbrain	1.52586	0.127044	0.523441
negative regulation of mitotic nuclear division	1.52361	0.127607	0.523441
cellular component assembly involved in morphogenesis	1.52609	0.126986	0.523441
positive regulation of interferon-beta production	1.52256	0.127868	0.524081
transforming growth factor beta production	1.52109	0.128237	0.524842
collagen catabolic process	1.52108	0.128239	0.524842
positive regulation of nitric-oxide synthase biosynthetic process	1.52016	0.128471	0.525412
aerobic electron transport chain	-1.51961	0.128609	0.525595
urogenital system development	1.51798	0.12902	0.526134
positive regulation of vascular associated smooth muscle cell proliferation	1.51834	0.128927	0.526134
positive regulation of histone methylation	1.51851	0.128886	0.526134
endomembrane system organization	-1.51605	0.129506	0.526973
positive regulation of granulocyte chemotaxis	1.51668	0.129348	0.526973
regulation of receptor clustering	1.51623	0.129462	0.526973
digestive tract development	1.51494	0.129789	0.527745
collagen biosynthetic process	1.50523	0.132264	0.527808
NAD+ ADP-ribosyltransferase activity	1.50544	0.132212	0.527808
cellular component disassembly	-1.51072	0.130859	0.527808
negative regulation of microtubule polymerization	-1.50734	0.131723	0.527808
notochord development	1.51134	0.130703	0.527808
negative regulation of epithelial cell proliferation	1.50598	0.132072	0.527808
regulation of production of miRNAs involved in gene silencing by miRNA	1.50597	0.132076	0.527808
voltage-gated sodium channel activity	-1.51311	0.130252	0.527808
lymphocyte homeostasis	1.50658	0.131918	0.527808
SNARE complex assembly	-1.51019	0.130994	0.527808
response to lipoprotein particle	1.50471	0.132398	0.527808
syntaxin binding	-1.5133	0.130203	0.527808
regulation of actomyosin structure organization	1.50733	0.131725	0.527808
visual perception	1.51448	0.129904	0.527808
regulation of triglyceride metabolic process	1.50759	0.131661	0.527808
myoblast differentiation	1.50834	0.131467	0.527808
oxidoreductase activity, acting on a sulfur group of donors	-1.50747	0.13169	0.527808
tight junction assembly	1.50649	0.131942	0.527808
negative regulation of ion transmembrane transporter activity	-1.50463	0.132419	0.527808
tight junction organization	1.51016	0.131002	0.527808
triglyceride biosynthetic process	1.506	0.132068	0.527808
regulation of telomerase activity	-1.51003	0.131037	0.527808
sterol transport	1.50774	0.131622	0.527808
cholesterol transport	1.50774	0.131622	0.527808
regulation of proton transport	-1.50691	0.131834	0.527808
bone remodeling	1.50484	0.132366	0.527808
negative regulation of mRNA splicing, via spliceosome	1.51326	0.130214	0.527808
ribosomal small subunit binding	-1.50551	0.132194	0.527808
macrophage derived foam cell differentiation	1.50364	0.132674	0.528081
regulation of osteoblast differentiation	1.50378	0.132639	0.528081
mononuclear cell migration	1.49803	0.134124	0.528537
negative regulation of synaptic transmission	-1.49602	0.134649	0.528537
positive regulation of ossification	1.50102	0.13335	0.528537
regulation of oxidative phosphorylation	-1.49649	0.134525	0.528537
endosome membrane	-1.50016	0.133572	0.528537
potassium channel activity	-1.49545	0.134797	0.528537
regulation of B cell mediated immunity	1.4949	0.13494	0.528537
regulation of immunoglobulin mediated immune response	1.4949	0.13494	0.528537
regulation of animal organ morphogenesis	1.50007	0.133596	0.528537
positive regulation of cardiac muscle tissue growth	1.49874	0.13394	0.528537
transcriptionally active chromatin	1.49687	0.134428	0.528537
positive regulation of T cell proliferation	1.4965	0.134523	0.528537
regulation of interleukin-12 production	1.49734	0.134304	0.528537
XY body	1.49575	0.134718	0.528537
nucleoside phosphate biosynthetic process	-1.49511	0.134887	0.528537
amino acid:cation symporter activity	-1.50134	0.133267	0.528537
pituitary gland development	-1.49668	0.134475	0.528537
protein export from nucleus	-1.49882	0.13392	0.528537
phasic smooth muscle contraction	1.50251	0.132965	0.528537
regulation of peptidyl-lysine acetylation	-1.502	0.133096	0.528537
carboxy-lyase activity	-1.49968	0.133697	0.528537
sister chromatid segregation	1.49946	0.133756	0.528537
regulation of cellular amide metabolic process	-1.49989	0.133644	0.528537
prostate gland epithelium morphogenesis	1.49383	0.135221	0.529043
fibroblast proliferation	1.49313	0.135402	0.529043
myofilament	-1.49297	0.135444	0.529043
regulation of icosanoid secretion	1.49262	0.135537	0.529043
sensory perception of light stimulus	1.49368	0.13526	0.529043
mitochondrial transcription	-1.4913	0.135882	0.529658
regulation of chromosome separation	1.49132	0.135877	0.529658
cyclase activity	1.48953	0.136348	0.530743
sensory perception of temperature stimulus	1.48956	0.136341	0.530743
RNA 5'-end processing	-1.48915	0.136448	0.530769
pattern specification process	1.48707	0.136995	0.531656
electron transfer activity	-1.48686	0.137053	0.531656
regulation of blood circulation	1.48791	0.136774	0.531656
negative regulation of mRNA metabolic process	1.48711	0.136986	0.531656
anion transmembrane transport	-1.48603	0.137272	0.532141
cellular response to glucocorticoid stimulus	1.4856	0.137385	0.532213
dendrite extension	-1.48488	0.137576	0.532226
RNA polymerase II, holoenzyme	-1.48516	0.137502	0.532226
peptidyl-serine dephosphorylation	-1.48258	0.138187	0.532254
purine ribonucleotide metabolic process	-1.48448	0.137682	0.532254
cardiac epithelial to mesenchymal transition	1.48311	0.138044	0.532254
transforming growth factor beta binding	1.48237	0.138243	0.532254
endopeptidase regulator activity	1.48303	0.138067	0.532254
receptor metabolic process	-1.48408	0.137789	0.532254
post-embryonic animal organ development	1.48305	0.138062	0.532254
mesenchyme development	1.48154	0.138463	0.532625
CCR4-NOT complex	1.4813	0.138528	0.532625
regulation of microtubule polymerization or depolymerization	-1.47965	0.138966	0.533585
negative regulation of heart contraction	1.47981	0.138925	0.533585
Golgi vesicle transport	-1.47926	0.139072	0.533628
ribosome	-1.47847	0.139281	0.534067
cilium movement	1.4781	0.139382	0.534093
ferrous iron binding	-1.47715	0.139636	0.534299
modulation by host of viral genome replication	1.47753	0.139534	0.534299
cardiocyte differentiation	1.47684	0.139719	0.534299
purine nucleoside triphosphate metabolic process	-1.47518	0.140163	0.534983
amino acid transmembrane transporter activity	-1.47476	0.140277	0.534983
heterophilic cell-cell adhesion via plasma membrane cell adhesion molecules	1.47495	0.140226	0.534983
RNA decapping	-1.47508	0.140192	0.534983
positive regulation of stress-activated protein kinase signaling cascade	1.47305	0.140739	0.536382
protein-disulfide reductase activity	-1.47162	0.141122	0.53695
growth plate cartilage development	1.47144	0.141173	0.53695
regulation of neurotransmitter receptor localization to postsynaptic specialization membrane	1.47206	0.141006	0.53695
positive chemotaxis	1.47068	0.141377	0.537006
mitotic spindle pole	1.47082	0.141339	0.537006
positive regulation of TOR signaling	-1.46922	0.141773	0.537065
protein carrier activity	-1.46935	0.141739	0.537065
cellular response to corticosteroid stimulus	1.46926	0.141761	0.537065
intrinsic component of postsynaptic specialization membrane	-1.46982	0.141611	0.537065
embryonic heart tube development	1.46856	0.141953	0.537388
establishment of protein localization to telomere	-1.46776	0.142171	0.53785
histone deacetylase complex	-1.46739	0.142271	0.537869
adenylate cyclase-modulating G protein-coupled receptor signaling pathway	1.46638	0.142545	0.538547
epithelial to mesenchymal transition	1.46273	0.14354	0.541582
negative regulation of protein kinase B signaling	1.46292	0.143488	0.541582
positive regulation of sterol transport	1.45895	0.14458	0.542247
positive regulation of cholesterol transport	1.45895	0.14458	0.542247
intraciliary transport	1.46001	0.144289	0.542247
positive regulation of leukocyte differentiation	1.45981	0.144343	0.542247
positive regulation of hemopoiesis	1.45981	0.144343	0.542247
regulation of insulin receptor signaling pathway	1.4594	0.144456	0.542247
cellular response to acid chemical	1.4603	0.144208	0.542247
fibroblast apoptotic process	-1.46137	0.143915	0.542247
establishment of spindle localization	-1.46004	0.144279	0.542247
bone growth	1.45815	0.144799	0.542709
ATP synthesis coupled electron transport	-1.45618	0.145344	0.544029
mitochondrial ATP synthesis coupled electron transport	-1.45618	0.145344	0.544029
type I interferon signaling pathway	1.45487	0.145704	0.544321
cellular response to type I interferon	1.45487	0.145704	0.544321
Hsp70 protein binding	-1.4545	0.145807	0.544321
SMN-Sm protein complex	-1.45476	0.145735	0.544321
cation:cation antiporter activity	-1.45378	0.146008	0.544711
skin development	1.45295	0.146237	0.545204
germ cell development	1.45253	0.146356	0.545288
negative regulation of necroptotic process	1.45112	0.146747	0.545667
hydrolase activity, hydrolyzing O-glycosyl compounds	1.45146	0.146651	0.545667
protein processing	1.45164	0.146601	0.545667
cerebellar cortex development	-1.44988	0.147091	0.54618
hematopoietic progenitor cell differentiation	1.44958	0.147175	0.54618
positive regulation of ERK1 and ERK2 cascade	1.45004	0.147047	0.54618
positive regulation of kinase activity	1.44814	0.147579	0.547085
Notch binding	1.44802	0.147612	0.547085
antigen processing and presentation of exogenous antigen	1.44732	0.147808	0.547451
cardiac muscle cell differentiation	1.44667	0.147988	0.54776
oogenesis	1.44486	0.148499	0.549289
gamma-aminobutyric acid secretion	-1.44411	0.148709	0.549708
positive regulation of endothelial cell migration	1.44288	0.149054	0.550423
regulation of mitotic sister chromatid separation	1.44273	0.149097	0.550423
thiolester hydrolase activity	-1.44192	0.149325	0.550906
isopeptidase activity	-1.44108	0.149561	0.551415
synaptic vesicle transport	-1.43965	0.149967	0.552552
regulation of axonogenesis	-1.43767	0.150527	0.552736
translation elongation factor activity	-1.43637	0.150897	0.552736
vesicle organization	-1.43678	0.15078	0.552736
determination of heart left/right asymmetry	1.43807	0.150416	0.552736
negative regulation of reproductive process	1.43638	0.150894	0.552736
astrocyte projection	-1.43722	0.150655	0.552736
pigmentation	1.43872	0.150231	0.552736
nucleotide biosynthetic process	-1.43804	0.150423	0.552736
embryonic hemopoiesis	1.43753	0.150567	0.552736
cell-cell junction organization	1.43547	0.151152	0.553312
primary active transmembrane transporter activity	-1.43454	0.151418	0.553663
catalytic activity, acting on RNA	-1.43445	0.151444	0.553663
intrinsic component of presynaptic membrane	-1.43061	0.152543	0.554519
peptide hormone binding	1.43068	0.152522	0.554519
embryonic camera-type eye development	1.4302	0.152659	0.554519
ciliary plasm	1.43209	0.152117	0.554519
regulation of homotypic cell-cell adhesion	1.43052	0.152568	0.554519
positive regulation of cell-substrate junction organization	-1.43161	0.152255	0.554519
heart valve development	1.43173	0.152221	0.554519
regulation of digestive system process	1.43117	0.152383	0.554519
negative regulation of cell growth	1.43041	0.1526	0.554519
response to fluid shear stress	1.43169	0.152232	0.554519
regulation of extent of cell growth	-1.4295	0.152861	0.55454
glycoprotein biosynthetic process	1.42982	0.15277	0.55454
neurotransmitter receptor internalization	-1.42891	0.153029	0.554791
oxidoreductase activity, acting on NAD(P)H, quinone or similar compound as acceptor	-1.42827	0.153213	0.555103
specification of animal organ identity	1.42793	0.153312	0.555104
negative regulation of cytokine production involved in inflammatory response	1.42499	0.154161	0.557823
glutathione transferase activity	1.42436	0.154341	0.558118
regulation of cellular pH	1.42278	0.154799	0.559416
protein phosphatase binding	-1.42217	0.154978	0.55942
endocrine hormone secretion	1.4221	0.154999	0.55942
regulation of sister chromatid segregation	1.4217	0.155112	0.559473
growth cone	-1.42082	0.155369	0.559486
lipopolysaccharide-mediated signaling pathway	1.42119	0.155261	0.559486
tissue remodeling	1.42033	0.155512	0.559486
negative regulation of lipid localization	1.42036	0.155504	0.559486
regulation of alpha-beta T cell proliferation	1.41994	0.155626	0.559542
regulation of interferon-alpha production	1.41814	0.156149	0.560376
axoneme	1.41774	0.156268	0.560376
mRNA processing	-1.41824	0.156122	0.560376
detection of stimulus	1.41744	0.156354	0.560376
cellular response to leukemia inhibitory factor	1.41788	0.156226	0.560376
vacuolar proton-transporting V-type ATPase complex	-1.41701	0.15648	0.560377
antiporter activity	-1.41676	0.156553	0.560377
positive regulation of cholesterol efflux	1.4157	0.156863	0.561133
protein localization to cell junction	-1.41499	0.157071	0.561151
male sex differentiation	1.41467	0.157166	0.561151
nucleosome assembly	-1.41517	0.15702	0.561151
regulation of long-term synaptic potentiation	-1.41285	0.1577	0.562189
negative regulation of oxidoreductase activity	1.4133	0.157568	0.562189
negative regulation of receptor-mediated endocytosis	1.41266	0.157755	0.562189
vesicle targeting	-1.41161	0.158065	0.562241
negative regulation of toll-like receptor signaling pathway	1.41126	0.158168	0.562241
negative regulation of mitotic cell cycle	1.41213	0.157911	0.562241
glutamine family amino acid catabolic process	1.4114	0.158125	0.562241
negative regulation of small GTPase mediated signal transduction	-1.40982	0.158593	0.5634
spermatid development	1.40903	0.158827	0.563838
visual behavior	-1.40873	0.158916	0.563838
integral component of mitochondrial membrane	-1.4062	0.159663	0.565779
smooth muscle contraction	1.40637	0.159614	0.565779
flippase activity	1.40529	0.159935	0.56612
regulation of bone remodeling	1.40521	0.15996	0.56612
spermatid differentiation	1.40408	0.160296	0.566247
cell proliferation involved in heart morphogenesis	1.40424	0.160247	0.566247
regulation of cell proliferation involved in heart morphogenesis	1.40424	0.160247	0.566247
negative regulation of cell-cell adhesion	1.40064	0.161321	0.566805
regulation of production of small RNA involved in gene silencing by RNA	1.40205	0.160899	0.566805
cytokine production involved in inflammatory response	1.40118	0.161159	0.566805
sodium ion transmembrane transporter activity	-1.40134	0.161112	0.566805
regulation of stem cell proliferation	1.40052	0.161357	0.566805
protein localization to cilium	1.40123	0.161144	0.566805
neuron maturation	-1.40057	0.161343	0.566805
peptidyl-prolyl cis-trans isomerase activity	-1.40198	0.160922	0.566805
histone H2A acetylation	-1.40234	0.160814	0.566805
selective autophagy	-1.39882	0.161868	0.567893
neuropeptide signaling pathway	-1.39907	0.161792	0.567893
regulation of leukocyte proliferation	1.39807	0.162091	0.567971
regulation of small GTPase mediated signal transduction	1.39819	0.162056	0.567971
molecular function activator activity	-1.39761	0.16223	0.568105
regulation of interleukin-2 production	1.39622	0.162649	0.56922
detection of biotic stimulus	1.39534	0.162912	0.569788
plasma membrane bounded cell projection assembly	1.39385	0.163363	0.570209
isoprenoid metabolic process	-1.39328	0.163537	0.570209
negative regulation of response to reactive oxygen species	-1.3935	0.163469	0.570209
negative regulation of hydrogen peroxide-induced cell death	-1.3935	0.163469	0.570209
cytoplasmic sequestering of protein	1.39338	0.163505	0.570209
polyol catabolic process	-1.39105	0.164211	0.571505
inward rectifier potassium channel activity	-1.39038	0.164414	0.571505
vitamin transport	1.39156	0.164056	0.571505
RNA-dependent DNA biosynthetic process	-1.39051	0.164374	0.571505
telomere maintenance via telomerase	-1.39051	0.164374	0.571505
positive regulation of lipid biosynthetic process	1.38904	0.164822	0.572219
cell-cell junction assembly	1.38932	0.164734	0.572219
positive regulation of intrinsic apoptotic signaling pathway	-1.38856	0.164966	0.572368
insulin-like growth factor receptor signaling pathway	1.38653	0.165584	0.57291
regulation of cytokine production involved in inflammatory response	1.38593	0.165768	0.57291
positive regulation of lymphocyte proliferation	1.3869	0.165471	0.57291
regulation of cyclase activity	-1.38712	0.165405	0.57291
cytoplasmic side of membrane	1.38628	0.165661	0.57291
negative regulation of mRNA processing	1.38572	0.165832	0.57291
regulation of transforming growth factor beta receptor signaling pathway	1.38761	0.165255	0.57291
transferase activity, transferring nitrogenous groups	-1.38526	0.165974	0.573053
immunoglobulin production involved in immunoglobulin-mediated immune response	1.38467	0.166152	0.573315
fibronectin binding	1.38415	0.166313	0.573522
regulation of fibroblast proliferation	1.38351	0.166507	0.573841
negative regulation of neuron projection development	1.38281	0.166723	0.574233
endoplasmic reticulum organization	-1.3804	0.167464	0.575734
myosin V binding	-1.38103	0.167269	0.575734
endodermal cell differentiation	1.38055	0.167418	0.575734
camera-type eye development	1.37881	0.167954	0.576482
purine ribonucleotide biosynthetic process	-1.37914	0.167851	0.576482
negative regulation of DNA-binding transcription factor activity	1.3787	0.167988	0.576482
condensed chromosome	1.37738	0.168395	0.576828
regeneration	1.37756	0.168339	0.576828
tRNA metabolic process	-1.37761	0.168322	0.576828
detection of external stimulus	1.3765	0.168666	0.577059
monosaccharide biosynthetic process	-1.37667	0.168614	0.577059
labyrinthine layer blood vessel development	-1.37545	0.168992	0.577822
spindle checkpoint signaling	1.37478	0.169198	0.57818
negative regulation of intracellular protein transport	-1.37421	0.169376	0.578437
positive regulation of stress-activated MAPK cascade	1.37188	0.170102	0.580565
bicellular tight junction assembly	1.37086	0.170419	0.581296
maturation of 5.8S rRNA	-1.37043	0.170553	0.581403
DNA-binding transcription repressor activity	1.36951	0.170841	0.582035
regulation of ATP metabolic process	-1.36843	0.171176	0.582606
positive regulation of mononuclear cell proliferation	1.36831	0.171215	0.582606
cartilage development involved in endochondral bone morphogenesis	1.36742	0.171495	0.583207
modulation of process of other organism involved in symbiotic interaction	1.36513	0.172212	0.58361
carbohydrate catabolic process	-1.36474	0.172336	0.58361
carbon-carbon lyase activity	-1.36548	0.172103	0.58361
sensory perception of mechanical stimulus	1.36555	0.172082	0.58361
alpha-beta T cell proliferation	1.36485	0.172301	0.58361
T cell apoptotic process	1.36656	0.171762	0.58361
response to heat	-1.36552	0.172089	0.58361
cardiac cell development	1.36368	0.172667	0.584381
monosaccharide metabolic process	-1.36305	0.172868	0.584711
signaling receptor regulator activity	1.36152	0.17335	0.585639
phagocytosis, engulfment	1.36169	0.173295	0.585639
cerebellum morphogenesis	-1.36009	0.173803	0.586467
diterpenoid metabolic process	-1.36017	0.173775	0.586467
heterotrimeric G-protein complex	-1.35921	0.174081	0.586705
GTPase complex	-1.35921	0.174081	0.586705
regulation of endothelial cell chemotaxis	1.35837	0.174345	0.587246
positive regulation of leukocyte chemotaxis	1.3579	0.174496	0.587304
regulation of binding	-1.35766	0.17457	0.587304
presynaptic membrane	-1.35243	0.176238	0.587408
mitogen-activated protein kinase kinase binding	-1.3534	0.175926	0.587408
DNA-binding transcription repressor activity, RNA polymerase II-specific	1.35589	0.175134	0.587408
regulation of T cell activation	1.35276	0.176131	0.587408
G-protein alpha-subunit binding	1.35619	0.175038	0.587408
T cell activation involved in immune response	1.3542	0.175674	0.587408
regulation of systemic arterial blood pressure by hormone	1.35337	0.175937	0.587408
angiogenesis involved in wound healing	1.35247	0.176223	0.587408
regulation of cell shape	1.3555	0.175257	0.587408
reactive oxygen species metabolic process	1.35207	0.176354	0.587408
cell junction maintenance	-1.35541	0.175287	0.587408
interferon-beta production	1.35664	0.174895	0.587408
regulation of interferon-beta production	1.35664	0.174895	0.587408
extrinsic component of cytoplasmic side of plasma membrane	1.35202	0.176368	0.587408
negative regulation of proteolysis	1.35479	0.175484	0.587408
inflammatory response to antigenic stimulus	1.35363	0.175853	0.587408
glutamine family amino acid metabolic process	1.35231	0.176275	0.587408
regulation of transcription by RNA polymerase I	-1.35142	0.17656	0.587701
immune response-regulating cell surface receptor signaling pathway	1.35099	0.1767	0.587822
response to vitamin	1.34904	0.177323	0.589201
immune response-activating signal transduction	1.34915	0.177288	0.589201
peroxisome	-1.34732	0.177878	0.589511
microbody	-1.34732	0.177878	0.589511
positive regulation of leukocyte proliferation	1.34713	0.177938	0.589511
regulation of NIK/NF-kappaB signaling	1.34734	0.177872	0.589511
response to leukemia inhibitory factor	1.34723	0.177905	0.589511
cognition	-1.34584	0.178355	0.590547
negative regulation of muscle contraction	1.34382	0.179006	0.591307
anterograde synaptic vesicle transport	-1.34314	0.179228	0.591307
synaptic vesicle cytoskeletal transport	-1.34314	0.179228	0.591307
synaptic vesicle transport along microtubule	-1.34314	0.179228	0.591307
cysteine-type endopeptidase activity	1.34375	0.17903	0.591307
negative regulation of metaphase/anaphase transition of cell cycle	1.34286	0.179317	0.591307
coronary vasculature development	1.34423	0.178873	0.591307
peptide antigen binding	1.34162	0.17972	0.592285
regulation of regulated secretory pathway	-1.3413	0.179823	0.592285
phospholipid transport	1.34088	0.17996	0.592389
negative regulation of cell projection organization	1.33938	0.180448	0.59296
peroxisomal matrix	-1.33945	0.180426	0.59296
microbody lumen	-1.33945	0.180426	0.59296
intrinsic component of mitochondrial membrane	-1.33813	0.180853	0.593773
regulation of cellular response to transforming growth factor beta stimulus	1.33797	0.180905	0.593773
nuclear membrane	1.33711	0.181187	0.594351
membrane depolarization during action potential	-1.33644	0.181407	0.594383
hydrogen peroxide catabolic process	1.33662	0.181347	0.594383
extrinsic component of organelle membrane	-1.33537	0.181754	0.595176
negative regulation of ubiquitin-dependent protein catabolic process	-1.33483	0.181933	0.595416
GTPase activator activity	1.33266	0.182642	0.597392
regulation of viral entry into host cell	1.3304	0.183386	0.598094
mammary gland morphogenesis	1.33118	0.183128	0.598094
immune response-activating cell surface receptor signaling pathway	1.33064	0.183307	0.598094
integrin activation	1.33082	0.18325	0.598094
regulation of cardiocyte differentiation	1.3306	0.183319	0.598094
negative regulation of mitochondrion organization	-1.32881	0.183909	0.59842
arachidonic acid metabolic process	1.32944	0.183702	0.59842
pigment granule organization	1.32896	0.183861	0.59842
positive regulation of transcription initiation from RNA polymerase II promoter	1.32937	0.183725	0.59842
telomeric DNA binding	-1.32793	0.184202	0.599029
temperature homeostasis	1.32755	0.184325	0.599084
hyaluronan metabolic process	1.32659	0.184644	0.599774
plasma lipoprotein particle organization	1.32542	0.18503	0.60034
positive regulation of DNA recombination	1.32563	0.184962	0.60034
positive regulation of macrophage migration	1.32476	0.185252	0.600359
regulation of protein-containing complex assembly	-1.32411	0.185465	0.600359
regulation of humoral immune response	1.32388	0.185544	0.600359
glycolytic process through fructose-6-phosphate	-1.32373	0.185593	0.600359
nuclear inner membrane	1.32364	0.185622	0.600359
bone resorption	1.32317	0.18578	0.600359
skeletal muscle fiber development	1.32337	0.185711	0.600359
coated vesicle	-1.32252	0.185995	0.600509
amino acid transmembrane transport	-1.32239	0.186039	0.600509
regulation of heart contraction	1.32148	0.186343	0.601141
establishment of planar polarity involved in neural tube closure	1.32052	0.18666	0.601141
disordered domain specific binding	-1.32088	0.186542	0.601141
protein-DNA complex subunit organization	-1.32064	0.186621	0.601141
negative regulation of translational initiation	-1.31928	0.187075	0.601577
cellular response to monoamine stimulus	-1.31899	0.187172	0.601577
cellular response to catecholamine stimulus	-1.31899	0.187172	0.601577
membrane depolarization	-1.31884	0.187221	0.601577
positive regulation of epithelial cell proliferation	1.31583	0.188232	0.603937
regulation of neurotransmitter transport	-1.31538	0.188383	0.603937
synaptic transmission, dopaminergic	-1.3155	0.188341	0.603937
lipoprotein biosynthetic process	1.31606	0.188153	0.603937
G protein-coupled receptor activity	1.31408	0.188818	0.604988
establishment of planar polarity of embryonic epithelium	1.31375	0.188932	0.605009
histone methyltransferase activity	-1.31296	0.189197	0.605517
nuclear-transcribed mRNA catabolic process, exonucleolytic	-1.3125	0.189352	0.605668
regulation of plasma lipoprotein particle levels	1.31161	0.189652	0.606285
negative regulation of adaptive immune response	1.31016	0.190142	0.607507
regulation of protein binding	-1.30898	0.190542	0.608442
regulation of hippo signaling	1.30845	0.19072	0.608667
myeloid leukocyte differentiation	1.3077	0.190975	0.608784
positive regulation of transforming growth factor beta receptor signaling pathway	1.30644	0.191403	0.608784
positive regulation of cellular response to transforming growth factor beta stimulus	1.30644	0.191403	0.608784
meiosis I cell cycle process	1.30674	0.191301	0.608784
striated muscle cell differentiation	1.30788	0.190915	0.608784
mRNA cleavage factor complex	-1.30735	0.191095	0.608784
negative regulation of biomineralization	1.30602	0.191547	0.608899
regulation of ubiquitin-protein transferase activity	-1.30544	0.191742	0.609178
prostaglandin biosynthetic process	1.30037	0.193476	0.610071
prostanoid biosynthetic process	1.30037	0.193476	0.610071
fatty acid binding	1.30354	0.192389	0.610071
vascular transport	1.30421	0.192163	0.610071
regulation of T cell mediated cytotoxicity	1.30299	0.192578	0.610071
apoptotic nuclear changes	1.30262	0.192704	0.610071
presynaptic active zone membrane	-1.30361	0.192367	0.610071
establishment of protein localization to chromosome	-1.30224	0.192833	0.610071
import across plasma membrane	-1.30295	0.192593	0.610071
ureteric bud development	-1.29893	0.193966	0.610071
mesonephric epithelium development	-1.29893	0.193966	0.610071
mesonephric tubule development	-1.29893	0.193966	0.610071
pyrimidine ribonucleotide metabolic process	1.30175	0.193	0.610071
intrinsic component of synaptic membrane	-1.30059	0.193398	0.610071
protein serine/threonine kinase activator activity	1.29994	0.193622	0.610071
cell proliferation involved in kidney development	-1.29945	0.19379	0.610071
regulation of fibroblast apoptotic process	-1.30091	0.193291	0.610071
regulation of telomere maintenance via telomerase	-1.30053	0.193421	0.610071
cellular response to organonitrogen compound	1.29743	0.194483	0.611356
sphingolipid catabolic process	1.29707	0.194608	0.61141
regulation of systemic arterial blood pressure mediated by a chemical signal	1.29535	0.195201	0.61293
sterol biosynthetic process	1.29448	0.195501	0.613192
regulation of fatty acid transport	1.29451	0.195489	0.613192
detection of abiotic stimulus	1.29269	0.196117	0.614784
protein phosphatase 2A binding	-1.29186	0.196407	0.615349
endosomal transport	-1.29004	0.197036	0.61538
regulation of B cell activation	1.28994	0.19707	0.61538
mammary gland development	1.29147	0.196542	0.61538
cell fate specification	1.2906	0.196842	0.61538
ruffle	1.29119	0.196639	0.61538
regulation of histone acetylation	-1.29045	0.196895	0.61538
histone-lysine N-methyltransferase activity	-1.28859	0.197542	0.615937
negative regulation of cardiac muscle cell proliferation	-1.2879	0.197781	0.615937
cholesterol biosynthetic process	1.28661	0.198229	0.615937
secondary alcohol biosynthetic process	1.28661	0.198229	0.615937
neurotransmitter reuptake	-1.28722	0.198019	0.615937
response to nicotine	-1.28696	0.198108	0.615937
endonucleolytic cleavage involved in rRNA processing	-1.28801	0.197741	0.615937
endonucleolytic cleavage of tricistronic rRNA transcript (SSU-rRNA, 5.8S rRNA, LSU-rRNA)	-1.28801	0.197741	0.615937
organelle fission	1.28726	0.198004	0.615937
protein phosphatase 1 binding	-1.2809	0.200229	0.616729
positive regulation of wound healing	1.28162	0.199977	0.616729
positive regulation of response to wounding	1.28326	0.199402	0.616729
ER to Golgi transport vesicle membrane	-1.28385	0.199195	0.616729
long-term synaptic potentiation	-1.28407	0.199116	0.616729
transforming growth factor beta receptor signaling pathway	1.28192	0.19987	0.616729
melanocyte differentiation	1.28093	0.20022	0.616729
phosphatidylinositol phospholipase C activity	1.28466	0.198913	0.616729
phospholipase C activity	1.28466	0.198913	0.616729
intrinsic apoptotic signaling pathway in response to DNA damage by p53 class mediator	-1.28547	0.198628	0.616729
lipid homeostasis	1.28372	0.199239	0.616729
response to iron ion	1.28191	0.199875	0.616729
oxidoreductase activity, acting on the aldehyde or oxo group of donors	-1.28189	0.199882	0.616729
negative regulation of cartilage development	-1.28113	0.200147	0.616729
kinase activator activity	1.28109	0.200161	0.616729
forebrain neuron differentiation	-1.28175	0.199929	0.616729
myeloid cell apoptotic process	1.28037	0.200415	0.616937
mammary gland epithelium development	1.27968	0.200658	0.616937
intermediate filament-based process	-1.27946	0.200734	0.616937
positive regulation of insulin receptor signaling pathway	1.27962	0.200677	0.616937
lyase activity	-1.27855	0.201055	0.617589
cell-cell adhesion mediated by cadherin	1.27822	0.20117	0.617607
regulation of transmembrane receptor protein serine/threonine kinase signaling pathway	1.27765	0.201373	0.617895
positive regulation of gene expression, epigenetic	-1.27685	0.201654	0.618091
carbohydrate kinase activity	-1.27597	0.201966	0.618091
mitotic spindle assembly checkpoint signaling	1.2762	0.201884	0.618091
spindle assembly checkpoint signaling	1.2762	0.201884	0.618091
alkali metal ion binding	-1.27592	0.201984	0.618091
positive regulation of axon extension	-1.27423	0.202583	0.618632
dentate gyrus development	1.27437	0.202533	0.618632
regulation of tissue remodeling	1.27418	0.202599	0.618632
ATPase activator activity	-1.27437	0.202531	0.618632
negative regulation of ERBB signaling pathway	-1.27285	0.203073	0.619581
regulatory RNA binding	1.27269	0.203129	0.619581
spliceosomal complex	-1.27073	0.203824	0.619826
leukocyte proliferation	1.27194	0.203394	0.619826
modification of synaptic structure	-1.27085	0.203782	0.619826
proximal/distal pattern formation	-1.27165	0.203498	0.619826
NuA4 histone acetyltransferase complex	-1.2703	0.203977	0.619826
H4/H2A histone acetyltransferase complex	-1.2703	0.203977	0.619826
negative regulation of mitotic metaphase/anaphase transition	1.27121	0.203653	0.619826
regulation of lymphocyte differentiation	1.2687	0.204547	0.621224
regulation of generation of precursor metabolites and energy	-1.2678	0.20487	0.621871
molting cycle process	-1.26711	0.205115	0.621949
hair cycle process	-1.26711	0.205115	0.621949
nBAF complex	-1.26547	0.205702	0.623394
quinone metabolic process	-1.26496	0.205887	0.62362
G protein-coupled receptor binding	1.26462	0.206007	0.623648
calcium-dependent phospholipid binding	-1.26382	0.206295	0.624063
lamellipodium morphogenesis	-1.26331	0.206478	0.624063
regulation of protein modification by small protein conjugation or removal	1.2636	0.206372	0.624063
Golgi membrane	1.26301	0.206586	0.624063
Ino80 complex	-1.26216	0.20689	0.62465
MHC protein complex	1.26082	0.207374	0.624945
regulation of T cell differentiation	1.26066	0.207431	0.624945
positive regulation of myelination	-1.26073	0.207406	0.624945
embryonic digestive tract development	1.26149	0.207131	0.624945
forebrain regionalization	-1.25991	0.207701	0.625427
response to cocaine	-1.25945	0.207869	0.625599
endodeoxyribonuclease activity	1.2567	0.208862	0.627084
secondary metabolic process	1.25679	0.208831	0.627084
insulin receptor binding	1.25655	0.208917	0.627084
DNA integrity checkpoint signaling	1.25719	0.208685	0.627084
protein import	-1.25766	0.208515	0.627084
transport across blood-brain barrier	1.25556	0.209275	0.627825
regulation of translational initiation	-1.25297	0.210217	0.630316
zymogen activation	1.25125	0.210842	0.631592
chromatin organization	-1.25119	0.210866	0.631592
negative regulation of vascular permeability	1.24947	0.211494	0.632803
regulation of lipid catabolic process	1.24972	0.211404	0.632803
negative regulation of epithelial to mesenchymal transition	-1.24891	0.211698	0.633029
hair follicle development	-1.24865	0.211794	0.633029
regulation of myeloid cell apoptotic process	1.2481	0.211993	0.63319
phosphoprotein phosphatase activity	-1.24636	0.212632	0.63319
negative regulation of smooth muscle contraction	1.24733	0.212275	0.63319
DNA replication-independent nucleosome assembly	1.2474	0.212251	0.63319
response to mechanical stimulus	1.24714	0.212346	0.63319
endoplasmic reticulum protein-containing complex	-1.24657	0.212554	0.63319
regulation of alpha-beta T cell differentiation	1.24688	0.212443	0.63319
ribonucleoside monophosphate metabolic process	1.24606	0.212744	0.63319
positive regulation of epithelial to mesenchymal transition	1.24471	0.21324	0.633726
programmed necrotic cell death	1.24415	0.213443	0.633726
amyloid-beta binding	-1.24405	0.213481	0.633726
stem cell development	1.24404	0.213485	0.633726
phagosome maturation	1.24524	0.213042	0.633726
regulation of neurotransmitter secretion	-1.24303	0.213858	0.634501
lysosomal transport	-1.24244	0.214075	0.634811
symporter activity	-1.24186	0.214289	0.635012
organ induction	1.24165	0.214367	0.635012
insulin-like growth factor binding	1.24134	0.214479	0.635012
modified amino acid transmembrane transporter activity	1.24072	0.214709	0.63502
detoxification	1.23982	0.215044	0.63502
regulation of triglyceride biosynthetic process	1.23998	0.214981	0.63502
cardiac septum development	1.24049	0.214795	0.63502
atrioventricular valve development	1.24004	0.21496	0.63502
immunoglobulin production	1.23913	0.215299	0.635066
mononuclear cell differentiation	1.23886	0.215397	0.635066
nuclear import signal receptor activity	1.23891	0.21538	0.635066
neuron projection cytoplasm	-1.2372	0.216014	0.636555
negative regulation of endopeptidase activity	1.23633	0.216336	0.637172
lipid export from cell	1.23583	0.216522	0.637388
negative regulation of transferase activity	-1.23346	0.217404	0.638674
phosphatase activity	-1.23359	0.217357	0.638674
mast cell activation	1.23265	0.217708	0.638674
interleukin-10 production	1.23132	0.218202	0.638674
somite development	1.23165	0.218081	0.638674
melanosome organization	1.23147	0.218147	0.638674
hindlimb morphogenesis	1.23196	0.217965	0.638674
cellular response to lipoprotein particle stimulus	1.23216	0.21789	0.638674
regulation of nitric-oxide synthase activity	1.23214	0.217896	0.638674
DNA-directed RNA polymerase complex	-1.2323	0.217839	0.638674
centriole	1.23392	0.217231	0.638674
production of molecular mediator involved in inflammatory response	1.22989	0.218739	0.639582
binding of sperm to zona pellucida	-1.2301	0.218659	0.639582
regulation of alpha-beta T cell activation	1.2291	0.219035	0.640118
response to acid chemical	1.22873	0.219172	0.640187
positive regulation of erythrocyte differentiation	1.2271	0.219785	0.640321
regulation of necroptotic process	1.22742	0.219665	0.640321
hemoglobin metabolic process	1.22771	0.219555	0.640321
anoikis	1.22732	0.219701	0.640321
regulation of B cell differentiation	1.22781	0.21952	0.640321
mesenchymal cell differentiation	1.22464	0.22071	0.640686
regulation of cholesterol efflux	1.22528	0.220468	0.640686
negative regulation of cation transmembrane transport	-1.22445	0.220784	0.640686
positive regulation of histone H3-K4 methylation	1.22436	0.220817	0.640686
protein kinase activator activity	1.22493	0.220603	0.640686
heterochromatin organization	-1.22547	0.2204	0.640686
mitotic cell cycle checkpoint signaling	1.22639	0.220053	0.640686
RNA modification	1.22471	0.220683	0.640686
regionalization	1.22315	0.221271	0.640712
lamin binding	-1.22352	0.221132	0.640712
integrin-mediated signaling pathway	1.22385	0.22101	0.640712
positive regulation of translation	-1.22313	0.221279	0.640712
regulation of cell killing	1.21727	0.223503	0.640959
sensory system development	1.21802	0.223215	0.640959
cell fate commitment	1.21948	0.222663	0.640959
translation regulator activity	-1.21667	0.22373	0.640959
cholesterol binding	-1.21886	0.222898	0.640959
muscle hypertrophy	1.22019	0.222392	0.640959
hippocampal mossy fiber to CA3 synapse	-1.21862	0.222989	0.640959
regulation of TOR signaling	-1.21977	0.222554	0.640959
plasma membrane invagination	1.2156	0.224136	0.640959
positive regulation of cytosolic calcium ion concentration	1.2172	0.223529	0.640959
regulation of vascular endothelial growth factor signaling pathway	1.22131	0.221968	0.640959
regulation of pri-miRNA transcription by RNA polymerase II	1.21425	0.224653	0.640959
regulation of phospholipid metabolic process	1.21919	0.222772	0.640959
regulation of membrane protein ectodomain proteolysis	1.21545	0.224196	0.640959
positive regulation of calcium ion transmembrane transport	1.21688	0.223652	0.640959
physiological muscle hypertrophy	1.2146	0.224517	0.640959
physiological cardiac muscle hypertrophy	1.2146	0.224517	0.640959
cell growth involved in cardiac muscle cell development	1.2146	0.224517	0.640959
store-operated calcium entry	1.221	0.222085	0.640959
endosome to plasma membrane protein transport	-1.21911	0.222802	0.640959
neurotrophin TRK receptor signaling pathway	-1.21931	0.222727	0.640959
adaptive thermogenesis	1.21431	0.224629	0.640959
atrioventricular valve morphogenesis	1.21637	0.223845	0.640959
detection of stimulus involved in sensory perception	1.21796	0.223239	0.640959
negative regulation of cAMP-mediated signaling	1.22171	0.221818	0.640959
erythrocyte development	1.21967	0.222589	0.640959
positive regulation of neural precursor cell proliferation	1.21439	0.2246	0.640959
neural precursor cell proliferation	1.2162	0.223907	0.640959
photoreceptor cell differentiation	-1.2194	0.222693	0.640959
response to mitochondrial depolarisation	-1.21298	0.225136	0.641202
establishment of protein localization to plasma membrane	-1.21325	0.225036	0.641202
negative regulation of protein transport	-1.21284	0.225192	0.641202
regulation of fatty acid metabolic process	1.2134	0.224978	0.641202
ribosomal subunit	-1.21199	0.225517	0.641515
monocyte chemotaxis	1.21196	0.225529	0.641515
positive regulation of actin filament polymerization	-1.21156	0.225682	0.641627
nuclease activity	1.20653	0.227613	0.641631
integral component of presynaptic membrane	-1.20859	0.226821	0.641631
negative regulation of cytokine production	1.20815	0.226991	0.641631
positive regulation of meiotic cell cycle	1.20747	0.227252	0.641631
response to amyloid-beta	1.20951	0.226468	0.641631
female pregnancy	1.20971	0.22639	0.641631
mitotic spindle assembly	1.20911	0.226622	0.641631
regulation of epidermal cell differentiation	1.2084	0.226894	0.641631
nuclear matrix	1.21112	0.22585	0.641631
mitotic sister chromatid separation	1.20806	0.227024	0.641631
kidney morphogenesis	-1.20774	0.227146	0.641631
[truncated: 3,653 more rows]

## Sheet: 1month_SN
	stouffers_z	meta_p	FDR
structural constituent of ribosome	-12.1253	7.76e-34	4.29827e-30
ribosomal subunit	-10.0044	1.45721e-23	2.01787e-20
ribosome	-10.0387	1.03066e-23	2.01787e-20
cytosolic ribosome	-10.0326	1.09545e-23	2.01787e-20
ncRNA metabolic process	-9.63221	5.8458e-22	6.47598e-19
ncRNA processing	-9.56849	1.08474e-21	1.0014e-18
ribonucleoprotein complex biogenesis	-9.41962	4.52743e-21	3.58249e-18
rRNA metabolic process	-8.97613	2.80455e-19	1.9418e-16
cytosolic large ribosomal subunit	-8.9269	4.3813e-19	2.69645e-16
mRNA processing	-8.89424	5.88212e-19	3.25811e-16
ribosome biogenesis	-8.74973	2.13857e-18	1.07687e-15
rRNA processing	-8.58219	9.30827e-18	4.29654e-15
RNA splicing	-8.32779	8.23688e-17	3.50954e-14
large ribosomal subunit	-8.1913	2.58411e-16	1.02239e-13
RNA splicing, via transesterification reactions	-7.93259	2.14617e-15	6.99273e-13
RNA splicing, via transesterification reactions with bulged adenosine as nucleophile	-7.93259	2.14617e-15	6.99273e-13
mRNA splicing, via spliceosome	-7.93259	2.14617e-15	6.99273e-13
ribosomal small subunit biogenesis	-7.87913	3.29658e-15	1.01443e-12
external side of plasma membrane	7.41933	1.17711e-13	3.43159e-11
mitochondrial protein-containing complex	-7.18609	6.66714e-13	1.84647e-10
extracellular matrix	7.06906	1.55982e-12	4.1142e-10
external encapsulating structure	7.0333	2.0171e-12	5.07851e-10
spliceosomal complex	-6.89029	5.56794e-12	1.3409e-09
preribosome	-6.71345	1.90073e-11	4.38672e-09
ribonucleoprotein complex subunit organization	-6.50804	7.614e-11	1.68696e-08
ribonucleoprotein complex assembly	-6.38907	1.66897e-10	3.55556e-08
mitochondrial inner membrane	-6.25679	3.92992e-10	8.06215e-08
skeletal system development	6.17259	6.71823e-10	1.28318e-07
connective tissue development	6.17497	6.61778e-10	1.28318e-07
small ribosomal subunit	-6.13222	8.66597e-10	1.60003e-07
leukocyte mediated immunity	6.00428	1.92183e-09	3.43387e-07
ossification	5.95662	2.57503e-09	4.32216e-07
maturation of SSU-rRNA	-5.95974	2.52636e-09	4.32216e-07
angiogenesis	5.93512	2.93624e-09	4.78347e-07
rRNA binding	-5.89665	3.70945e-09	5.74219e-07
organelle inner membrane	-5.89565	3.73206e-09	5.74219e-07
U2-type spliceosomal complex	-5.86723	4.43149e-09	6.63406e-07
collagen-containing extracellular matrix	5.86236	4.56342e-09	6.65178e-07
extracellular matrix organization	5.76881	7.98356e-09	1.13387e-06
mitochondrial respirasome	-5.74118	9.40178e-09	1.30191e-06
external encapsulating structure organization	5.69732	1.21705e-08	1.60506e-06
membrane raft	5.69869	1.2073e-08	1.60506e-06
extracellular structure organization	5.67115	1.41844e-08	1.82715e-06
ribosomal large subunit biogenesis	-5.61966	1.91329e-08	2.40857e-06
lymphocyte mediated immunity	5.60668	2.06244e-08	2.53863e-06
cartilage development	5.56242	2.66058e-08	3.20368e-06
wound healing	5.5475	2.89779e-08	3.41507e-06
ribosome assembly	-5.53997	3.02528e-08	3.49105e-06
cellular response to transforming growth factor beta stimulus	5.53414	3.12754e-08	3.5354e-06
membrane microdomain	5.52781	3.24244e-08	3.59198e-06
regulation of immune effector process	5.50938	3.60105e-08	3.91103e-06
positive regulation of response to cytokine stimulus	5.50475	3.69683e-08	3.93783e-06
response to transforming growth factor beta	5.48974	4.02531e-08	4.20683e-06
response to wounding	5.39943	6.68544e-08	6.85753e-06
defense response to bacterium	5.37024	7.86309e-08	7.91885e-06
muscle cell proliferation	5.35282	8.65939e-08	8.56507e-06
regulation of angiogenesis	5.3399	9.2999e-08	9.03722e-06
myeloid leukocyte activation	5.30899	1.10236e-07	1.05276e-05
oxidoreduction-driven active transmembrane transporter activity	-5.3025	1.14225e-07	1.07236e-05
spliceosomal snRNP complex	-5.28169	1.27999e-07	1.18164e-05
catalytic activity, acting on a tRNA	-5.27724	1.31142e-07	1.19081e-05
respirasome	-5.2603	1.43824e-07	1.28491e-05
respiratory chain complex	-5.25723	1.46245e-07	1.28579e-05
maturation of SSU-rRNA from tricistronic rRNA transcript (SSU-rRNA, 5.8S rRNA, LSU-rRNA)	-5.25263	1.49944e-07	1.29772e-05
inner mitochondrial membrane protein complex	-5.24047	1.6017e-07	1.3649e-05
mitochondrial translation	-5.23218	1.67522e-07	1.40591e-05
catalytic activity, acting on RNA	-5.22701	1.72274e-07	1.42422e-05
regulation of vasculature development	5.19541	2.04275e-07	1.63982e-05
oxidative phosphorylation	-5.19559	2.04077e-07	1.63982e-05
ameboidal-type cell migration	5.18958	2.10774e-07	1.64433e-05
preribosome, large subunit precursor	-5.19078	2.09419e-07	1.64433e-05
adaptive immune response based on somatic recombination of immune receptors built from immunoglobulin superfamily domains	5.14761	2.63823e-07	2.02961e-05
outflow tract morphogenesis	5.13568	2.81118e-07	2.13303e-05
tRNA metabolic process	-5.13194	2.86776e-07	2.14656e-05
striated muscle cell proliferation	5.12632	2.95453e-07	2.18202e-05
polysomal ribosome	-5.11586	3.12314e-07	2.2762e-05
Sm-like protein family complex	-5.09951	3.40542e-07	2.44969e-05
ribosomal small subunit assembly	-5.09628	3.46393e-07	2.45983e-05
SWI/SNF superfamily-type complex	-5.08039	3.76656e-07	2.64088e-05
transforming growth factor beta receptor signaling pathway	5.07234	3.92945e-07	2.72066e-05
ATPase complex	-5.0537	4.33324e-07	2.96319e-05
organ growth	5.03	4.90477e-07	3.31311e-05
DNA-templated transcription, elongation	-5.02654	4.99416e-07	3.33285e-05
organellar ribosome	-5.019	5.19403e-07	3.35872e-05
mitochondrial ribosome	-5.019	5.19403e-07	3.35872e-05
positive regulation of immune response	5.01823	5.21484e-07	3.35872e-05
epithelial cell proliferation	5.01359	5.34227e-07	3.40125e-05
catalytic step 2 spliceosome	-5.00328	5.6362e-07	3.5476e-05
adaptive immune response	4.98989	6.04145e-07	3.75995e-05
positive regulation of response to external stimulus	4.97196	6.62811e-07	4.07923e-05
regulation of epithelial cell proliferation	4.96769	6.77543e-07	4.12408e-05
small nuclear ribonucleoprotein complex	-4.95685	7.16458e-07	4.31355e-05
cytosolic small ribosomal subunit	-4.95205	7.34369e-07	4.37384e-05
muscle tissue development	4.93587	7.97957e-07	4.70201e-05
endocytic vesicle	4.91416	8.91642e-07	5.19874e-05
entry into host	4.90722	9.23761e-07	5.32991e-05
maturation of 5.8S rRNA	-4.88324	1.04354e-06	5.95896e-05
mitochondrial matrix	-4.87021	1.11478e-06	6.30075e-05
immune response-regulating signaling pathway	4.86359	1.15278e-06	6.44974e-05
cytokine-mediated signaling pathway	4.83526	1.32974e-06	7.36544e-05
leukocyte migration	4.82263	1.4168e-06	7.76996e-05
pattern recognition receptor signaling pathway	4.8065	1.53595e-06	8.34084e-05
nuclear speck	-4.80121	1.57709e-06	8.48106e-05
precatalytic spliceosome	-4.79904	1.59427e-06	8.49102e-05
cilium organization	-4.79166	1.65409e-06	8.72573e-05
movement in host environment	4.78531	1.70727e-06	8.92129e-05
tissue remodeling	4.76986	1.8435e-06	9.39161e-05
U2-type precatalytic spliceosome	-4.77038	1.83878e-06	9.39161e-05
transcription by RNA polymerase I	-4.76936	1.84814e-06	9.39161e-05
epithelial cell migration	4.75539	1.98067e-06	9.97357e-05
negative regulation of mRNA processing	-4.74125	2.12399e-06	0.000105989
tissue migration	4.72083	2.34882e-06	0.000114927
ATP metabolic process	-4.72201	2.3353e-06	0.000114927
DNA-binding transcription activator activity	4.71941	2.36535e-06	0.000114927
respiratory electron transport chain	-4.70878	2.49209e-06	0.000120032
regulation of leukocyte mediated immunity	4.70196	2.5768e-06	0.000122405
cilium assembly	-4.70126	2.58555e-06	0.000122405
epithelium migration	4.69766	2.63154e-06	0.000123526
striated muscle tissue development	4.69378	2.68205e-06	0.000124839
mitochondrial respiratory chain complex I	-4.68432	2.80884e-06	0.000127526
NADH dehydrogenase complex	-4.68432	2.80884e-06	0.000127526
respiratory chain complex I	-4.68432	2.80884e-06	0.000127526
transmembrane receptor protein serine/threonine kinase signaling pathway	4.68216	2.83864e-06	0.000127831
histone modification	-4.66895	3.02748e-06	0.000135235
toll-like receptor signaling pathway	4.6472	3.36466e-06	0.000147911
positive regulation of cytokine-mediated signaling pathway	4.64728	3.36347e-06	0.000147911
transcription elongation from RNA polymerase II promoter	-4.63704	3.53428e-06	0.000152941
response to interferon-alpha	4.63752	3.52621e-06	0.000152941
negative regulation of immune effector process	4.63062	3.64578e-06	0.000156543
heart valve development	4.61045	4.0179e-06	0.000171193
ventricular septum morphogenesis	4.60225	4.17952e-06	0.00017672
fatty acid metabolic process	4.59966	4.23188e-06	0.000177578
regulation of innate immune response	4.58794	4.47644e-06	0.000186429
DNA-binding transcription activator activity, RNA polymerase II-specific	4.56174	5.07319e-06	0.000209704
regulation of cellular response to growth factor stimulus	4.54932	5.38207e-06	0.000220824
cytoplasmic translation	-4.54713	5.43818e-06	0.000221486
regulation of response to biotic stimulus	4.54094	5.60031e-06	0.000226424
regulation of blood pressure	4.53209	5.84037e-06	0.000234419
viral process	4.52522	6.03315e-06	0.000240414
regulation of tube diameter	4.5221	6.12303e-06	0.000240535
blood vessel diameter maintenance	4.5221	6.12303e-06	0.000240535
mitochondrial gene expression	-4.51309	6.38908e-06	0.000249219
INO80-type complex	-4.50553	6.62062e-06	0.000256445
cardiac muscle cell proliferation	4.4993	6.81764e-06	0.000262243
viral life cycle	4.49316	7.01752e-06	0.000268069
blood circulation	4.49116	7.08363e-06	0.000268741
tRNA binding	-4.48784	7.19491e-06	0.000271106
ATP synthesis coupled electron transport	-4.48234	7.38289e-06	0.000274455
mitochondrial ATP synthesis coupled electron transport	-4.48234	7.38289e-06	0.000274455
regulation of tube size	4.47585	7.61074e-06	0.000281039
biological process involved in symbiotic interaction	4.47185	7.75474e-06	0.00028446
presynapse	-4.43839	9.06335e-06	0.000330276
receptor complex	4.43531	9.19407e-06	0.000332849
positive regulation of cytokine production	4.42344	9.71394e-06	0.000341192
regulation of mRNA processing	-4.42837	9.49476e-06	0.000341192
anion transmembrane transport	4.42424	9.67841e-06	0.000341192
90S preribosome	-4.42303	9.73251e-06	0.000341192
Ino80 complex	-4.42307	9.73093e-06	0.000341192
biological process involved in interaction with host	4.41882	9.92394e-06	0.000345715
regulation of biological process involved in symbiotic interaction	4.41017	1.03289e-05	0.000357573
neuron to neuron synapse	-4.40807	1.04296e-05	0.000358818
kidney development	4.40102	1.07745e-05	0.000368395
symporter activity	4.38999	1.13356e-05	0.000385202
regulation of ossification	4.38002	1.18668e-05	0.000400795
RNA 3'-end processing	-4.35307	1.34241e-05	0.000445247
electron transport chain	-4.35454	1.33348e-05	0.000445247
modulation by symbiont of entry into host	4.35396	1.337e-05	0.000445247
response to interferon-gamma	4.34895	1.36793e-05	0.000451009
urogenital system development	4.3434	1.40295e-05	0.00045263
renal system development	4.34491	1.39331e-05	0.00045263
regulation of response to cytokine stimulus	4.34359	1.40171e-05	0.00045263
negative regulation of DNA-templated transcription, elongation	-4.343	1.40553e-05	0.00045263
semi-lunar valve development	4.33391	1.46485e-05	0.000467801
response to interferon-beta	4.33321	1.46953e-05	0.000467801
cytokine binding	4.32945	1.49485e-05	0.000473141
chondrocyte differentiation	4.31958	1.56329e-05	0.000491994
secondary active transmembrane transporter activity	4.30536	1.66717e-05	0.000521721
leukocyte cell-cell adhesion	4.299	1.7157e-05	0.000532718
endocardial cushion development	4.29825	1.72155e-05	0.000532718
cellular response to lipid	4.29348	1.75896e-05	0.000541271
positive regulation of smooth muscle cell proliferation	4.29127	1.77657e-05	0.000543671
cardiocyte differentiation	4.28572	1.82148e-05	0.000554352
regulation of biomineralization	4.27544	1.9076e-05	0.000577387
mesenchyme morphogenesis	4.26989	1.95572e-05	0.000588736
glomerulus development	4.26509	1.9982e-05	0.000598271
heparin binding	4.25677	2.07403e-05	0.000617638
cardiac septum morphogenesis	4.25539	2.08687e-05	0.000618137
fat cell differentiation	4.24184	2.21692e-05	0.000646291
viral entry into host cell	4.24252	2.21022e-05	0.000646291
response to xenobiotic stimulus	4.24195	2.21588e-05	0.000646291
regulation of epithelial cell migration	4.23801	2.25508e-05	0.000650568
postsynaptic specialization	-4.23848	2.25034e-05	0.000650568
postsynaptic density	-4.22142	2.42768e-05	0.000694202
regulation of cytokine production involved in immune response	4.22107	2.4314e-05	0.000694202
cardiac muscle tissue development	4.21923	2.45137e-05	0.000696314
nephron development	4.21165	2.53508e-05	0.000709182
cellular response to biotic stimulus	4.21249	2.52576e-05	0.000709182
cytokine production involved in immune response	4.21184	2.53299e-05	0.000709182
hindlimb morphogenesis	4.21012	2.5524e-05	0.00071044
response to corticosteroid	4.20598	2.59949e-05	0.000719929
regulation of leukocyte migration	4.20431	2.61883e-05	0.000721678
polysome	-4.19302	2.75268e-05	0.000754808
regulation of body fluid levels	4.18658	2.83193e-05	0.000772711
positive regulation of toll-like receptor signaling pathway	4.17947	2.92191e-05	0.000793356
apical part of cell	4.17729	2.94999e-05	0.000797073
response to molecule of bacterial origin	4.17504	2.97932e-05	0.000801091
skeletal system morphogenesis	4.1582	3.20764e-05	0.000858314
glycosaminoglycan binding	4.14936	3.3341e-05	0.000883617
ventricular septum development	4.15012	3.32298e-05	0.000883617
coagulation	4.13034	3.62221e-05	0.000955401
early endosome	4.12247	3.74833e-05	0.000983981
positive regulation of interferon-alpha production	4.11612	3.85312e-05	0.00100672
negative regulation of leukocyte proliferation	4.10272	4.08328e-05	0.00105723
histone methylation	-4.10156	4.10372e-05	0.00105723
positive regulation of pattern recognition receptor signaling pathway	4.10162	4.10268e-05	0.00105723
ncRNA catabolic process	-4.09735	4.17915e-05	0.00107168
heart morphogenesis	4.0943	4.23439e-05	0.00108084
cardiac muscle tissue growth	4.09301	4.25811e-05	0.00108191
cleavage involved in rRNA processing	-4.09189	4.27863e-05	0.00108216
calmodulin-dependent protein kinase activity	-4.08855	4.34074e-05	0.00109288
regulation of synaptic plasticity	-4.07623	4.57722e-05	0.0011472
regulation of pri-miRNA transcription by RNA polymerase II	4.06504	4.80238e-05	0.00119822
regulation of transmembrane receptor protein serine/threonine kinase signaling pathway	4.05963	4.915e-05	0.00122082
positive regulation of response to biotic stimulus	4.05485	5.01669e-05	0.001235
artery morphogenesis	4.0551	5.01125e-05	0.001235
anion transport	4.05112	5.09736e-05	0.00124092
regulation of transforming growth factor beta production	4.05105	5.09878e-05	0.00124092
negative regulation of cell migration	4.05063	5.10795e-05	0.00124092
asymmetric synapse	-4.04816	5.16217e-05	0.00124861
cell cycle checkpoint signaling	-4.04098	5.32273e-05	0.00128185
apical plasma membrane	4.03129	5.5472e-05	0.00133013
ciliary basal body	-4.02769	5.63282e-05	0.00134484
mesenchymal cell proliferation	4.01637	5.91015e-05	0.00140499
regulation of lymphocyte mediated immunity	4.00935	6.08868e-05	0.00142903
mucopolysaccharide metabolic process	4.01108	6.04427e-05	0.00142903
bone morphogenesis	4.00958	6.08265e-05	0.00142903
heart valve morphogenesis	4.00639	6.16538e-05	0.00143733
heart growth	4.00599	6.17594e-05	0.00143733
positive regulation of defense response	4.00482	6.20657e-05	0.00143798
presynaptic active zone	-4.0039	6.23066e-05	0.00143798
nBAF complex	-4.00261	6.26464e-05	0.00143983
positive regulation of epithelial cell proliferation	4.0016	6.29156e-05	0.00144004
centriole	-3.99053	6.59255e-05	0.00150272
foam cell differentiation	3.98849	6.64961e-05	0.00150952
positive regulation of immune effector process	3.97932	6.91133e-05	0.00156253
mesenchyme development	3.97697	6.97978e-05	0.00157159
negative regulation of leukocyte mediated immunity	3.97382	7.07282e-05	0.00157969
regulation of cilium assembly	-3.97442	7.05516e-05	0.00157969
respiratory tube development	3.96284	7.40632e-05	0.00164753
extracellular matrix binding	3.96064	7.47506e-05	0.00165617
negative regulation of epithelial cell proliferation	3.9594	7.51389e-05	0.00165814
inflammatory cell apoptotic process	3.95425	7.67758e-05	0.00168754
transforming growth factor beta production	3.94694	7.9157e-05	0.00173301
oxidoreductase complex	-3.94012	8.14408e-05	0.00177599
leukocyte mediated cytotoxicity	3.92924	8.52139e-05	0.00184628
protein processing	3.92797	8.56643e-05	0.00184628
SMAD binding	3.92809	8.56241e-05	0.00184628
ribosomal large subunit assembly	-3.91498	9.04116e-05	0.00192677
sensory system development	3.9149	9.04422e-05	0.00192677
response to glucocorticoid	3.91607	9.00034e-05	0.00192677
lung development	3.9102	9.22205e-05	0.00195625
U2-type catalytic step 2 spliceosome	-3.90938	9.25323e-05	0.00195625
regulation of cytokine-mediated signaling pathway	3.90497	9.4239e-05	0.00198475
regulation of cell-cell adhesion	3.90374	9.4717e-05	0.00198485
blood coagulation	3.90312	9.49604e-05	0.00198485
cell adhesion mediated by integrin	3.89878	9.66799e-05	0.00201319
SWI/SNF complex	-3.89638	9.76432e-05	0.00202564
aortic valve development	3.88817	0.000101003	0.00208753
antigen processing and presentation	3.88667	0.000101629	0.00209265
cellular response to molecule of bacterial origin	3.88302	0.000103168	0.00211647
positive regulation of pathway-restricted SMAD protein phosphorylation	3.87866	0.000105032	0.00214677
cardiac chamber development	3.8739	0.000107107	0.00218113
interferon-alpha production	3.87144	0.000108194	0.00219519
nucleic acid phosphodiester bond hydrolysis	-3.87025	0.000108725	0.00219791
negative regulation of cell activation	3.86731	0.000110043	0.00220584
negative regulation of angiogenesis	3.86724	0.000110073	0.00220584
GDP binding	3.86671	0.000110312	0.00220584
sodium ion transport	3.8592	0.00011376	0.00226661
regulation of biomineral tissue development	3.85777	0.000114427	0.00227172
myeloid leukocyte differentiation	3.85575	0.000115377	0.00228241
growth factor receptor binding	3.8538	0.000116299	0.00229053
rRNA catabolic process	-3.85314	0.000116615	0.00229053
regulation of smooth muscle cell proliferation	3.85089	0.000117691	0.0023035
aerobic respiration	-3.84975	0.000118237	0.00230604
positive regulation of epithelial cell migration	3.84455	0.000120772	0.00234722
terminal bouton	-3.83481	0.000125662	0.0024337
biomineralization	3.83382	0.000126169	0.00243501
reproductive structure development	3.83231	0.000126946	0.00244068
cellular respiration	-3.83154	0.000127344	0.00244068
RNA polymerase complex	-3.82508	0.000130732	0.00249698
atrioventricular valve development	3.8183	0.000134374	0.00255773
regulation of interferon-alpha production	3.81682	0.000135181	0.00256427
positive regulation of angiogenesis	3.81363	0.000136941	0.00257998
positive regulation of vasculature development	3.81363	0.000136941	0.00257998
pulmonary valve development	3.81058	0.000138639	0.00259693
cellular response to interferon-beta	3.81034	0.000138778	0.00259693
aerobic electron transport chain	-3.80425	0.000142236	0.00265267
steroid metabolic process	3.80037	0.000144482	0.00268553
sulfur compound binding	3.78872	0.000151424	0.00280455
regulation of leukocyte proliferation	3.78794	0.000151899	0.00280455
negative regulation of immune response	3.78474	0.000153868	0.00283148
acute inflammatory response	3.77956	0.000157104	0.00288146
ureteric bud development	3.77259	0.000161559	0.00292443
mesonephric epithelium development	3.77259	0.000161559	0.00292443
mesonephric tubule development	3.77259	0.000161559	0.00292443
visual system development	3.77436	0.00016042	0.00292443
pri-miRNA transcription by RNA polymerase II	3.76122	0.000169085	0.00305069
endothelial cell proliferation	3.75717	0.000171848	0.00307944
negative regulation of immune system process	3.75644	0.000172347	0.00307944
negative regulation of lymphocyte mediated immunity	3.75689	0.000172039	0.00307944
regulation of bone mineralization	3.75137	0.00017587	0.0031323
mesonephros development	3.74954	0.000177162	0.00313622
pathway-restricted SMAD protein phosphorylation	3.74785	0.000178355	0.00313622
regulation of production of molecular mediator of immune response	3.74862	0.000177814	0.00313622
muscle cell differentiation	3.74844	0.000177937	0.00313622
osteoblast differentiation	3.74014	0.000183918	0.00321397
protein methylation	-3.73932	0.000184517	0.00321397
protein alkylation	-3.73932	0.000184517	0.00321397
aminoacyl-tRNA ligase activity	-3.73545	0.000187377	0.00324338
ligase activity, forming carbon-oxygen bonds	-3.73545	0.000187377	0.00324338
lipid localization	3.73169	0.000190197	0.00328193
regulation of animal organ formation	3.72874	0.000192437	0.00331027
cell surface receptor signaling pathway involved in heart development	3.72352	0.000196466	0.00336912
cardiac chamber morphogenesis	3.71318	0.000204668	0.00349894
tRNA processing	-3.71226	0.000205419	0.00350098
negative regulation of leukocyte activation	3.70962	0.00020757	0.00352678
maturation of 5.8S rRNA from tricistronic rRNA transcript (SSU-rRNA, 5.8S rRNA, LSU-rRNA)	-3.70393	0.000212283	0.00358893
U12-type spliceosomal complex	-3.70364	0.000212524	0.00358893
late endosome	3.7007	0.00021501	0.00361987
integrin complex	3.69856	0.000216825	0.00362838
vascular process in circulatory system	3.69929	0.000216206	0.00362838
negative regulation of cell motility	3.69538	0.000219556	0.00366301
regulation of organ growth	3.69117	0.000223225	0.00371305
cytokine receptor binding	3.68934	0.00022484	0.00372871
mitophagy	-3.68698	0.00022693	0.00375214
biomineral tissue development	3.68337	0.000230167	0.00379433
histone H3-K4 trimethylation	-3.67694	0.000236048	0.00387973
mitochondrion organization	-3.66836	0.000244109	0.00400036
natural killer cell mediated cytotoxicity	3.66416	0.000248149	0.00405456
negative regulation of cell killing	3.65954	0.000252666	0.00411623
regulation of systemic arterial blood pressure	3.65722	0.000254968	0.00414155
ionotropic glutamate receptor complex	-3.65524	0.000256944	0.00416144
smooth muscle cell proliferation	3.64883	0.000263439	0.0042542
negative regulation of blood vessel morphogenesis	3.64172	0.000270822	0.0043607
hemostasis	3.63781	0.000274966	0.0044146
regulation of inflammatory response	3.63374	0.000279347	0.00443353
negative regulation of viral process	3.63453	0.000278488	0.00443353
regulation of epithelial cell differentiation	3.6343	0.000278737	0.00443353
vasculogenesis	3.63377	0.000279313	0.00443353
organic acid:sodium symporter activity	3.62853	0.000285034	0.00449802
natural killer cell mediated immunity	3.62855	0.000285023	0.00449802
nuclear-transcribed mRNA catabolic process, exonucleolytic	-3.62668	0.00028709	0.00451758
positive regulation of cell adhesion	3.62203	0.000292295	0.00456595
negative regulation of lymphocyte proliferation	3.62101	0.00029346	0.00456595
negative regulation of vasculature development	3.62131	0.000293112	0.00456595
membrane lipid metabolic process	3.62188	0.000292475	0.00456595
negative regulation of wound healing	3.61847	0.000296351	0.004598
specification of animal organ identity	3.61763	0.000297312	0.00460004
ionotropic glutamate receptor activity	-3.61646	0.000298661	0.00460803
regulation of cardiac muscle cell proliferation	3.61144	0.000304501	0.00468509
eye development	3.61071	0.000305363	0.00468534
phagocytosis	3.60499	0.000312171	0.00477656
regulation of endothelial cell proliferation	3.60381	0.000313584	0.00478497
anion transmembrane transporter activity	3.60273	0.000314893	0.00479173
negative regulation of cellular component movement	3.60047	0.000317643	0.00482034
NADH dehydrogenase activity	-3.59919	0.000319206	0.00483083
negative regulation of mononuclear cell proliferation	3.59306	0.000326823	0.00493262
protein complex involved in cell adhesion	3.58966	0.000331115	0.00498383
histone deacetylase complex	-3.58848	0.000332612	0.00499278
endothelial cell migration	3.58202	0.000340948	0.00510409
regulation of mononuclear cell proliferation	3.57987	0.000343763	0.00513236
neurotransmitter receptor complex	-3.56945	0.000357733	0.00532656
negative regulation of viral genome replication	3.56842	0.000359139	0.00533317
appendage development	3.56592	0.000362576	0.00533871
limb development	3.56592	0.000362576	0.00533871
glycoprotein metabolic process	3.56707	0.000360995	0.00533871
macrophage derived foam cell differentiation	3.56535	0.000363368	0.00533871
cardiac septum development	3.56407	0.000365144	0.00535061
distal axon	-3.56053	0.000370102	0.00540896
cell killing	3.55905	0.000372199	0.0054253
negative regulation of cell cycle process	-3.55688	0.000375279	0.00545583
tRNA aminoacylation for protein translation	-3.55613	0.000376351	0.00545709
bone development	3.55155	0.000382969	0.00552413
positive regulation of innate immune response	3.55194	0.000382396	0.00552413
mitotic cell cycle checkpoint signaling	-3.55081	0.000384055	0.0055254
kidney epithelium development	3.54994	0.000385314	0.00552916
BMP signaling pathway	3.54863	0.000387241	0.00554245
basal plasma membrane	3.54182	0.000397379	0.00560072
regulation of mRNA splicing, via spliceosome	-3.54257	0.000396254	0.00560072
segmentation	3.54201	0.000397096	0.00560072
lytic vacuole	3.54381	0.000394389	0.00560072
lysosome	3.54381	0.000394389	0.00560072
negative regulation of leukocyte mediated cytotoxicity	3.54215	0.000396875	0.00560072
response to alcohol	3.5361	0.000406075	0.00570875
regulation of response to wounding	3.53425	0.000408932	0.00573436
positive regulation of pri-miRNA transcription by RNA polymerase II	3.53295	0.000410949	0.0057481
collagen fibril organization	3.53049	0.000414784	0.00577258
response to lipopolysaccharide	3.53103	0.000413943	0.00577258
myeloid leukocyte cytokine production	3.52544	0.000422772	0.00586901
negative regulation of response to wounding	3.51895	0.000433258	0.00599955
cardiac muscle cell differentiation	3.51333	0.00044253	0.00611265
organellar large ribosomal subunit	-3.51182	0.000445056	0.00611704
mitochondrial large ribosomal subunit	-3.51182	0.000445056	0.00611704
DNA-directed RNA polymerase complex	-3.50792	0.000451617	0.00617656
regulation of viral entry into host cell	3.50841	0.000450801	0.00617656
chromatin	-3.50496	0.000456684	0.00623047
nuclear DNA-directed RNA polymerase complex	-3.50403	0.000458273	0.00623679
reproductive system development	3.49545	0.000473269	0.0064251
extracellular matrix structural constituent	3.49448	0.000474981	0.00643257
neutrophil homeostasis	3.49289	0.000477827	0.00645532
cellular response to organic cyclic compound	3.49042	0.000482258	0.00649933
positive regulation of leukocyte migration	3.48635	0.000489659	0.00658306
negative regulation of cell adhesion	3.48266	0.000496456	0.00664475
negative regulation of locomotion	3.48256	0.000496646	0.00664475
production of molecular mediator of immune response	3.48024	0.000500967	0.00665433
chemical synaptic transmission, postsynaptic	-3.48082	0.000499875	0.00665433
primary active transmembrane transporter activity	-3.4805	0.000500471	0.00665433
basolateral plasma membrane	3.47394	0.000512884	0.00679633
trabecula morphogenesis	3.46857	0.000523233	0.00688406
endocardial cushion formation	3.46982	0.000520806	0.00688406
microtubule-based movement	-3.46899	0.000522412	0.00688406
cell-substrate adhesion	3.46516	0.000529917	0.00693532
interleukin-8 production	3.46403	0.000532138	0.00693532
regulation of interleukin-8 production	3.46403	0.000532138	0.00693532
protein maturation	3.46591	0.000528434	0.00693532
steroid biosynthetic process	3.46327	0.000533658	0.0069388
response to fibroblast growth factor	3.45994	0.000540293	0.00700862
negative regulation of cell cycle phase transition	-3.45802	0.00054417	0.00704243
motile cilium	-3.45667	0.000546901	0.00706127
chloride transmembrane transport	3.45586	0.000548547	0.00706605
cellular response to lipopolysaccharide	3.45413	0.000552077	0.00709502
negative regulation of RNA splicing	-3.45018	0.000560204	0.00718281
T cell mediated immunity	3.44711	0.00056661	0.00722705
regulation of transforming growth factor beta receptor signaling pathway	3.44764	0.0005655	0.00722705
regulation of lipid storage	3.44666	0.00056757	0.00722705
regulation of lymphocyte proliferation	3.44324	0.000574783	0.00730212
lipid transport	3.44071	0.000580181	0.00735382
platelet activation	3.43641	0.000589488	0.00745473
response to peptide	3.43538	0.000591731	0.00746606
response to steroid hormone	3.43194	0.000599286	0.00754419
B cell mediated immunity	3.42688	0.000610552	0.00763397
positive regulation of smooth muscle cell migration	3.42737	0.000609458	0.00763397
sex differentiation	3.42727	0.000609675	0.00763397
artery development	3.42584	0.000612906	0.00764615
immunoglobulin mediated immune response	3.42279	0.00061982	0.00771502
prostanoid metabolic process	3.4206	0.000624824	0.00774251
prostaglandin metabolic process	3.4206	0.000624824	0.00774251
U2 snRNP	-3.41486	0.000638149	0.00788997
leukocyte proliferation	3.41159	0.000645853	0.00796743
vasoconstriction	3.41019	0.000649167	0.00799052
homotypic cell-cell adhesion	3.40937	0.00065114	0.00799704
excitatory postsynaptic potential	-3.40439	0.000663114	0.00812608
regulation of endothelial cell migration	3.4029	0.000666749	0.00815258
digestive system development	3.40118	0.000670963	0.00818604
platelet aggregation	3.39827	0.000678128	0.00825527
basal part of cell	3.3963	0.000683031	0.00828206
glycosaminoglycan metabolic process	3.39619	0.000683319	0.00828206
cellular response to hormone stimulus	3.3899	0.000699183	0.00844778
regulation of viral life cycle	3.38956	0.000700041	0.00844778
atrioventricular valve morphogenesis	3.38845	0.00070289	0.00846372
microtubule	-3.38639	0.000708188	0.00850901
positive regulation of animal organ morphogenesis	3.38211	0.000719303	0.00862386
myeloid leukocyte migration	3.37931	0.00072669	0.00866249
myeloid cell differentiation	3.37998	0.000724924	0.00866249
unsaturated fatty acid metabolic process	3.37842	0.000729034	0.00866249
regulation of osteoblast differentiation	3.37833	0.000729266	0.00866249
structural constituent of synapse	-3.37793	0.000730345	0.00866249
microtubule polymerization or depolymerization	-3.36252	0.000772358	0.00914122
muscle cell migration	3.36079	0.000777204	0.00917897
cranial skeletal system development	3.35937	0.000781215	0.0092067
mRNA polyadenylation	-3.35554	0.00079211	0.00929554
RNA polyadenylation	-3.35554	0.00079211	0.00929554
carboxylic acid transmembrane transporter activity	3.35416	0.000796075	0.00932232
chondroitin sulfate metabolic process	3.35252	0.000800782	0.00935766
extrinsic apoptotic signaling pathway	3.35022	0.00080746	0.00941584
structural constituent of postsynapse	-3.34856	0.000812341	0.00945285
regulation of RNA splicing	-3.34723	0.000816226	0.00945894
neuron projection terminus	-3.34721	0.00081628	0.00945894
regulation of mesenchymal cell proliferation	3.34506	0.000822646	0.00949299
muscle organ development	3.34527	0.000822014	0.00949299
iron ion homeostasis	3.34375	0.000826529	0.00950117
spindle checkpoint signaling	-3.34367	0.000826786	0.00950117
mRNA cis splicing, via spliceosome	-3.34202	0.000831713	0.009538
Wnt-protein binding	3.33981	0.000838343	0.00959418
regulation of cellular response to transforming growth factor beta stimulus	3.33742	0.000845606	0.00965735
response to protozoan	3.33602	0.000849869	0.00968606
animal organ formation	3.33411	0.000855737	0.00973291
positive regulation of blood vessel endothelial cell migration	3.32865	0.000872672	0.00989381
response to BMP	3.32727	0.000877028	0.00989381
cellular response to BMP stimulus	3.32727	0.000877028	0.00989381
tRNA aminoacylation	-3.32772	0.00087561	0.00989381
regulation of cell killing	3.32371	0.000888281	0.0100004
granulocyte migration	3.31584	0.000913687	0.0102447
sprouting angiogenesis	3.31359	0.000921079	0.0102447
solute:cation symporter activity	3.31431	0.000918697	0.0102447
intermediate filament cytoskeleton	-3.31403	0.00091962	0.0102447
basal transcription machinery binding	-3.31485	0.000916927	0.0102447
basal RNA polymerase II transcription machinery binding	-3.31485	0.000916927	0.0102447
regulation of smooth muscle cell migration	3.31201	0.00092627	0.0102818
ncRNA 3'-end processing	-3.31121	0.000928929	0.0102907
antigen processing and presentation of peptide or polysaccharide antigen via MHC class II	3.30753	0.000941224	0.010349
endocytic vesicle membrane	3.30813	0.000939216	0.010349
histone lysine methylation	-3.3074	0.00094167	0.010349
isopeptidase activity	-3.30842	0.00093825	0.010349
cardiac epithelial to mesenchymal transition	3.30598	0.000946459	0.01038
positive regulation of cell adhesion mediated by integrin	3.30545	0.000948238	0.01038
regulation of adaptive immune response	3.30273	0.000957494	0.0104607
phosphatidylinositol-3-phosphatase activity	3.30135	0.000962194	0.0104913
transcriptionally active chromatin	-3.29808	0.0009735	0.0105937
digestive tract development	3.29694	0.000977446	0.0106158
gland development	3.29259	0.000992706	0.0107185
regulation of lymphocyte activation	3.29282	0.000991886	0.0107185
regulation of pathway-restricted SMAD protein phosphorylation	3.29295	0.000991412	0.0107185
regulation of leukocyte cell-cell adhesion	3.29008	0.0010016	0.0107935
organic acid transmembrane transporter activity	3.28819	0.00100835	0.0108452
eye morphogenesis	3.28484	0.00102041	0.0109536
RNA export from nucleus	-3.28339	0.00102566	0.0109887
olefinic compound metabolic process	3.28251	0.00102888	0.0110018
endocardial cushion morphogenesis	3.27835	0.00104416	0.0111437
mRNA export from nucleus	-3.27356	0.00106202	0.0112692
mRNA-containing ribonucleoprotein complex export from nucleus	-3.27356	0.00106202	0.0112692
axon terminus	-3.27457	0.00105821	0.0112692
endonucleolytic cleavage involved in rRNA processing	-3.27093	0.00107196	0.0113118
endonucleolytic cleavage of tricistronic rRNA transcript (SSU-rRNA, 5.8S rRNA, LSU-rRNA)	-3.27093	0.00107196	0.0113118
phosphotransferase activity, for other substituted phosphate groups	3.27087	0.00107216	0.0113118
defense response to protozoan	3.26757	0.00108476	0.0114229
cellular response to fibroblast growth factor stimulus	3.26658	0.00108853	0.011441
ventricular trabecula myocardium morphogenesis	3.26601	0.00109074	0.0114424
aminoglycan metabolic process	3.26505	0.00109445	0.0114597
regulation of wound healing	3.26143	0.00110852	0.0115614
lymphocyte proliferation	3.26094	0.00111042	0.0115614
negative regulation of T cell proliferation	3.26167	0.00110759	0.0115614
response to virus	3.25281	0.0011427	0.0118751
regulation of lipid metabolic process	3.24883	0.0011588	0.0120198
outflow tract septum morphogenesis	3.24803	0.00116206	0.0120311
exoribonuclease complex	-3.24714	0.0011657	0.0120463
secondary metabolic process	3.24367	0.00117999	0.0121712
positive regulation of epithelial to mesenchymal transition	3.24207	0.00118664	0.0122171
endocrine system development	3.24132	0.0011898	0.0122269
regulation of type 2 immune response	3.23869	0.0012008	0.0123171
5'-3' RNA polymerase activity	-3.23732	0.0012066	0.0123309
RNA polymerase activity	-3.23732	0.0012066	0.0123309
spliceosomal snRNP assembly	-3.23535	0.00121494	0.0123933
mononuclear cell proliferation	3.23245	0.00122733	0.0124967
negative regulation of cell-cell adhesion	3.23095	0.0012338	0.0125395
immune receptor activity	3.23023	0.00123689	0.0125478
organic hydroxy compound transport	3.2278	0.00124748	0.0126239
fatty acid biosynthetic process	3.22694	0.00125122	0.0126239
steroid binding	3.22722	0.00124999	0.0126239
peptidyl-lysine methylation	-3.22579	0.00125626	0.0126287
nucleobase-containing compound kinase activity	-3.22589	0.00125582	0.0126287
bone mineralization	3.22392	0.00126449	0.0126884
cellular response to peptide hormone stimulus	3.22252	0.00127069	0.0127046
small-subunit processome	-3.22252	0.00127067	0.0127046
growth factor activity	3.22169	0.00127438	0.0127186
leukocyte adhesion to vascular endothelial cell	3.21991	0.00128232	0.0127748
middle ear morphogenesis	3.21373	0.00131021	0.0130059
ncRNA transcription	-3.2139	0.00130946	0.0130059
Cajal body	-3.2111	0.00132226	0.0130786
U1 snRNP	-3.21129	0.0013214	0.0130786
collagen binding	3.20981	0.00132823	0.0131142
positive regulation of myeloid leukocyte cytokine production involved in immune response	3.20875	0.00133313	0.0131392
negative regulation of response to external stimulus	3.2081	0.00133613	0.0131453
regulation of mononuclear cell migration	3.20634	0.00134435	0.0132028
toll-like receptor 3 signaling pathway	3.20154	0.00136695	0.0134009
regulation of osteoclast differentiation	3.19853	0.00138132	0.0135179
regulation of DNA-templated transcription, elongation	-3.19721	0.00138764	0.0135558
phagocytosis, engulfment	3.19614	0.0013928	0.0135823
collagen trimer	3.19412	0.00140258	0.0136465
leukocyte activation involved in immune response	3.19376	0.00140432	0.0136465
peptidyl-lysine modification	-3.19296	0.00140821	0.0136604
osteoclast differentiation	3.18777	0.00143373	0.0138017
peptidase regulator activity	3.18747	0.00143524	0.0138017
renal system vasculature development	3.18807	0.00143228	0.0138017
kidney vasculature development	3.18807	0.00143228	0.0138017
amino acid activation	-3.18786	0.00143329	0.0138017
positive regulation of endothelial cell proliferation	3.18685	0.0014383	0.0138071
regulation of natural killer cell mediated cytotoxicity	3.18627	0.00144119	0.013811
protein-containing complex localization	-3.18508	0.00144712	0.0138438
regulation of macrophage activation	3.18309	0.00145714	0.0138914
striated muscle cell differentiation	3.18321	0.0014565	0.0138914
secondary metabolite biosynthetic process	3.1826	0.00145961	0.0138914
respiratory system development	3.17809	0.0014825	0.014085
regulation of viral process	3.17618	0.0014923	0.0141538
DNA repair	-3.17433	0.00150185	0.0141967
negative regulation of proteolysis involved in cellular protein catabolic process	-3.17431	0.00150195	0.0141967
regulation of chromosome organization	-3.17215	0.00151316	0.0142541
glomerulus vasculature development	3.17225	0.00151265	0.0142541
T cell migration	3.17058	0.00152133	0.0143067
negative regulation of cell cycle	-3.16905	0.00152941	0.0143583
cardiac ventricle development	3.1673	0.0015386	0.0144201
regulation of adaptive immune response based on somatic recombination of immune receptors built from immunoglobulin superfamily domains	3.16657	0.0015425	0.0144323
cell activation involved in immune response	3.15504	0.00160474	0.014964
positive regulation of leukocyte mediated immunity	3.15538	0.00160289	0.014964
embryonic hindlimb morphogenesis	3.15214	0.00162077	0.0150628
actin filament binding	-3.15248	0.0016189	0.0150628
nucleosome binding	-3.14967	0.00163457	0.0151403
protein deubiquitination	-3.14968	0.00163451	0.0151403
myeloid dendritic cell activation	3.14699	0.00164961	0.015254
negative regulation of secretion by cell	3.14614	0.00165442	0.0152731
negative regulation of neural precursor cell proliferation	-3.14344	0.00166975	0.0153889
mesenchymal cell differentiation	3.14074	0.00168522	0.0155057
negative regulation of lymphocyte activation	3.13885	0.0016961	0.0155799
monocarboxylic acid transmembrane transporter activity	3.13657	0.00170934	0.0156756
U4/U6 x U5 tri-snRNP complex	-3.13345	0.00172761	0.0157909
spliceosomal tri-snRNP complex	-3.13345	0.00172761	0.0157909
regulation of microtubule-based process	-3.13043	0.00174548	0.015909
negative regulation of viral entry into host cell	3.1303	0.00174629	0.015909
negative regulation of transport	3.12802	0.00175989	0.0160066
regulation of Wnt signaling pathway	3.12457	0.00178068	0.0161691
morphogenesis of a branching epithelium	3.1236	0.00178654	0.0161958
negative regulation of peptidase activity	3.12211	0.00179559	0.0162513
positive regulation of cytokine production involved in immune response	3.1201	0.00180792	0.0163362
spindle	-3.11931	0.00181273	0.016353
regulation of cellular ketone metabolic process	3.11334	0.00184981	0.0166333
regulation of extrinsic apoptotic signaling pathway via death domain receptors	3.11379	0.00184703	0.0166333
positive regulation of fat cell differentiation	3.11202	0.00185809	0.0166618
microtubule-based transport	-3.11188	0.001859	0.0166618
peptidyl-lysine dimethylation	-3.10974	0.00187251	0.0167558
regulation of coagulation	3.10608	0.00189583	0.0169371
regulation of peptidase activity	3.10503	0.00190259	0.0169702
peptidyl-lysine trimethylation	-3.10434	0.00190703	0.0169823
positive regulation of glucose transmembrane transport	3.10108	0.00192818	0.0171431
blood vessel remodeling	3.0992	0.00194045	0.017184
macromolecule methylation	-3.09895	0.00194209	0.017184
chromatin organization	-3.09972	0.00193704	0.017184
RNA phosphodiester bond hydrolysis	-3.09643	0.00195866	0.017303
endothelium development	3.0881	0.00201443	0.0177674
type 2 immune response	3.08357	0.00204531	0.0180111
regulation of animal organ morphogenesis	3.08272	0.00205121	0.0180344
regulation of steroid metabolic process	3.08006	0.00206961	0.0181099
response to nicotine	3.08006	0.00206961	0.0181099
Schaffer collateral - CA1 synapse	-3.08053	0.00206633	0.0181099
blood vessel endothelial cell migration	3.0785	0.00208049	0.0181764
dendritic cell differentiation	3.07295	0.00211954	0.0184884
positive regulation of mesenchymal cell proliferation	3.0699	0.00214133	0.0186491
regulation of histone modification	-3.06707	0.00216165	0.0187965
organic hydroxy compound metabolic process	3.06497	0.00217691	0.0188995
cell projection assembly	-3.06445	0.00218069	0.0189028
regulation of systemic arterial blood pressure mediated by a chemical signal	3.05997	0.00221359	0.019158
regulation of smooth muscle contraction	3.05808	0.00222759	0.019249
ncRNA 5'-end processing	-3.05553	0.00224661	0.0193831
sensory organ morphogenesis	3.05448	0.00225454	0.0194213
cell adhesion molecule binding	3.05201	0.00227311	0.0194904
amino acid:cation symporter activity	3.05275	0.00226757	0.0194904
heart trabecula morphogenesis	3.05211	0.00227241	0.0194904
magnesium ion transmembrane transporter activity	3.05096	0.00228112	0.0195288
cell chemotaxis	3.04761	0.00230669	0.0197172
cytochrome complex	-3.04643	0.00231579	0.0197515
regulation of toll-like receptor signaling pathway	3.04616	0.00231783	0.0197515
hexose catabolic process	-3.03982	0.00236722	0.0201413
toll-like receptor 4 signaling pathway	3.03789	0.00238241	0.0202395
positive regulation of chemokine production	3.03617	0.00239602	0.0203239
regulation of natural killer cell mediated immunity	3.03434	0.00241064	0.0204167
macrophage activation	3.03344	0.00241783	0.0204464
myeloid leukocyte mediated immunity	3.03022	0.00244374	0.0206025
regulation of neuronal synaptic plasticity	-3.03056	0.00244099	0.0206025
positive regulation of production of molecular mediator of immune response	3.02877	0.00245554	0.0206706
organellar small ribosomal subunit	-3.01636	0.00255827	0.0214376
mitochondrial small ribosomal subunit	-3.01636	0.00255827	0.0214376
cellular polysaccharide metabolic process	3.01682	0.00255442	0.0214376
response to sterol	3.01586	0.00256251	0.0214407
regulation of transcription by RNA polymerase I	-3.01491	0.00257055	0.0214755
plasma membrane bounded cell projection assembly	-3.01275	0.00258895	0.0215967
negative regulation of viral life cycle	3.00991	0.00261326	0.0217667
smooth muscle cell migration	3.00929	0.00261856	0.0217781
protein deacylation	-3.00718	0.00263682	0.0218643
macromolecule deacylation	-3.00718	0.00263682	0.0218643
glutamate receptor activity	-3.00376	0.00266669	0.0220301
NADH dehydrogenase complex assembly	-3.00352	0.00266875	0.0220301
mitochondrial respiratory chain complex I assembly	-3.00352	0.00266875	0.0220301
protein serine/threonine kinase activity	-2.99864	0.00271185	0.0223526
endocrine process	2.99708	0.00272579	0.0224341
regulation of cell-substrate adhesion	2.99277	0.00276458	0.022486
snRNA binding	-2.99468	0.00274734	0.022486
negative regulation of transmembrane receptor protein serine/threonine kinase signaling pathway	2.99345	0.00275841	0.022486
maturation of LSU-rRNA	-2.99317	0.002761	0.022486
retina vasculature development in camera-type eye	2.99369	0.00275623	0.022486
response to decreased oxygen levels	2.99491	0.00274526	0.022486
regulation of vasculogenesis	2.99363	0.00275681	0.022486
cytoplasmic region	-2.99365	0.00275664	0.022486
DNA-directed 5'-3' RNA polymerase activity	-2.99042	0.00278593	0.0226265
regulation of hemopoiesis	2.98759	0.00281185	0.0228036
neutrophil migration	2.98523	0.00283366	0.0229469
chromosome condensation	-2.97879	0.00289385	0.0233659
negative regulation of mRNA splicing, via spliceosome	-2.97884	0.00289341	0.0233659
regulation of heart growth	2.97755	0.00290561	0.0234268
lens development in camera-type eye	2.97678	0.00291292	0.0234516
calyx of Held	-2.97334	0.00294576	0.0236816
endothelial cell differentiation	2.97159	0.00296264	0.0237827
morphogenesis of an epithelial sheet	2.96833	0.0029942	0.0239666
response to peptide hormone	2.96846	0.00299295	0.0239666
superoxide metabolic process	2.96499	0.00302696	0.0241938
RNA polymerase II, holoenzyme	-2.96373	0.00303939	0.0242582
basement membrane	2.96024	0.00307404	0.0244143
sensory perception of mechanical stimulus	2.96071	0.00306935	0.0244143
cilium movement	-2.95954	0.00308099	0.0244143
cilium or flagellum-dependent cell motility	-2.95965	0.00307984	0.0244143
cilium-dependent cell motility	-2.95965	0.00307984	0.0244143
regulation of steroid biosynthetic process	2.95763	0.00310017	0.0245312
negative regulation of transforming growth factor beta receptor signaling pathway	2.95668	0.00310972	0.0245634
regulation of fibroblast migration	2.95634	0.00311311	0.0245634
positive regulation of interleukin-8 production	2.95437	0.00313306	0.0246856
positive regulation of adaptive immune response	2.95226	0.00315458	0.02482
fibroblast proliferation	2.95003	0.00317748	0.024897
regulation of cell adhesion mediated by integrin	2.94999	0.00317786	0.024897
protein modification by small protein removal	-2.95051	0.00317252	0.024897
positive regulation of autophagy	2.94492	0.00323042	0.025273
RNA 5'-end processing	-2.94367	0.0032435	0.0253396
negative regulation of protein localization to cell periphery	2.9421	0.00325991	0.0253961
deacetylase activity	-2.9425	0.00325574	0.0253961
lipid storage	2.93685	0.00331567	0.0257943
cellular response to interferon-gamma	2.93211	0.00336664	0.026154
leukocyte homeostasis	2.93004	0.00338923	0.0262927
mitotic spindle checkpoint signaling	-2.92659	0.00342705	0.0265488
spliceosomal complex assembly	-2.92552	0.00343881	0.0266027
activation of immune response	2.92418	0.00345369	0.0266068
positive regulation of cardiac muscle cell proliferation	2.92417	0.00345375	0.0266068
extracellular transport	-2.92466	0.00344837	0.0266068
negative regulation of coagulation	2.92297	0.00346711	0.0266727
lactate metabolic process	-2.92222	0.0034755	0.0267001
purine ribonucleoside triphosphate biosynthetic process	-2.92177	0.00348044	0.026701
membrane lipid biosynthetic process	2.91969	0.00350378	0.0268429
mRNA binding	-2.91868	0.00351518	0.026893
regulation of leukocyte mediated cytotoxicity	2.91532	0.00355326	0.0271469
response to heat	2.91461	0.00356136	0.0271713
regulation of cardiac muscle tissue growth	2.91388	0.00356966	0.0271972
positive regulation of neutrophil migration	2.91058	0.00360758	0.0274483
bone remodeling	2.90866	0.00362976	0.0275792
regulation of fatty acid metabolic process	2.90462	0.003677	0.0278999
positive regulation of leukocyte activation	2.90235	0.00370379	0.0280647
cellular response to alcohol	2.89771	0.00375903	0.0284056
exosome (RNase complex)	-2.89805	0.00375491	0.0284056
myofibril	-2.8954	0.00378676	0.0285372
nucleoside triphosphate biosynthetic process	-2.8958	0.0037819	0.0285372
cargo receptor activity	2.8932	0.00381332	0.0286036
peroxisome	2.89297	0.00381623	0.0286036
microbody	2.89297	0.00381623	0.0286036
cilium movement involved in cell motility	-2.89424	0.00380082	0.0286036
muscle organ morphogenesis	2.89098	0.00384047	0.0287464
regulation of hemostasis	2.89014	0.00385067	0.0287839
complement activation	2.88747	0.00388357	0.0289716
gamma-tubulin binding	-2.88725	0.00388624	0.0289716
morphogenesis of a branching structure	2.8813	0.00396034	0.0292259
positive regulation of chemotaxis	2.87987	0.0039784	0.0292259
positive regulation of adaptive immune response based on somatic recombination of immune receptors built from immunoglobulin superfamily domains	2.88193	0.00395241	0.0292259
unsaturated fatty acid biosynthetic process	2.88035	0.00397234	0.0292259
appendage morphogenesis	2.87994	0.00397756	0.0292259
limb morphogenesis	2.87994	0.00397756	0.0292259
histone deacetylation	-2.88223	0.00394869	0.0292259
RNA polymerase II general transcription initiation factor binding	-2.88119	0.00396179	0.0292259
telomere capping	-2.88018	0.0039745	0.0292259
guanyl-nucleotide exchange factor activity	-2.88321	0.00393647	0.0292259
phosphatidylinositol monophosphate phosphatase activity	2.88311	0.00393768	0.0292259
GTPase activity	2.8784	0.00399696	0.0293234
muscle cell development	2.87742	0.00400943	0.029376
alcohol metabolic process	2.87571	0.00403118	0.0294963
sphingolipid metabolic process	2.87505	0.00403967	0.0295145
superoxide anion generation	2.87468	0.00404432	0.0295145
modified amino acid transport	2.87282	0.00406826	0.0296501
mitochondrial respiratory chain complex assembly	-2.87148	0.00408555	0.029737
extracellular organelle	2.86759	0.0041361	0.0299788
extracellular membrane-bounded organelle	2.86759	0.0041361	0.0299788
ligand-gated channel activity	2.86759	0.00413615	0.0299788
regulation of vasoconstriction	2.86726	0.00414041	0.0299788
positive regulation of inflammatory response	2.86379	0.00418606	0.0302697
tetrapyrrole binding	2.86305	0.0041959	0.0303013
negative regulation of protein localization to plasma membrane	2.86049	0.00422993	0.0305073
regulation of microtubule-based movement	-2.85999	0.00423648	0.0305148
positive regulation of secretion	2.85831	0.00425901	0.0306013
negative regulation of phagocytosis	2.85827	0.00425954	0.0306013
icosanoid metabolic process	2.85398	0.00431749	0.0309774
negative regulation of blood pressure	2.85151	0.00435127	0.0311794
antigen processing and presentation of exogenous peptide antigen	2.84915	0.00438362	0.0313393
regulation of fibroblast proliferation	2.84906	0.00438491	0.0313393
glycoprotein biosynthetic process	2.84723	0.00441011	0.0314789
regulation of blood vessel endothelial cell migration	2.84631	0.00442287	0.0315293
cell fate commitment involved in formation of primary germ layer	2.84576	0.00443059	0.0315438
positive regulation of tumor necrosis factor production	2.84461	0.00444658	0.0316169
ubiquitin-like protein transferase activity	2.84238	0.00447786	0.0317985
negative regulation of exocytosis	2.83507	0.00458152	0.032493
negative regulation of homotypic cell-cell adhesion	2.83366	0.0046019	0.0325958
negative regulation of endopeptidase activity	2.8331	0.00460987	0.0326106
positive regulation of fibroblast migration	2.83146	0.00463363	0.0327046
negative regulation of hemostasis	2.83137	0.00463497	0.0327046
alcohol binding	2.8302	0.00465188	0.0327821
polysaccharide metabolic process	2.82955	0.00466142	0.0328076
SUMO transferase activity	2.82906	0.00466845	0.0328154
negative regulation of cytokine-mediated signaling pathway	2.82563	0.00471877	0.0331271
positive regulation of cell activation	2.8244	0.00473693	0.0332125
regulation of lipid localization	2.82298	0.00475799	0.033318
trabecula formation	2.82188	0.00477426	0.0333897
positive regulation of cell-cell adhesion	2.82136	0.00478199	0.0334016
positive regulation of Wnt signaling pathway	2.82063	0.00479295	0.033436
columnar/cuboidal epithelial cell development	2.81846	0.0048254	0.03362
regulation of leukocyte apoptotic process	2.81787	0.0048343	0.0336397
positive regulation of tumor necrosis factor superfamily cytokine production	2.81463	0.00488342	0.0336736
odontogenesis	2.81498	0.00487806	0.0336736
embryonic limb morphogenesis	2.81498	0.00487806	0.0336736
embryonic appendage morphogenesis	2.81498	0.00487806	0.0336736
U2-type prespliceosome	-2.81483	0.00488025	0.0336736
prespliceosome	-2.81483	0.00488025	0.0336736
SMAD protein signal transduction	2.81434	0.00488781	0.0336736
ligand-gated ion channel activity	2.81582	0.00486529	0.0336736
positive regulation of histone modification	-2.81253	0.00491539	0.0338216
gastrulation	2.81099	0.00493895	0.0339415
GTP binding	2.81051	0.00494628	0.0339497
positive regulation of interferon-beta production	2.80835	0.00497967	0.0340533
smooth muscle contraction	2.80852	0.00497693	0.0340533
nuclear matrix	-2.80834	0.00497982	0.0340533
endochondral bone morphogenesis	2.80474	0.00503565	0.0343927
lung alveolus development	2.79854	0.00513349	0.0349747
columnar/cuboidal epithelial cell differentiation	2.79876	0.00512996	0.0349747
cellular response to peptide	2.79364	0.00521182	0.0354647
cellular polysaccharide biosynthetic process	2.79291	0.00522366	0.0355017
regulation of fatty acid biosynthetic process	2.791	0.00525461	0.035642
N-glycan processing	2.79084	0.00525718	0.035642
regulation of interleukin-6 production	2.78599	0.00533647	0.0361061
chondrocyte development	2.78585	0.00533868	0.0361061
gland morphogenesis	2.7841	0.00536766	0.0362579
synaptic membrane	-2.7831	0.00538414	0.0363249
relaxation of muscle	2.77826	0.00546505	0.0368259
regulation of cardiocyte differentiation	2.77771	0.0054743	0.0368435
import across plasma membrane	2.77621	0.00549972	0.0369696
insulin receptor binding	2.77454	0.00552794	0.0371143
negative regulation of innate immune response	2.77339	0.00554749	0.0372004
regulation of epithelial to mesenchymal transition	2.7726	0.00556108	0.0372464
endoplasmic reticulum tubular network organization	2.7716	0.00557808	0.0373152
ciliary transition zone	-2.7704	0.00559874	0.0373182
negative regulation of epithelial cell migration	2.7706	0.00559538	0.0373182
muscle tissue morphogenesis	2.77056	0.00559592	0.0373182
secondary palate development	2.76905	0.00562202	0.0374283
regulation of neurotransmitter receptor activity	-2.76751	0.00564857	0.03756
coronary vasculature morphogenesis	2.76387	0.00571203	0.0379364
positive regulation of lipid localization	2.76118	0.00575924	0.0382041
positive regulation of endothelial cell migration	2.75841	0.0058083	0.0384834
ubiquitin-protein transferase regulator activity	-2.75769	0.00582119	0.0385228
melanin metabolic process	2.75428	0.00588216	0.0388798
integrin activation	2.75353	0.00589568	0.0389227
T cell activation	2.75296	0.00590589	0.0389437
positive regulation of neutrophil chemotaxis	2.75215	0.00592052	0.0389938
inorganic anion transmembrane transport	2.75165	0.0059296	0.0390072
regulation of blood coagulation	2.75019	0.00595604	0.0391151
developmental pigmentation	2.74997	0.00596012	0.0391151
9+2 motile cilium	-2.74934	0.00597156	0.0391438
chloride transport	2.74764	0.00600258	0.0393006
regulation of mRNA metabolic process	-2.74614	0.00603006	0.0393874
positive regulation of transmembrane receptor protein serine/threonine kinase signaling pathway	2.74627	0.00602776	0.0393874
cell fate specification	2.74425	0.00606494	0.0394875
phosphatase inhibitor activity	-2.74423	0.0060653	0.0394875
chloride channel activity	2.74415	0.00606678	0.0394875
DNA-directed DNA polymerase activity	-2.74324	0.0060836	0.0395505
metencephalon development	-2.74257	0.00609601	0.0395847
negative regulation of secretion	2.74142	0.00611746	0.0396443
defense response to Gram-positive bacterium	2.74131	0.0061195	0.0396443
regulation of chemokine production	2.73757	0.00618952	0.04005
ribonucleoprotein complex localization	-2.73712	0.00619805	0.04005
oxidoreductase activity, acting on NAD(P)H, quinone or similar compound as acceptor	-2.73681	0.00620381	0.04005
epithelial to mesenchymal transition	2.73629	0.00621362	0.0400666
positive regulation of fatty acid metabolic process	2.73228	0.00628977	0.0404634
ribonucleoside triphosphate biosynthetic process	-2.73246	0.00628631	0.0404634
ureteric bud morphogenesis	2.73011	0.00633133	0.0406813
negative regulation of proteasomal protein catabolic process	-2.72975	0.00633832	0.0406813
regeneration	2.72682	0.00639485	0.0409966
autophagy	2.72561	0.00641828	0.0410518
process utilizing autophagic mechanism	2.72561	0.00641828	0.0410518
SMN-Sm protein complex	-2.72483	0.00643349	0.0411016
negative regulation of chromosome organization	-2.72343	0.00646071	0.041228
kidney morphogenesis	2.72296	0.00647008	0.0412402
antigen processing and presentation of peptide antigen	2.72242	0.00648057	0.0412597
regulation of myeloid cell differentiation	2.72081	0.00651213	0.0413208
rRNA transcription	-2.7209	0.00651051	0.0413208
transition metal ion transmembrane transporter activity	2.72018	0.00652462	0.0413208
positive regulation of SMAD protein signal transduction	2.72023	0.00652362	0.0413208
negative regulation of Notch signaling pathway	-2.72004	0.00652748	0.0413208
primary alcohol metabolic process	2.71729	0.00658194	0.0415706
positive regulation of glucose import	2.71757	0.00657626	0.0415706
negative regulation of endothelial cell migration	2.71513	0.00662502	0.041795
modulation of excitatory postsynaptic potential	-2.7134	0.00665963	0.0419412
negative regulation of response to cytokine stimulus	2.71322	0.00666335	0.0419412
regulation of transcription elongation from RNA polymerase II promoter	-2.71198	0.00668823	0.0420501
cellular hormone metabolic process	2.71011	0.00672612	0.0422081
phosphoprotein binding	2.70999	0.00672861	0.0422081
mesonephric tubule morphogenesis	2.70943	0.00673998	0.0422316
solute:cation antiporter activity	2.70883	0.00675203	0.0422593
glycosyltransferase activity	2.70795	0.00676994	0.0423007
chondroitin sulfate proteoglycan metabolic process	2.70776	0.00677392	0.0423007
spindle organization	-2.70688	0.00679183	0.0423648
growth factor binding	2.70377	0.00685583	0.0424874
regulation of extrinsic apoptotic signaling pathway	2.70434	0.00684407	0.0424874
response to temperature stimulus	2.70398	0.00685138	0.0424874
type I interferon signaling pathway	2.70488	0.00683291	0.0424874
cellular response to type I interferon	2.70488	0.00683291	0.0424874
regulation of fibroblast apoptotic process	2.70369	0.0068575	0.0424874
collagen metabolic process	2.70247	0.00688259	0.0425952
reactive oxygen species metabolic process	2.69817	0.00697213	0.0431012
purine nucleoside triphosphate biosynthetic process	-2.69666	0.00700387	0.0432491
chemokine production	2.69435	0.00705268	0.0433571
positive regulation of osteoblast differentiation	2.69451	0.00704925	0.0433571
GTPase regulator activity	-2.69476	0.00704392	0.0433571
nucleoside-triphosphatase regulator activity	-2.69476	0.00704392	0.0433571
organic acid transport	2.69284	0.00708457	0.0435049
GTPase activator activity	-2.6907	0.0071303	0.0437181
sialyltransferase activity	2.69047	0.00713508	0.0437181
negative regulation of hydrolase activity	2.68968	0.00715205	0.0437737
phagocytic vesicle	2.68847	0.00717803	0.0438842
guanyl nucleotide binding	2.68734	0.00720246	0.0439366
guanyl ribonucleotide binding	2.68734	0.00720246	0.0439366
Golgi membrane	2.68664	0.00721747	0.0439797
ribonucleoprotein complex export from nucleus	-2.68576	0.00723651	0.0440473
mononuclear cell migration	2.68459	0.0072618	0.0441527
cochlea morphogenesis	2.68415	0.00727148	0.0441631
extrinsic apoptotic signaling pathway via death domain receptors	2.68298	0.0072969	0.0442689
granulocyte chemotaxis	2.68182	0.00732229	0.0443456
peptidase inhibitor activity	2.68142	0.00733108	0.0443456
regulation of hormone secretion	2.68131	0.00733355	0.0443456
regulation of T cell proliferation	2.68092	0.00734207	0.0443486
blastoderm segmentation	2.67819	0.00740207	0.0446176
cellular response to heat	2.67753	0.00741676	0.0446176
brush border membrane	2.67774	0.00741199	0.0446176
microtubule polymerization	-2.67744	0.00741881	0.0446176
sarcomere	-2.67622	0.0074457	0.0447308
negative regulation of blood coagulation	2.67391	0.00749722	0.0449914
cochlea development	2.67308	0.00751591	0.0450548
negative regulation of T cell activation	2.66871	0.00761435	0.0455554
nephron tubule morphogenesis	2.66792	0.00763232	0.0455554
regulation of histone methylation	-2.66807	0.00762892	0.0455554
regulation of chondrocyte differentiation	2.66798	0.00763085	0.0455554
sperm motility	-2.66752	0.00764133	0.0455601
positive regulation of granulocyte chemotaxis	2.66712	0.00765049	0.0455657
regulation of T cell activation	2.66548	0.00768791	0.0456863
lamellipodium assembly	2.66523	0.00769359	0.0456863
sterol binding	2.66515	0.00769549	0.0456863
regulation of tissue remodeling	2.66474	0.00770479	0.0456925
protein deacetylation	-2.66435	0.00771374	0.0456967
phospholipid biosynthetic process	2.66237	0.00775935	0.045903
response to iron ion	2.66211	0.00776514	0.045903
interleukin-6 production	2.66045	0.0078036	0.0460321
membrane invagination	2.66068	0.00779824	0.0460321
regulation of myeloid leukocyte mediated immunity	2.66003	0.00781326	0.0460401
prostaglandin biosynthetic process	2.65923	0.00783189	0.0460518
prostanoid biosynthetic process	2.65923	0.00783189	0.0460518
branching morphogenesis of an epithelial tube	2.65647	0.00789631	0.0463814
phospholipid metabolic process	2.65604	0.00790641	0.0463915
intraciliary transport	-2.65444	0.00794402	0.0465629
electron transfer activity	-2.65267	0.0079857	0.0467265
anion channel activity	2.65254	0.00798881	0.0467265
mitotic sister chromatid segregation	-2.65063	0.00803407	0.0469417
digestion	2.64776	0.00810282	0.0472935
organic anion transport	2.64407	0.00819149	0.0475563
lymphocyte migration	2.64393	0.00819484	0.0475563
regulation of lymphocyte migration	2.64444	0.00818271	0.0475563
organic acid biosynthetic process	2.64524	0.0081634	0.0475563
negative regulation of protein processing	2.64375	0.00819936	0.0475563
negative regulation of protein maturation	2.64375	0.00819936	0.0475563
cellular iron ion homeostasis	2.64297	0.00821832	0.0475775
protein N-terminus binding	-2.64289	0.0082202	0.0475775
anatomical structure homeostasis	2.64009	0.0082884	0.0479222
nephron epithelium development	2.63826	0.00833329	0.0481076
axoneme assembly	-2.63807	0.00833784	0.0481076
microtubule bundle formation	-2.63579	0.00839411	0.0483819
regulation of cardiac muscle cell differentiation	2.63466	0.00842225	0.0484936
phospholipid translocation	2.63205	0.00848718	0.0488167
cell fate commitment	2.63054	0.00852497	0.0489832
smooth muscle cell differentiation	2.62734	0.00860552	0.0492926
regulation of lipase activity	2.62745	0.00860285	0.0492926
cell death in response to hydrogen peroxide	-2.62736	0.008605	0.0492926
helicase activity	-2.62614	0.00863596	0.04936
spindle pole	-2.62633	0.00863107	0.04936
canonical Wnt signaling pathway	2.62582	0.00864402	0.04936
regulation of T cell migration	2.62483	0.00866932	0.0494535
positive regulation of lymphocyte mediated immunity	2.62382	0.00869505	0.0495143
long-term synaptic potentiation	-2.62371	0.00869786	0.0495143
regulation of morphogenesis of a branching structure	2.62142	0.00875647	0.0497968
regulation of mRNA polyadenylation	-2.62034	0.00878419	0.0498893
negative regulation of peptidyl-tyrosine phosphorylation	2.62009	0.00879075	0.0498893
epithelial tube branching involved in lung morphogenesis	2.61911	0.00881607	0.0499818
nuclear export	-2.61863	0.00882836	0.0500003
branching involved in ureteric bud morphogenesis	2.6172	0.00886536	0.0501586
positive regulation of lipid transport	2.6158	0.00890181	0.0503134
somite development	2.61476	0.00892909	0.0504161
organic acid transmembrane transport	2.6126	0.0089856	0.050632
positive regulation of Ras protein signal transduction	2.61276	0.00898133	0.050632
stem cell differentiation	2.61189	0.00900436	0.0506861
defense response to virus	2.6103	0.00904638	0.0507165
defense response to symbiont	2.6103	0.00904638	0.0507165
positive regulation of transcription by RNA polymerase I	-2.61037	0.00904443	0.0507165
cell body membrane	2.61073	0.00903482	0.0507165
exogenous protein binding	2.60946	0.0090685	0.0507674
inhibitory extracellular ligand-gated ion channel activity	2.60926	0.00907379	0.0507674
macrophage migration	2.60796	0.00910834	0.0509093
myeloid cell apoptotic process	2.60612	0.00915754	0.0511327
leukocyte apoptotic process	2.60398	0.00921472	0.0513485
maintenance of synapse structure	-2.60399	0.00921462	0.0513485
snRNA processing	-2.60302	0.00924069	0.0513897
plasma membrane invagination	2.60308	0.00923898	0.0513897
NAD-dependent histone deacetylase activity	-2.60027	0.00931517	0.0517001
Wnt signaling pathway	2.60053	0.00930788	0.0517001
multivesicular body	2.59475	0.00946605	0.0524849
carboxylic acid biosynthetic process	2.59315	0.00951008	0.0526763
fibroblast migration	2.59177	0.00954831	0.0528193
transcription corepressor binding	-2.59092	0.00957189	0.0528193
transmembrane receptor protein serine/threonine kinase binding	2.59062	0.00958037	0.0528193
response to interleukin-4	-2.59102	0.00956925	0.0528193
intermediate filament	-2.5905	0.00958358	0.0528193
phasic smooth muscle contraction	2.58899	0.00962589	0.0529998
cellular response to insulin stimulus	2.58797	0.00965427	0.0531033
NAD-dependent protein deacetylase activity	-2.58701	0.00968123	0.053146
neuronal cell body membrane	2.58704	0.00968043	0.053146
pulmonary valve morphogenesis	2.58434	0.00975655	0.0532954
histone deacetylase activity	-2.58445	0.00975353	0.0532954
regulation of BMP signaling pathway	2.58476	0.00974481	0.0532954
response to retinoic acid	2.58532	0.00972894	0.0532954
glycerolipid metabolic process	2.58457	0.00975018	0.0532954
cellular response to decreased oxygen levels	2.58206	0.00982111	0.0535952
SH2 domain binding	2.58142	0.00983959	0.0536432
mannosylation	2.57773	0.00994521	0.0541657
regulation of myeloid leukocyte differentiation	2.57697	0.00996715	0.0542318
positive regulation of I-kappaB kinase/NF-kappaB signaling	2.57574	0.0100025	0.0543706
negative regulation of endothelial cell proliferation	2.57512	0.0100206	0.0544158
endoribonuclease activity, producing 5'-phosphomonoesters	-2.5743	0.0100442	0.0544904
general transcription initiation factor binding	-2.57368	0.0100624	0.0545356
amino acid transmembrane transport	2.57269	0.0100911	0.0546379
cell differentiation involved in kidney development	2.57203	0.0101105	0.0546894
positive regulation of leukocyte proliferation	2.57014	0.0101657	0.0549344
mRNA 3'-end processing	-2.56604	0.0102867	0.055534
regulation of mast cell activation	2.56552	0.010302	0.0555627
polysaccharide biosynthetic process	2.56364	0.0103582	0.0557668
development of primary sexual characteristics	2.56358	0.01036	0.0557668
response to activity	2.56175	0.0104147	0.0560068
organic cation transport	2.56042	0.0104546	0.0561667
anterior/posterior axis specification	2.55977	0.0104742	0.0561701
protein localization to cytoskeleton	-2.55973	0.0104755	0.0561701
epithelial cell apoptotic process	2.55885	0.0105019	0.0562573
regulation of viral genome replication	2.55677	0.010565	0.0565405
voltage-gated calcium channel complex	-2.55555	0.0106021	0.0566297
chromatin assembly or disassembly	-2.55577	0.0105954	0.0566297
antigen processing and presentation of exogenous antigen	2.55461	0.0106307	0.0567074
cell-cell signaling by wnt	2.5544	0.0106371	0.0567074
tissue homeostasis	2.55183	0.0107159	0.0569883
camera-type eye development	2.55149	0.0107264	0.0569883
regulation of B cell activation	2.55045	0.0107585	0.0569883
phosphatidylcholine metabolic process	2.55095	0.010743	0.0569883
photoreceptor inner segment	-2.55034	0.0107618	0.0569883
monosaccharide catabolic process	-2.55134	0.010731	0.0569883
regulation of short-term neuronal synaptic plasticity	-2.55096	0.0107428	0.0569883
nuclear periphery	-2.54987	0.0107764	0.0570108
negative regulation of leukocyte migration	2.54701	0.0108649	0.0573698
positive regulation of calcium ion-dependent exocytosis	-2.54728	0.0108566	0.0573698
regulation of leukocyte differentiation	2.5433	0.0109812	0.0577632
humoral immune response mediated by circulating immunoglobulin	2.54394	0.0109611	0.0577632
embryonic cranial skeleton morphogenesis	2.54392	0.0109617	0.0577632
proteasome regulatory particle	-2.54349	0.0109752	0.0577632
positive regulation of synaptic transmission	-2.54054	0.011068	0.0581648
regulation of vascular associated smooth muscle cell proliferation	2.53855	0.0111312	0.0583306
vascular associated smooth muscle cell proliferation	2.53855	0.0111312	0.0583306
AMPA glutamate receptor complex	-2.539	0.0111169	0.0583306
protein deacetylase activity	-2.53822	0.0111419	0.0583315
chromosome separation	-2.53788	0.0111526	0.0583328
positive regulation of ossification	2.53731	0.0111708	0.0583728
regulation of leukocyte chemotaxis	2.53593	0.0112151	0.0584936
miRNA metabolic process	-2.53623	0.0112053	0.0584936
carboxylic acid transmembrane transport	2.53211	0.0113379	0.0590786
integral component of organelle membrane	2.53119	0.0113678	0.0591786
calcium-dependent protein kinase activity	-2.53049	0.0113904	0.0592409
plasma membrane raft	2.52909	0.011436	0.0594223
response to hypoxia	2.52862	0.0114511	0.0594448
regulation of lipid biosynthetic process	2.52743	0.0114902	0.0595921
tumor necrosis factor superfamily cytokine production	2.52415	0.011598	0.0600945
positive regulation of myeloid leukocyte mediated immunity	2.5236	0.011616	0.0601319
pigment cell differentiation	2.52216	0.0116638	0.060323
L-alpha-amino acid transmembrane transport	2.5206	0.0117156	0.0605343
amide transmembrane transporter activity	2.51831	0.0117921	0.0608726
epithelial tube morphogenesis	2.51728	0.0118265	0.0609932
regulation of postsynaptic membrane potential	-2.51647	0.0118537	0.0610769
paraxial mesoderm development	2.51543	0.0118889	0.0612011
negative regulation of pri-miRNA transcription by RNA polymerase II	2.51345	0.0119556	0.0614305
negative regulation of Wnt signaling pathway	2.51371	0.011947	0.0614305
regulation of pattern recognition receptor signaling pathway	2.51293	0.0119734	0.0614649
nucleotide-excision repair	-2.51215	0.012	0.0615443
regulation of telomere maintenance	-2.51155	0.0120203	0.0615915
transferase complex, transferring phosphorus-containing groups	-2.50986	0.0120781	0.0618303
phosphotransferase activity, phosphate group as acceptor	-2.5084	0.0121281	0.0620291
regulation of hormone levels	2.50786	0.0121466	0.0620664
oligosaccharide metabolic process	2.50747	0.0121599	0.0620769
positive regulation of glycoprotein metabolic process	2.50602	0.01221	0.0622753
plasma membrane bounded cell projection cytoplasm	-2.50547	0.0122288	0.0623139
negative regulation of leukocyte cell-cell adhesion	2.50391	0.012283	0.0625325
cerebral cortex neuron differentiation	-2.50337	0.0123015	0.0625694
calcium-dependent protein serine/threonine kinase activity	-2.50259	0.0123289	0.0626511
protein serine/threonine kinase activator activity	2.49715	0.0125194	0.0635611
cell cycle phase transition	-2.4967	0.0125354	0.063584
translational elongation	-2.49628	0.0125502	0.0636006
intracellular lipid transport	2.49556	0.0125758	0.0636722
protein glycosylation	2.49166	0.0127149	0.0642588
macromolecule glycosylation	2.49166	0.0127149	0.0642588
mononuclear cell differentiation	2.48876	0.0128189	0.0646393
RNA polymerase III complex	-2.48859	0.0128252	0.0646393
flagellated sperm motility	-2.48919	0.0128035	0.0646393
regulation of neuron differentiation	2.48659	0.0128974	0.0649442
S-adenosylmethionine-dependent methyltransferase activity	-2.48562	0.0129324	0.0650615
negative regulation of defense response	2.48194	0.0130668	0.0656651
Hsp90 protein binding	-2.48155	0.0130811	0.0656651
intracellular protein transmembrane transport	-2.48137	0.013088	0.0656651
regulation of bone remodeling	2.48077	0.0131098	0.0657153
integrin binding	2.47868	0.0131868	0.0660415
regulation of tumor necrosis factor superfamily cytokine production	2.47573	0.0132965	0.0664108
vascular associated smooth muscle cell migration	2.47607	0.0132838	0.0664108
mast cell activation	2.47589	0.0132904	0.0664108
branch elongation of an epithelium	2.47252	0.0134163	0.0668979
histone deubiquitination	-2.47247	0.0134182	0.0668979
embryonic heart tube development	2.4693	0.0135379	0.0674341
microtubule nucleation	-2.46815	0.0135814	0.0675291
regulation of calcium ion-dependent exocytosis	-2.46844	0.0135705	0.0675291
axoneme	-2.46727	0.0136149	0.0676348
regulation of humoral immune response	2.46521	0.0136932	0.0679213
amino acid import across plasma membrane	2.46511	0.0136971	0.0679213
metanephric nephron development	2.46302	0.0137773	0.0682579
nucleotide phosphorylation	-2.46084	0.0138612	0.0686125
positive regulation of mononuclear cell proliferation	2.46011	0.0138896	0.0686432
laminin binding	2.46004	0.0138922	0.0686432
placenta development	2.45874	0.0139427	0.0688313
proton-transporting two-sector ATPase complex	-2.4564	0.0140338	0.0692193
carboxylic acid transport	2.45352	0.0141467	0.0696154
regulation of vascular endothelial growth factor receptor signaling pathway	2.45275	0.014177	0.0696154
positive regulation of phosphatase activity	2.45293	0.0141696	0.0696154
calcium-dependent cell-cell adhesion via plasma membrane cell adhesion molecules	2.45318	0.01416	0.0696154
regulation of hydrogen peroxide-induced cell death	-2.45343	0.01415	0.0696154
aortic valve morphogenesis	2.45136	0.0142317	0.0698222
regulation of SMAD protein signal transduction	2.44876	0.0143349	0.0702663
positive regulation of neuron projection development	2.44733	0.0143919	0.0704833
lymphocyte activation involved in immune response	2.44649	0.0144254	0.0705852
gamma-tubulin complex	-2.44591	0.0144486	0.070636
regulation of neutrophil migration	2.44442	0.0145083	0.0708197
cell proliferation involved in kidney development	2.44434	0.0145117	0.0708197
monocarboxylic acid biosynthetic process	2.44393	0.0145281	0.0708375
melanosome	2.44241	0.0145898	0.0709506
pigment granule	2.44241	0.0145898	0.0709506
ATP biosynthetic process	-2.44244	0.0145885	0.0709506
retinoid binding	2.44034	0.0146733	0.0712318
negative regulation of regulated secretory pathway	2.44052	0.0146659	0.0712318
leukocyte chemotaxis	2.43962	0.0147029	0.0712506
blastocyst formation	2.43963	0.0147025	0.0712506
regulation of tumor necrosis factor production	2.43848	0.0147491	0.0714121
positive regulation of leukocyte cell-cell adhesion	2.43623	0.0148411	0.0716072
cell migration involved in sprouting angiogenesis	2.43704	0.0148078	0.0716072
vasodilation	2.43652	0.0148295	0.0716072
positive regulation of lipase activity	2.43656	0.0148276	0.0716072
regulation of homotypic cell-cell adhesion	2.43591	0.0148542	0.0716079
negative regulation of cellular response to growth factor stimulus	2.43457	0.0149096	0.0718122
regulation of steroid hormone biosynthetic process	2.43187	0.0150211	0.0722867
intercellular bridge	-2.42951	0.0151191	0.0726952
fibroblast apoptotic process	2.42764	0.0151974	0.0730079
aorta morphogenesis	2.42716	0.0152175	0.0730412
proteasome accessory complex	-2.42508	0.0153052	0.0733774
negative regulation of cell-substrate adhesion	2.42487	0.015314	0.0733774
membrane protein proteolysis	2.42347	0.015373	0.0735966
motile cilium assembly	-2.42149	0.0154569	0.0739341
signaling receptor regulator activity	2.42093	0.015481	0.0739853
regulation of muscle cell apoptotic process	2.42008	0.0155173	0.074095
scavenger receptor activity	2.41962	0.0155366	0.0741232
proton transmembrane transport	-2.41909	0.0155596	0.0741424
kinase inhibitor activity	2.4189	0.0155674	0.0741424
embryonic pattern specification	2.41678	0.0156585	0.0745122
cell-matrix adhesion	2.41582	0.0156999	0.0745743
positive regulation of small GTPase mediated signal transduction	2.41573	0.0157036	0.0745743
maintenance of protein location in nucleus	-2.41554	0.0157119	0.0745743
terpenoid metabolic process	2.41306	0.0158191	0.0749124
extracellular exosome	2.41039	0.0159355	0.0749124
sterol metabolic process	2.41123	0.0158986	0.0749124
multicellular organism aging	2.4112	0.0159001	0.0749124
developmental induction	2.41077	0.0159188	0.0749124
DNA packaging	-2.41016	0.0159454	0.0749124
pericardium development	2.41151	0.0158866	0.0749124
ventricular cardiac muscle tissue development	2.41101	0.0159084	0.0749124
cellular response to oxygen levels	2.41078	0.0159184	0.0749124
regulation of ATPase activity	2.41155	0.0158849	0.0749124
establishment or maintenance of epithelial cell apical/basal polarity	-2.41268	0.0158358	0.0749124
dynein complex	-2.41028	0.0159405	0.0749124
regulation of T cell apoptotic process	2.40789	0.0160449	0.0752523
regulation of hair cycle	2.40813	0.0160344	0.0752523
regulation of T cell mediated immunity	2.40636	0.0161123	0.075313
keratinocyte proliferation	2.40685	0.0160908	0.075313
positive regulation of fatty acid biosynthetic process	2.40703	0.016083	0.075313
regulation of keratinocyte differentiation	2.40663	0.0161003	0.075313
carbohydrate kinase activity	-2.40539	0.0161552	0.0754501
transport vesicle membrane	-2.404	0.0162168	0.0756737
multi-multicellular organism process	2.40319	0.0162526	0.0757134
intrinsic component of endoplasmic reticulum membrane	2.4034	0.0162433	0.0757134
response to mechanical stimulus	2.4013	0.0163369	0.0760421
female pregnancy	2.39961	0.0164126	0.0763305
ciliary plasm	-2.39817	0.0164771	0.0765661
organic hydroxy compound biosynthetic process	2.39778	0.0164949	0.0765844
myeloid cell activation involved in immune response	2.39621	0.0165655	0.0768478
regulation of vascular associated smooth muscle cell migration	2.39474	0.0166324	0.0768623
bone growth	2.39554	0.0165959	0.0768623
sterol transport	2.39456	0.0166405	0.0768623
cholesterol transport	2.39456	0.0166405	0.0768623
RNA phosphodiester bond hydrolysis, endonucleolytic	-2.39408	0.0166619	0.0768623
actomyosin structure organization	2.394	0.0166658	0.0768623
ribonucleoside diphosphate metabolic process	-2.39499	0.0166206	0.0768623
positive regulation of MAPK cascade	2.39276	0.0167222	0.0770586
organic cyclic compound catabolic process	-2.3906	0.0168207	0.0774482
negative regulation of osteoclast differentiation	2.38886	0.0169009	0.0776881
carboxypeptidase activity	2.3891	0.0168897	0.0776881
response to oxygen levels	2.38691	0.0169908	0.0780365
positive regulation of interleukin-6 production	2.38617	0.017025	0.0781289
positive regulation of secretion by cell	2.38378	0.0171356	0.0783768
ensheathment of neurons	2.38437	0.0171085	0.0783768
axon ensheathment	2.38437	0.0171085	0.0783768
ligand-gated anion channel activity	2.38381	0.0171343	0.0783768
response to mitochondrial depolarisation	-2.38091	0.0172702	0.0789269
molting cycle process	2.3793	0.0173457	0.0790116
hair cycle process	2.3793	0.0173457	0.0790116
regulation of leukocyte adhesion to vascular endothelial cell	2.38018	0.0173041	0.0790116
glycerophospholipid biosynthetic process	2.37936	0.0173428	0.0790116
smooth muscle tissue development	2.374	0.0175964	0.0800877
B cell activation	2.37244	0.017671	0.0803609
sphingolipid biosynthetic process	2.37168	0.0177074	0.0804222
regulation of ketone biosynthetic process	2.37155	0.0177135	0.0804222
antigen processing and presentation of peptide antigen via MHC class II	2.37016	0.0177805	0.0806604
monovalent inorganic cation homeostasis	2.36978	0.0177986	0.0806765
hair follicle development	2.36748	0.0179098	0.0811139
morphogenesis of an epithelial fold	2.3664	0.0179622	0.0812846
cellular response to glucocorticoid stimulus	2.36531	0.0180149	0.0814568
nephron morphogenesis	2.36288	0.0181334	0.0816592
neutrophil chemotaxis	2.36368	0.0180942	0.0816592
regulation of cell cycle phase transition	-2.36386	0.0180858	0.0816592
regulation of macrophage migration	2.36318	0.0181189	0.0816592
cellular response to xenobiotic stimulus	2.36344	0.0181061	0.0816592
T cell mediated cytotoxicity	2.36142	0.0182051	0.0817049
methylation	-2.36126	0.0182128	0.0817049
receptor serine/threonine kinase binding	2.36105	0.0182233	0.0817049
locomotory behavior	2.36087	0.018232	0.0817049
sperm axoneme assembly	-2.36136	0.0182081	0.0817049
sperm flagellum assembly	-2.36136	0.0182081	0.0817049
mammary gland development	2.35767	0.01839	0.0821921
positive regulation of hormone secretion	2.35747	0.0184001	0.0821921
purine nucleoside diphosphate metabolic process	-2.3579	0.0183785	0.0821921
purine ribonucleoside diphosphate metabolic process	-2.3579	0.0183785	0.0821921
calcium channel activity	-2.35609	0.0184685	0.082431
mast cell activation involved in immune response	2.35524	0.0185106	0.0824862
lipid modification	2.35536	0.0185049	0.0824862
negative regulation of oxidoreductase activity	2.35379	0.018583	0.0827421
GABA receptor activity	2.35346	0.0185998	0.0827504
central nervous system neuron development	-2.35182	0.0186817	0.083048
recycling endosome	2.34983	0.0187822	0.083361
protein kinase inhibitor activity	2.34987	0.0187797	0.083361
olefinic compound biosynthetic process	2.34911	0.0188185	0.0834554
embryonic organ development	2.34778	0.0188859	0.0836872
phospholipase C-activating G protein-coupled receptor signaling pathway	2.34739	0.0189052	0.0837058
monocarboxylic acid transport	2.34657	0.0189472	0.0837576
purine ribonucleotide biosynthetic process	-2.34663	0.0189438	0.0837576
somitogenesis	2.34497	0.0190286	0.0840508
presynaptic active zone cytoplasmic component	-2.34428	0.0190639	0.0841392
apoptotic cell clearance	2.34368	0.0190947	0.0842082
endopeptidase regulator activity	2.34312	0.0191235	0.0842088
plasma membrane signaling receptor complex	2.34308	0.0191252	0.0842088
regulation of superoxide metabolic process	2.34223	0.0191691	0.0842681
cell cortex region	-2.34251	0.0191543	0.0842681
positive regulation of lymphocyte activation	2.34171	0.0191954	0.0843168
tumor necrosis factor production	2.34044	0.0192612	0.0845385
histone H3-K4 methylation	-2.33942	0.0193139	0.0845856
digestive system process	2.33966	0.0193012	0.0845856
snoRNA binding	-2.33931	0.0193192	0.0845856
proteoglycan metabolic process	2.33905	0.019333	0.0845856
glutamatergic synapse	-2.33799	0.0193877	0.0847466
intraciliary transport particle	-2.33775	0.0194004	0.0847466
nitric oxide biosynthetic process	2.33702	0.0194381	0.0848443
negative regulation of cytokine production	2.33565	0.0195097	0.0850338
glycerolipid biosynthetic process	2.3356	0.0195122	0.0850338
exopeptidase activity	2.33427	0.0195816	0.0852023
generation of precursor metabolites and energy	-2.33428	0.0195809	0.0852023
negative regulation of metaphase/anaphase transition of cell cycle	-2.33154	0.019725	0.0857588
nuclear receptor coactivator activity	-2.33003	0.0198044	0.0859879
mitotic spindle assembly checkpoint signaling	-2.32936	0.0198398	0.0859879
spindle assembly checkpoint signaling	-2.32936	0.0198398	0.0859879
calcium-ion regulated exocytosis	-2.32945	0.0198351	0.0859879
lysine N-methyltransferase activity	-2.32666	0.0199831	0.0864738
protein-lysine N-methyltransferase activity	-2.32666	0.0199831	0.0864738
alternative mRNA splicing, via spliceosome	-2.32482	0.0200816	0.0868323
spinal cord development	-2.32369	0.0201421	0.087026
stereocilium	-2.32298	0.0201801	0.0871162
apoptotic nuclear changes	-2.32271	0.0201945	0.0871162
flavin adenine dinucleotide binding	2.32217	0.0202238	0.0871749
oxidoreductase activity, acting on the aldehyde or oxo group of donors	2.31898	0.0203962	0.0878498
isoprenoid binding	2.31626	0.0205442	0.0884181
cholesterol metabolic process	2.31469	0.0206301	0.0884467
dendritic shaft	-2.31468	0.0206306	0.0884467
intraciliary transport particle B	-2.31529	0.0205969	0.0884467
intracellular sterol transport	2.31485	0.0206212	0.0884467
intracellular cholesterol transport	2.31485	0.0206212	0.0884467
lipoprotein particle binding	2.31293	0.0207264	0.0887199
protein-lipid complex binding	2.31293	0.0207264	0.0887199
nucleoside diphosphate metabolic process	-2.31197	0.0207791	0.0888768
axis elongation	2.31082	0.0208427	0.0890799
positive regulation of steroid metabolic process	2.30971	0.0209042	0.0892741
perikaryon	-2.30913	0.0209361	0.0893414
regulation of endopeptidase activity	2.30864	0.0209638	0.0893905
regulation of phospholipase activity	2.30761	0.0210209	0.0894886
protein mannosylation	2.30735	0.0210352	0.0894886
omega peptidase activity	-2.30776	0.0210126	0.0894886
visual perception	2.30593	0.0211146	0.0897574
regulation of postsynaptic neurotransmitter receptor activity	-2.30484	0.0211755	0.0898781
DNA damage checkpoint signaling	-2.30492	0.0211712	0.0898781
integrin-mediated signaling pathway	2.30419	0.0212117	0.0899081
renal vesicle development	2.30414	0.021215	0.0899081
regulation of branching involved in ureteric bud morphogenesis	2.30328	0.0212633	0.0900437
cellular response to interleukin-4	-2.30262	0.0213004	0.090132
molting cycle	2.30028	0.0214322	0.0904826
hair cycle	2.30028	0.0214322	0.0904826
histone-lysine N-methyltransferase activity	-2.3003	0.0214313	0.0904826
regulation of osteoblast proliferation	2.29975	0.0214623	0.0905405
presynaptic membrane	-2.29931	0.0214875	0.0905764
locomotion involved in locomotory behavior	2.29903	0.0215035	0.0905764
regulation of lymphocyte differentiation	2.29873	0.0215205	0.0905792
hormone activity	-2.29785	0.0215704	0.0907201
epithelial cell differentiation involved in kidney development	2.29634	0.0216565	0.091013
retinoic acid receptor signaling pathway	2.29464	0.0217538	0.0913527
positive regulation of lymphocyte proliferation	2.29401	0.0217898	0.0914345
DNA conformation change	-2.29363	0.0218115	0.0914565
positive regulation of transferase activity	2.29232	0.0218874	0.0917051
ubiquitin-protein transferase activity	2.29189	0.0219122	0.0917396
positive regulation of protein maturation	-2.29098	0.0219644	0.0918889
response to ethanol	2.29041	0.0219973	0.0919274
lipid translocation	2.28996	0.0220234	0.0919274
sphingosine metabolic process	2.29001	0.0220207	0.0919274
catalytic activity, acting on DNA	-2.28945	0.0220534	0.0919832
nuclear envelope	2.28782	0.0221481	0.0923088
cytoplasmic microtubule organization	-2.28696	0.0221982	0.092448
water-soluble vitamin metabolic process	2.28611	0.0222475	0.0925838
response to endoplasmic reticulum stress	2.28556	0.02228	0.0926493
negative regulation of production of molecular mediator of immune response	2.28416	0.0223621	0.092921
positive regulation of cilium assembly	-2.28376	0.0223859	0.09295
peptide cross-linking	2.278	0.0227266	0.0942551
epithelial cilium movement involved in extracellular fluid movement	-2.27787	0.0227342	0.0942551
telomere maintenance	-2.27755	0.0227534	0.0942642
myelination	2.27582	0.0228566	0.0946207
cytoplasmic sequestering of protein	-2.27542	0.0228808	0.0946502
protein polyubiquitination	2.27463	0.0229281	0.0947752
viral genome replication	2.27422	0.0229525	0.0948054
metanephros development	2.27311	0.0230198	0.0950124
positive regulation of cell-substrate adhesion	2.27234	0.023066	0.0951146
regulation of apoptotic signaling pathway	2.27213	0.0230789	0.0951146
mammary gland morphogenesis	2.27176	0.0231008	0.095134
skeletal muscle tissue development	2.26875	0.0232836	0.0958155
dopaminergic neuron differentiation	2.26696	0.0233928	0.0961221
trans-Golgi network transport vesicle	2.26715	0.0233808	0.0961221
B cell differentiation	2.26608	0.0234466	0.096272
cortical cytoskeleton	-2.26527	0.023496	0.0964032
endopeptidase inhibitor activity	2.26454	0.0235408	0.0965156
cytokine receptor activity	2.26344	0.0236083	0.0965556
type B pancreatic cell differentiation	2.26388	0.0235812	0.0965556
protein serine/threonine phosphatase complex	2.26325	0.0236203	0.0965556
phosphatase complex	2.26325	0.0236203	0.0965556
intrinsic component of organelle membrane	2.26266	0.0236569	0.096634
selective autophagy	-2.26185	0.0237065	0.0967651
regulation of hormone biosynthetic process	2.26127	0.0237424	0.0968403
NuA4 histone acetyltransferase complex	-2.26058	0.0237851	0.0968717
H4/H2A histone acetyltransferase complex	-2.26058	0.0237851	0.0968717
regulation of reactive oxygen species metabolic process	2.2593	0.0238647	0.0971245
embryonic skeletal system development	2.25897	0.0238851	0.0971363
regulation of endothelial cell differentiation	2.25693	0.0240125	0.0975827
vitamin metabolic process	2.25656	0.0240354	0.0976042
negative regulation of small molecule metabolic process	2.25505	0.0241304	0.0977751
protein transmembrane import into intracellular organelle	-2.25554	0.0240992	0.0977751
central nervous system neuron differentiation	-2.25518	0.0241218	0.0977751
nephron tubule development	2.25474	0.0241494	0.0977805
regulation of telomere capping	-2.25438	0.024172	0.0978005
integral component of endoplasmic reticulum membrane	2.25333	0.0242385	0.097981
response to type I interferon	2.25311	0.024252	0.097981
ureter development	2.25265	0.0242811	0.0980271
regulation of protein secretion	2.25217	0.0243115	0.0980783
negative regulation of catecholamine secretion	2.25177	0.0243368	0.098109
regulation of small molecule metabolic process	2.25003	0.0244473	0.0983775
positive regulation of organ growth	2.24988	0.0244567	0.0983775
telomeric DNA binding	-2.25031	0.0244292	0.0983775
embryonic organ morphogenesis	2.24888	0.0245203	0.0985617
protein K48-linked deubiquitination	-2.24855	0.0245414	0.0985748
response to insulin	2.24614	0.0246948	0.099119
leukocyte tethering or rolling	2.24525	0.0247519	0.0992763
regulation of endothelial cell chemotaxis	2.24471	0.024787	0.0993451
MAP kinase kinase kinase activity	-2.2444	0.0248066	0.0993519
positive regulation of leukocyte chemotaxis	2.24329	0.0248781	0.0995081
ubiquitin-like protein ligase activity	2.24324	0.0248815	0.0995081
cranial nerve morphogenesis	2.2415	0.0249938	0.0998849
excitatory synapse	-2.24043	0.0250631	0.10009
muscle cell cellular homeostasis	2.23986	0.0250997	0.100126
negative regulation of cellular protein catabolic process	-2.23973	0.0251083	0.100126
glycerophospholipid metabolic process	2.23759	0.0252475	0.100609
secondary alcohol metabolic process	2.23675	0.0253024	0.100755
regulation of lipid transport	2.23426	0.0254663	0.101335
leukocyte degranulation	2.2314	0.0256547	0.102011
regulation of leukocyte degranulation	2.23072	0.0256999	0.102117
ear development	2.22934	0.0257913	0.102407
lymph vessel morphogenesis	2.22839	0.0258548	0.102473
cellular response to retinoic acid	2.22826	0.0258634	0.102473
pharyngeal system development	2.22863	0.0258383	0.102473
organic anion transmembrane transporter activity	2.22548	0.0260492	0.103121
protein localization to microtubule cytoskeleton	-2.22525	0.0260642	0.103121
endoribonuclease complex	-2.22484	0.026092	0.103158
cell-cell adhesion via plasma-membrane adhesion molecules	2.22312	0.0262079	0.103542
solute:sodium symporter activity	2.22191	0.0262894	0.103786
glutamate receptor binding	-2.22165	0.0263072	0.103786
nitric oxide metabolic process	2.22062	0.0263768	0.103986
regulation of autophagy	2.22023	0.026403	0.104016
active ion transmembrane transporter activity	2.21994	0.0264228	0.10402
fibronectin binding	2.2193	0.0264664	0.104117
calcium-dependent phospholipid binding	-2.21771	0.0265746	0.104469
active transmembrane transporter activity	2.21656	0.0266535	0.104705
regulation of type I interferon-mediated signaling pathway	2.21536	0.0267356	0.104953
virus receptor activity	2.20911	0.0271671	0.106571
response to organophosphorus	2.20851	0.0272086	0.106659
detection of biotic stimulus	2.2068	0.0273284	0.107052
hair follicle maturation	2.20505	0.0274504	0.107454
nuclear receptor binding	-2.20435	0.0275	0.107496
nucleotide diphosphatase activity	2.20462	0.0274809	0.107496
positive regulation of epithelial cell differentiation	2.20314	0.0275851	0.107753
lung epithelium development	2.20257	0.0276254	0.107759
protein K48-linked ubiquitination	2.20266	0.027619	0.107759
protein methyltransferase activity	-2.20186	0.0276749	0.107876
nucleoside diphosphate phosphorylation	-2.20117	0.0277241	0.107991
histone acetylation	-2.20038	0.0277797	0.108132
transition metal ion transport	2.20007	0.0278016	0.108141
endochondral ossification	2.19846	0.0279163	0.108435
replacement ossification	2.19846	0.0279163	0.108435
negative regulation of cell-matrix adhesion	2.19597	0.0280943	0.10905
modified amino acid transmembrane transporter activity	2.19567	0.0281154	0.109055
transcription coregulator activity	-2.19261	0.0283358	0.109834
endochondral bone growth	2.19227	0.0283598	0.10985
negative regulation of proteolysis	2.19112	0.0284428	0.110017
synaptic cleft	-2.19115	0.0284407	0.110017
lymphangiogenesis	2.18906	0.0285922	0.110057
epidermal growth factor receptor binding	2.19045	0.0284915	0.110057
snRNA 3'-end processing	-2.19007	0.0285193	0.110057
vesicle organization	2.18907	0.0285921	0.110057
heart formation	2.19038	0.028497	0.110057
response to leptin	2.18937	0.0285697	0.110057
response to arsenic-containing substance	2.18959	0.0285539	0.110057
carbohydrate derivative biosynthetic process	2.18859	0.0286265	0.110079
synapse maturation	-2.18823	0.0286526	0.110079
autophagosome assembly	2.18817	0.0286576	0.110079
protease binding	2.187	0.0287425	0.110329
response to dexamethasone	2.18617	0.028803	0.110485
non-motile cilium	-2.18589	0.0288236	0.110487
regulation of chemotaxis	2.18188	0.0291186	0.111541
histone H2A acetylation	-2.18156	0.0291421	0.111554
regulation of toll-like receptor 4 signaling pathway	2.18012	0.0292483	0.111883
molecular function inhibitor activity	-2.17936	0.0293048	0.112022
diterpenoid metabolic process	2.17735	0.0294543	0.112459
regulation of fat cell differentiation	2.17728	0.0294598	0.112459
cardiac cell development	2.17631	0.029532	0.112657
immune response-regulating cell surface receptor signaling pathway	2.17448	0.029669	0.113102
response to toxic substance	2.1727	0.0298027	0.113397
nuclear body organization	-2.17263	0.029808	0.113397
ATP generation from ADP	-2.17278	0.0297968	0.113397
regulation of glucose transmembrane transport	2.17027	0.0299866	0.113789
negative regulation of mitotic metaphase/anaphase transition	-2.17097	0.0299337	0.113789
negative regulation of chromosome separation	-2.17051	0.0299679	0.113789
glycolytic process	-2.17018	0.0299932	0.113789
ligase activity	-2.16963	0.0300347	0.113869
icosanoid biosynthetic process	2.16837	0.0301307	0.114155
DNA integrity checkpoint signaling	-2.16802	0.0301572	0.114177
fibroblast growth factor receptor signaling pathway	2.16672	0.0302564	0.114474
positive regulation of lipid metabolic process	2.16443	0.0304313	0.115057
cranial nerve development	2.16385	0.0304761	0.115148
neural crest cell differentiation	2.16301	0.0305404	0.115294
plasma lipoprotein particle	2.16253	0.0305771	0.115294
lipoprotein particle	2.16253	0.0305771	0.115294
positive regulation of macroautophagy	2.16193	0.0306236	0.115391
T cell apoptotic process	2.16021	0.0307564	0.115733
muscle cell apoptotic process	2.16023	0.0307549	0.115733
vascular associated smooth muscle contraction	2.15712	0.0309962	0.116557
membrane protein ectodomain proteolysis	2.15595	0.0310876	0.116663
reactive nitrogen species metabolic process	2.15622	0.0310669	0.116663
negative regulation of interferon-beta production	-2.1561	0.0310761	0.116663
serine-type endopeptidase inhibitor activity	2.15405	0.031236	0.117061
regulation of nucleobase-containing compound transport	-2.1543	0.0312168	0.117061
gonad development	2.15331	0.0312942	0.117195
melanosome localization	2.15306	0.0313142	0.117195
telomere organization	-2.15201	0.0313968	0.117425
negative regulation of T cell apoptotic process	2.14961	0.0315864	0.117925
mitotic spindle	-2.14991	0.0315625	0.117925
cytoskeleton-dependent intracellular transport	-2.14912	0.0316247	0.117925
negative regulation of chromosome segregation	-2.14871	0.0316576	0.117925
glucose catabolic process	-2.1487	0.0316581	0.117925
spectrin binding	-2.14896	0.0316373	0.117925
intracellular receptor signaling pathway	2.1481	0.031706	0.118024
regulation of B cell differentiation	2.14724	0.0317743	0.118174
anaphase-promoting complex	-2.14705	0.0317891	0.118174
regulation of actin filament-based process	2.14448	0.0319943	0.118857
chromatin remodeling	-2.14223	0.032175	0.119449
positive regulation of glycogen metabolic process	2.14153	0.032231	0.119576
positive regulation of protein kinase B signaling	2.14068	0.0323002	0.119753
mRNA cleavage and polyadenylation specificity factor complex	-2.14011	0.0323457	0.119841
translation repressor activity	2.13858	0.0324696	0.12022
pigmentation	2.1382	0.0325009	0.120255
renal filtration cell differentiation	2.13675	0.0326182	0.120448
glomerular visceral epithelial cell differentiation	2.13675	0.0326182	0.120448
glomerular epithelial cell differentiation	2.13675	0.0326182	0.120448
regulation of myeloid cell apoptotic process	2.13645	0.0326428	0.120459
regulation of mitochondrial translation	-2.13566	0.0327075	0.120617
transcription factor TFIID complex	-2.13504	0.0327575	0.120721
hippo signaling	2.13386	0.032854	0.120996
camera-type eye morphogenesis	2.13349	0.0328848	0.121029
COP9 signalosome	-2.13249	0.0329664	0.121168
ferrous iron binding	-2.13255	0.0329619	0.121168
regulation of mitotic sister chromatid segregation	-2.1321	0.032999	0.121208
ER-nucleus signaling pathway	2.13173	0.0330291	0.121238
positive regulation of peptidyl-threonine phosphorylation	2.12942	0.0332197	0.121735
positive regulation of RNA splicing	-2.12929	0.0332302	0.121735
cellular monovalent inorganic cation homeostasis	2.12929	0.0332304	0.121735
protein localization to synapse	-2.12877	0.0332737	0.121813
positive regulation of release of sequestered calcium ion into cytosol	-2.12806	0.0333321	0.121946
glycosylation	2.12761	0.0333692	0.122001
phosphotyrosine residue binding	2.12718	0.0334048	0.122051
receptor ligand activity	2.12672	0.033443	0.12211
B cell activation involved in immune response	2.12645	0.0334657	0.122112
mitotic spindle organization	-2.12455	0.0336239	0.122609
regulation of T cell cytokine production	2.12376	0.0336903	0.122689
autophagosome organization	2.1238	0.0336867	0.122689
triglyceride metabolic process	2.12284	0.0337676	0.122809
positive regulation of cardiac muscle tissue growth	2.12284	0.0337672	0.122809
ERK1 and ERK2 cascade	2.1222	0.033821	0.122923
myotube cell development	2.12123	0.0339023	0.123138
cellular response to hypoxia	2.12067	0.0339492	0.123227
intrinsic component of presynaptic membrane	-2.11942	0.0340549	0.12353
heterophilic cell-cell adhesion via plasma membrane cell adhesion molecules	2.11848	0.0341343	0.123665
embryonic eye morphogenesis	2.11845	0.0341369	0.123665
calcium channel complex	-2.11812	0.034165	0.123686
carboxy-lyase activity	2.11742	0.034224	0.123819
cellular response to corticosteroid stimulus	2.1158	0.0343616	0.124236
regulation of glycogen metabolic process	2.11467	0.0344579	0.124502
sulfur compound metabolic process	2.11439	0.0344824	0.12451
positive regulation of T cell activation	2.11235	0.0346568	0.124863
lymphocyte differentiation	2.11261	0.034634	0.124863
nuclear-transcribed mRNA catabolic process	-2.11251	0.0346423	0.124863
mitotic nuclear division	-2.11219	0.0346703	0.124863
regulation of peptide transport	2.11162	0.034719	0.124876
mitotic spindle pole	-2.11184	0.0346999	0.124876
liposaccharide metabolic process	2.1112	0.0347551	0.124924
transport along microtubule	-2.10951	0.0349005	0.125366
sphingoid metabolic process	2.10887	0.0349558	0.125483
metal ion transmembrane transporter activity	2.10827	0.0350079	0.125588
regulation of microtubule polymerization	-2.10732	0.0350897	0.125801
melanocyte differentiation	2.10665	0.0351483	0.125929
histone phosphorylation	-2.10575	0.0352258	0.126125
trophectodermal cell differentiation	2.10524	0.0352705	0.126204
glomerular epithelium development	2.10285	0.0354791	0.126833
endosome membrane	2.1027	0.0354921	0.126833
positive regulation of canonical Wnt signaling pathway	2.10121	0.0356221	0.126894
regulation of inclusion body assembly	-2.1012	0.0356238	0.126894
detection of stimulus	2.10132	0.0356125	0.126894
negative regulation of mitotic cell cycle	-2.10168	0.0355812	0.126894
transcription repressor complex	2.10172	0.0355782	0.126894
negative regulation of muscle hypertrophy	2.09952	0.0357708	0.127336
sno(s)RNA-containing ribonucleoprotein complex	-2.09782	0.0359211	0.127707
nuclear-transcribed mRNA catabolic process, nonsense-mediated decay	-2.09789	0.0359151	0.127707
non-membrane-bounded organelle assembly	-2.097	0.0359933	0.127717
neural precursor cell proliferation	-2.0972	0.0359759	0.127717
regulation of insulin secretion	2.09737	0.035961	0.127717
negative regulation of protein localization to membrane	2.09573	0.0361058	0.12801
regulation of platelet aggregation	2.09555	0.0361219	0.12801
wound healing, spreading of cells	2.09225	0.0364158	0.128886
epiboly involved in wound healing	2.09225	0.0364158	0.128886
cation channel complex	-2.09095	0.0365324	0.129006
forelimb morphogenesis	2.09084	0.0365427	0.129006
synaptic vesicle membrane	-2.09132	0.036499	0.129006
exocytic vesicle membrane	-2.09132	0.036499	0.129006
cellular extravasation	2.09011	0.0366079	0.129154
inclusion body assembly	-2.08833	0.036768	0.129553
immune response-activating cell surface receptor signaling pathway	2.08855	0.0367484	0.129553
cellular carbohydrate biosynthetic process	2.08706	0.0368826	0.129812
ribonucleotide biosynthetic process	-2.087	0.0368882	0.129812
transporter complex	-2.08651	0.0369324	0.129885
protein-lipid complex	2.08596	0.0369821	0.129977
hair follicle morphogenesis	2.08478	0.0370891	0.130271
dynein light intermediate chain binding	-2.08448	0.0371162	0.130283
embryonic digit morphogenesis	2.08396	0.0371638	0.130367
oxidoreductase activity, acting on the CH-NH group of donors, NAD or NADP as acceptor	-2.08275	0.0372739	0.130598
phosphatidylcholine biosynthetic process	2.08272	0.0372768	0.130598
iron ion transport	2.0821	0.0373336	0.130715
secretion by tissue	2.08166	0.0373739	0.130773
NAD(P)H dehydrogenase (quinone) activity	-2.07937	0.0375832	0.131423
regulation of microtubule cytoskeleton organization	-2.0765	0.0378477	0.132264
negative regulation of B cell activation	2.07321	0.0381523	0.132915
regulation of neutrophil chemotaxis	2.0735	0.0381262	0.132915
glycogen metabolic process	2.0732	0.0381541	0.132915
cellular glucan metabolic process	2.0732	0.0381541	0.132915
glucan metabolic process	2.0732	0.0381541	0.132915
lipopolysaccharide-mediated signaling pathway	2.07217	0.0382498	0.132928
prostate gland development	2.07272	0.0381979	0.132928
regulation of extracellular matrix organization	2.07212	0.0382543	0.132928
hyaluronan metabolic process	2.07216	0.0382503	0.132928
viral release from host cell	2.07135	0.0383256	0.132928
exit from host	2.07135	0.0383256	0.132928
exit from host cell	2.07135	0.0383256	0.132928
sodium ion transmembrane transport	2.06843	0.0385993	0.133793
response to ketone	2.06799	0.0386406	0.133853
regulation of systemic arterial blood pressure by hormone	2.06742	0.0386941	0.133871
regulation of peptide secretion	2.06764	0.038674	0.133871
internal protein amino acid acetylation	-2.06689	0.0387445	0.133878
internal peptidyl-lysine acetylation	-2.06689	0.0387445	0.133878
regulation of developmental growth	2.06579	0.0388479	0.134151
negative regulation of ossification	2.06469	0.0389522	0.134427
positive regulation of excitatory postsynaptic potential	-2.06398	0.0390197	0.134577
transmembrane transporter complex	-2.06174	0.0392322	0.135225
nephron epithelium morphogenesis	2.06123	0.039281	0.135309
tRNA modification	-2.05894	0.0395004	0.135919
positive regulation of vascular associated smooth muscle cell migration	2.05877	0.0395166	0.135919
phosphatase regulator activity	-2.05861	0.0395315	0.135919
stereocilium bundle	-2.05744	0.0396439	0.136221
cellular carbohydrate metabolic process	2.0547	0.0399076	0.137042
serotonin transport	2.05269	0.0401023	0.137475
response to vitamin	2.05263	0.0401083	0.137475
hormone secretion	2.05294	0.040078	0.137475
energy coupled proton transport, down electrochemical gradient	-2.04992	0.0403722	0.1382
ATP synthesis coupled proton transport	-2.04992	0.0403722	0.1382
positive regulation of transforming growth factor beta receptor signaling pathway	2.04943	0.0404196	0.1382
positive regulation of cellular response to transforming growth factor beta stimulus	2.04943	0.0404196	0.1382
biological phase	2.04885	0.0404767	0.13831
response to fatty acid	2.04854	0.0405071	0.138329
NADP metabolic process	2.04665	0.0406929	0.138877
negative regulation of lipid metabolic process	2.04589	0.0407672	0.139002
male sex differentiation	2.04576	0.0407796	0.139002
cardiac left ventricle morphogenesis	2.04254	0.041098	0.140001
regulation of T-helper 1 type immune response	2.04114	0.0412367	0.140387
positive regulation of vascular endothelial cell proliferation	2.04072	0.0412788	0.140444
memory	-2.03974	0.0413766	0.14069
GABA receptor complex	2.03853	0.0414965	0.141012
regulation of lymphocyte apoptotic process	2.03747	0.0416034	0.141115
transition metal ion homeostasis	2.0376	0.0415895	0.141115
virion assembly	2.03752	0.041598	0.141115
maturation of LSU-rRNA from tricistronic rRNA transcript (SSU-rRNA, 5.8S rRNA, LSU-rRNA)	-2.03616	0.0417346	0.141474
inositol phosphate-mediated signaling	2.03377	0.0419747	0.142201
detection of mechanical stimulus involved in sensory perception	2.03349	0.0420031	0.14221
establishment of pigment granule localization	2.03211	0.0421428	0.142596
detection of light stimulus	2.02868	0.0424907	0.143685
nitric-oxide synthase biosynthetic process	2.02807	0.0425532	0.143721
regulation of nitric-oxide synthase biosynthetic process	2.02807	0.0425532	0.143721
calmodulin binding	-2.0269	0.0426728	0.144037
sperm flagellum	-2.02638	0.0427259	0.144129
auditory receptor cell stereocilium organization	-2.02553	0.0428135	0.144336
regulation of canonical Wnt signaling pathway	2.02304	0.0430689	0.145109
microglial cell activation	2.02275	0.0430985	0.14512
positive regulation of branching involved in ureteric bud morphogenesis	2.02242	0.0431328	0.145147
L-amino acid transport	2.02191	0.0431857	0.145237
negative regulation of NIK/NF-kappaB signaling	2.02152	0.043226	0.145284
MLL1/2 complex	-2.02027	0.0433552	0.145478
MLL1 complex	-2.02027	0.0433552	0.145478
roof of mouth development	2.01995	0.0433886	0.145478
cardiac atrium morphogenesis	2.02007	0.043376	0.145478
prostate gland epithelium morphogenesis	2.01749	0.0436448	0.146108
inorganic anion transmembrane transporter activity	2.01766	0.0436268	0.146108
response to ATP	2.01738	0.0436558	0.146108
neuroinflammatory response	2.01648	0.0437501	0.146336
protein phosphatase regulator activity	-2.0133	0.0440828	0.147359
p53 binding	-2.01188	0.0442329	0.147772
regulation of sensory perception of pain	2.01161	0.0442613	0.147778
positive regulation of cell migration involved in sprouting angiogenesis	2.01079	0.0443478	0.147977
prostate gland morphogenesis	2.0101	0.0444209	0.148132
vascular endothelial growth factor receptor signaling pathway	2.00872	0.0445669	0.14844
double-strand break repair via nonhomologous end joining	-2.00887	0.0445506	0.14844
regulation of granulocyte chemotaxis	2.00845	0.0445953	0.148446
regulation of glucose import	2.00756	0.0446896	0.14867
lymphocyte apoptotic process	2.0072	0.044728	0.148708
ADP metabolic process	-2.0064	0.0448131	0.148902
embryonic axis specification	2.00509	0.0449531	0.14901
negative regulation of sister chromatid segregation	-2.00516	0.0449457	0.14901
negative regulation of mitotic sister chromatid segregation	-2.00516	0.0449457	0.14901
negative regulation of mitotic sister chromatid separation	-2.00516	0.0449457	0.14901
glycogen biosynthetic process	2.00381	0.0450904	0.149286
glucan biosynthetic process	2.00381	0.0450904	0.149286
CCR4-NOT complex	2.00331	0.0451443	0.149375
import into cell	2.00121	0.0453695	0.150031
clathrin-coated endocytic vesicle	1.99979	0.0455231	0.150449
ATP hydrolysis activity	-1.99827	0.0456874	0.150902
response to cholesterol	1.99717	0.0458063	0.151205
phenol-containing compound biosynthetic process	1.99547	0.0459914	0.151725
methyltransferase activity	-1.99369	0.0461855	0.152275
microtubule motor activity	-1.99324	0.0462357	0.152349
response to alkaloid	-1.9921	0.0463602	0.152578
positive regulation of filopodium assembly	1.99231	0.0463373	0.152578
digestive tract morphogenesis	1.99168	0.0464062	0.152639
oxidoreductase activity, acting on NAD(P)H	-1.98984	0.0466086	0.153146
vascular associated smooth muscle cell differentiation	1.98978	0.0466156	0.153146
lamellipodium morphogenesis	-1.98945	0.046651	0.153171
mammary gland epithelium development	1.98842	0.0467651	0.153362
regulation of glycogen biosynthetic process	1.98783	0.0468309	0.153362
regulation of glucan biosynthetic process	1.98783	0.0468309	0.153362
positive regulation of ATPase activity	1.98805	0.0468066	0.153362
oxidoreductase activity, acting on the CH-NH group of donors	-1.98768	0.0468476	0.153362
mRNA cleavage factor complex	-1.98742	0.0468753	0.153362
mast cell degranulation	1.98468	0.0471805	0.15427
positive regulation of heart growth	1.98366	0.0472943	0.154368
energy reserve metabolic process	1.98389	0.0472682	0.154368
microtubule binding	-1.98401	0.0472546	0.154368
small molecule biosynthetic process	1.98327	0.0473371	0.154417
response to extracellular stimulus	1.98282	0.0473873	0.15449
regulation of histone H3-K4 methylation	-1.9821	0.0474678	0.154661
mast cell mediated immunity	1.98137	0.0475497	0.154837
cellular response to lipoprotein particle stimulus	1.98062	0.0476344	0.15501
negative regulation of telomere maintenance	-1.9804	0.0476588	0.15501
calcineurin-NFAT signaling cascade	1.97985	0.0477199	0.155118
regulation of cartilage development	1.97901	0.0478145	0.155334
ovulation	1.97736	0.048001	0.155849
embryonic placenta development	1.97646	0.0481031	0.155951
cellular component disassembly involved in execution phase of apoptosis	-1.97633	0.0481171	0.155951
sensory perception of light stimulus	1.97644	0.0481055	0.155951
positive regulation of lipid storage	1.97503	0.0482648	0.156338
exon-exon junction complex	-1.96952	0.0488932	0.158281
histone methyltransferase activity	-1.96893	0.0489614	0.158409
regulation of kidney development	1.96768	0.0491052	0.158782
vitamin transport	1.96705	0.0491776	0.158924
extracellular matrix disassembly	1.96358	0.0495793	0.159955
positive regulation of steroid biosynthetic process	1.96327	0.0496151	0.159955
mitotic sister chromatid separation	-1.96304	0.0496413	0.159955
late endosome membrane	1.96369	0.0495666	0.159955
regulation of cellular response to hypoxia	-1.9631	0.0496344	0.159955
mediator complex	-1.96214	0.0497462	0.1602
dendritic spine	-1.96091	0.0498897	0.160569
positive regulation of cell division	1.9595	0.0500546	0.161006
caveola	1.95894	0.0501195	0.161049
response to purine-containing compound	1.95889	0.0501262	0.161049
transforming growth factor beta receptor binding	1.95855	0.050166	0.161084
renal tubule morphogenesis	1.95799	0.0502315	0.161127
H4 histone acetyltransferase complex	-1.95794	0.0502376	0.161127
membrane raft organization	1.95685	0.0503653	0.161163
RNA polymerase II-specific DNA-binding transcription factor binding	-1.95707	0.0503391	0.161163
potassium ion transport	1.95698	0.0503495	0.161163
cerebellum development	-1.95742	0.0502982	0.161163
negative regulation of extrinsic apoptotic signaling pathway	1.95642	0.0504152	0.16123
positive regulation of macrophage activation	1.95529	0.0505488	0.161564
sister chromatid segregation	-1.9545	0.0506425	0.161645
regulation of response to extracellular stimulus	-1.95409	0.0506911	0.161645
regulation of response to nutrient levels	-1.95409	0.0506911	0.161645
detection of abiotic stimulus	1.95422	0.0506752	0.161645
proton-transporting two-sector ATPase complex, proton-transporting domain	-1.95211	0.0509257	0.1623
transmembrane receptor protein kinase activity	1.95111	0.0510436	0.162396
adherens junction	1.95142	0.0510067	0.162396
negative regulation of protein catabolic process	-1.95124	0.0510282	0.162396
mitochondrial electron transport, NADH to ubiquinone	-1.95016	0.0511574	0.162664
telomere maintenance via telomere lengthening	-1.94913	0.0512795	0.162703
female sex differentiation	1.94858	0.051346	0.162703
regulation of mRNA 3'-end processing	-1.94881	0.0513183	0.162703
brown fat cell differentiation	1.94952	0.051233	0.162703
negative regulation of steroid biosynthetic process	1.94895	0.0513017	0.162703
positive regulation of phospholipase activity	1.94863	0.0513396	0.162703
adherens junction organization	1.94821	0.05139	0.16275
transferase activity, transferring one-carbon groups	-1.94719	0.0515122	0.163044
mating	1.94658	0.0515857	0.163183
postsynaptic specialization organization	-1.94556	0.0517079	0.163383
regulation of microtubule polymerization or depolymerization	-1.9458	0.0516785	0.163383
nuclear chromosome	-1.94381	0.051919	0.163956
negative regulation of lipid localization	1.94338	0.0519707	0.164026
signaling receptor activator activity	1.94254	0.0520723	0.164196
development of primary female sexual characteristics	1.94219	0.0521135	0.164196
positive regulation of bone mineralization	1.94233	0.0520976	0.164196
RNA catabolic process	-1.94189	0.0521509	0.16422
tube formation	1.94142	0.0522069	0.164303
lymph vessel development	1.94077	0.052286	0.164459
positive regulation of T cell mediated immunity	1.93984	0.0523988	0.16472
positive regulation of glycoprotein biosynthetic process	1.93853	0.0525583	0.165034
ribose phosphate biosynthetic process	-1.93869	0.0525392	0.165034
U5 snRNP	-1.93676	0.0527751	0.16534
cellular response to calcium ion	-1.93691	0.0527562	0.16534
behavioral response to cocaine	-1.93678	0.0527722	0.16534
regulation of nuclear division	-1.93741	0.0526948	0.16534
regulation of phagocytosis	1.93473	0.0530237	0.166025
positive regulation of superoxide anion generation	1.93391	0.0531238	0.166151
positive regulation of signal transduction by p53 class mediator	-1.93402	0.0531108	0.166151
excitatory extracellular ligand-gated ion channel activity	1.93349	0.0531759	0.16622
skeletal muscle organ development	1.93298	0.0532386	0.166322
regulation of intracellular pH	1.93262	0.0532836	0.166369
protein localization to endoplasmic reticulum	1.93051	0.0535435	0.167086
vitamin binding	1.92923	0.0537024	0.167308
endopeptidase activity	1.92919	0.0537075	0.167308
molecular adaptor activity	-1.92896	0.0537356	0.167308
mRNA splice site selection	-1.92959	0.0536575	0.167308
nucleoid	-1.92784	0.053875	0.167554
mitochondrial nucleoid	-1.92784	0.053875	0.167554
protein localization to microtubule organizing center	-1.92758	0.0539069	0.167559
regulation of glial cell migration	1.92646	0.0540474	0.167901
temperature homeostasis	1.92589	0.0541186	0.167934
positive regulation of cartilage development	1.92592	0.0541149	0.167934
positive regulation of cellular catabolic process	1.92365	0.0543979	0.168707
lysosomal membrane	1.92236	0.0545606	0.169022
lytic vacuole membrane	1.92236	0.0545606	0.169022
T cell activation involved in immune response	1.922	0.0546058	0.169067
positive regulation of fibroblast proliferation	1.92118	0.0547092	0.169198
neutrophil activation	1.9212	0.0547069	0.169198
cardiac atrium development	1.92067	0.0547729	0.169301
regulation of B cell proliferation	1.92027	0.0548236	0.169363
negative regulation of adaptive immune response based on somatic recombination of immune receptors built from immunoglobulin superfamily domains	1.91911	0.0549705	0.169722
regulation of B cell mediated immunity	1.91824	0.0550807	0.169873
regulation of immunoglobulin mediated immune response	1.91824	0.0550807	0.169873
embryo implantation	1.91781	0.0551353	0.169947
vascular endothelial cell proliferation	1.91698	0.0552401	0.17008
regulation of vascular endothelial cell proliferation	1.91698	0.0552401	0.17008
microtubule associated complex	-1.91617	0.055344	0.170306
contractile fiber	-1.91552	0.0554262	0.170464
isoprenoid metabolic process	1.91505	0.0554856	0.170552
positive regulation of NF-kappaB transcription factor activity	1.91404	0.0556147	0.170597
positive regulation of vascular associated smooth muscle cell proliferation	1.91398	0.0556223	0.170597
NADP binding	1.91405	0.0556135	0.170597
positive regulation of lamellipodium assembly	1.91397	0.0556234	0.170597
sulfotransferase activity	1.91295	0.055754	0.170903
anatomical structure arrangement	1.91223	0.0558461	0.17109
vesicle fusion	1.9116	0.0559278	0.171246
amino acid import	1.91051	0.0560671	0.171578
non-motile cilium assembly	-1.91005	0.056127	0.171666
semaphorin-plexin signaling pathway	-1.9095	0.0561979	0.171788
cell differentiation involved in metanephros development	1.90824	0.0563598	0.172093
chloride channel complex	1.90828	0.0563546	0.172093
phospholipid transport	1.90554	0.0567101	0.173013
regulation of mitotic nuclear division	-1.90544	0.0567235	0.173013
sterol biosynthetic process	1.90447	0.0568494	0.173208
response to axon injury	1.90434	0.0568654	0.173208
regulation of cellular pH	1.90422	0.0568814	0.173208
regulation of cellular response to vascular endothelial growth factor stimulus	1.90325	0.057008	0.173314
regulation of mast cell activation involved in immune response	1.90324	0.0570098	0.173314
nucleolus organization	-1.9033	0.0570013	0.173314
ubiquitin binding	-1.90182	0.0571951	0.173417
regulation of sprouting angiogenesis	1.90239	0.0571204	0.173417
endoribonuclease activity	-1.90178	0.0572003	0.173417
ubiquitin protein ligase activity	1.90197	0.0571751	0.173417
NADH metabolic process	-1.90241	0.0571174	0.173417
regulation of alcohol biosynthetic process	1.9009	0.0573156	0.173543
negative regulation of gliogenesis	-1.90039	0.0573825	0.173543
regulation of calcium ion transport into cytosol	-1.90043	0.0573763	0.173543
positive regulation of nitric-oxide synthase biosynthetic process	1.90002	0.05743	0.173543
single-stranded DNA binding	-1.90022	0.0574048	0.173543
cholesterol homeostasis	1.90054	0.0573622	0.173543
apoptotic process involved in development	1.89932	0.0575224	0.173681
inflammatory response to antigenic stimulus	1.8992	0.0575383	0.173681
positive regulation of biomineralization	1.89324	0.058326	0.175867
pronucleus	-1.89338	0.0583077	0.175867
positive regulation of Rho protein signal transduction	1.8914	0.0585713	0.176415
mRNA cleavage	-1.89161	0.0585425	0.176415
deubiquitinase activity	-1.89094	0.0586318	0.176501
cytoplasmic stress granule	1.88999	0.0587588	0.176787
amine biosynthetic process	1.88878	0.0589207	0.17703
cellular biogenic amine biosynthetic process	1.88878	0.0589207	0.17703
second-messenger-mediated signaling	1.88844	0.0589671	0.17703
photoreceptor cell cilium	-1.88844	0.0589675	0.17703
positive regulation of lipid biosynthetic process	1.88423	0.0595344	0.178442
negative regulation of lipid catabolic process	1.8844	0.0595105	0.178442
ventral spinal cord development	-1.88459	0.0594847	0.178442
positive regulation of neural precursor cell proliferation	-1.88286	0.0597193	0.178899
core promoter sequence-specific DNA binding	-1.88217	0.0598135	0.179085
lipid export from cell	1.87934	0.0601979	0.17947
I-kappaB kinase/NF-kappaB signaling	1.88021	0.0600792	0.17947
amino acid transport	1.87939	0.0601914	0.17947
cartilage development involved in endochondral bone morphogenesis	1.87932	0.0602012	0.17947
metaphase plate congression	-1.87977	0.0601397	0.17947
TBP-class protein binding	-1.8794	0.0601893	0.17947
establishment or maintenance of apical/basal cell polarity	-1.8805	0.0600403	0.17947
establishment or maintenance of bipolar cell polarity	-1.8805	0.0600403	0.17947
immune response-activating signal transduction	1.87887	0.0602629	0.179557
cardiac muscle tissue morphogenesis	1.87846	0.0603178	0.179624
DNA polymerase activity	-1.87629	0.0606152	0.180413
postsynaptic density organization	-1.8759	0.0606696	0.180428
GTPase binding	-1.87578	0.0606855	0.180428
positive regulation of protein processing	-1.87551	0.0607222	0.18044
renal tubule development	1.87479	0.0608213	0.180444
fear response	-1.8748	0.0608203	0.180444
positive regulation of catabolic process	1.87519	0.060767	0.180444
organic hydroxy compound transmembrane transporter activity	1.87396	0.0609355	0.180686
mitotic metaphase plate congression	-1.87335	0.0610202	0.180841
cytoplasmic pattern recognition receptor signaling pathway	1.87251	0.0611359	0.181087
lung cell differentiation	1.86974	0.0615203	0.182128
protein kinase regulator activity	1.86872	0.0616611	0.182447
positive regulation of T cell differentiation	1.86834	0.0617152	0.18251
intracellular pH reduction	1.86684	0.061924	0.183029
DNA-binding transcription repressor activity	1.86425	0.0622871	0.184005
establishment of protein localization to endoplasmic reticulum	1.86383	0.0623461	0.184081
one-carbon metabolic process	-1.86299	0.0624638	0.18433
integral component of presynaptic membrane	-1.86219	0.062577	0.184566
sterol homeostasis	1.86067	0.0627904	0.184969
regulation of acute inflammatory response	1.86051	0.0628139	0.184969
cortical actin cytoskeleton	-1.86066	0.0627927	0.184969
face development	1.85968	0.0629308	0.185215
mRNA 5'-UTR binding	-1.85837	0.0631167	0.185663
negative regulation of adaptive immune response	1.8568	0.0633396	0.186156
negative regulation of cytokine production involved in inflammatory response	-1.85648	0.0633851	0.186156
positive regulation of intracellular steroid hormone receptor signaling pathway	-1.85665	0.0633613	0.186156
sensory perception of sound	1.85597	0.0634584	0.186272
retinoid metabolic process	1.8549	0.0636101	0.186464
positive regulation of ERK1 and ERK2 cascade	1.85437	0.0636858	0.186464
transepithelial transport	1.85416	0.0637165	0.186464
histone acetyltransferase complex	-1.85492	0.063607	0.186464
regulation of excitatory synapse assembly	-1.85427	0.0637011	0.186464
regulation of cell fate commitment	1.85409	0.0637256	0.186464
cerebral cortex cell migration	1.85346	0.0638159	0.186621
protein C-terminus binding	-1.85325	0.0638468	0.186621
regulation of striated muscle cell apoptotic process	1.85079	0.0642002	0.187555
endocrine hormone secretion	1.84987	0.0643317	0.187841
regulation of double-strand break repair via homologous recombination	-1.8491	0.0644429	0.188066
homeostasis of number of cells	1.84818	0.0645763	0.188257
negative regulation of biomineralization	1.84832	0.0645567	0.188257
T cell proliferation	1.84704	0.0647411	0.188279
pattern specification process	1.84779	0.0646324	0.188279
aromatic compound catabolic process	-1.84704	0.0647411	0.188279
L-ascorbic acid binding	-1.84758	0.0646632	0.188279
endoplasmic reticulum tubular network	1.84695	0.0647538	0.188279
epidermis morphogenesis	1.84502	0.0650343	0.188995
lung epithelial cell differentiation	1.84436	0.0651303	0.189095
DNA-binding transcription repressor activity, RNA polymerase II-specific	1.84432	0.0651367	0.189095
pigment granule localization	1.84406	0.0651744	0.189105
response to amyloid-beta	1.84285	0.0653515	0.189519
kinase regulator activity	1.84157	0.0655374	0.189959
3'-UTR-mediated mRNA destabilization	1.83969	0.0658131	0.190459
regulation of polysaccharide metabolic process	1.83992	0.0657795	0.190459
positive regulation of gluconeogenesis	-1.84004	0.0657628	0.190459
single fertilization	-1.83897	0.0659196	0.190668
modulation of process of other organism	1.83668	0.0662571	0.191544
endonuclease activity, active with either ribo- or deoxyribonucleic acids and producing 5'-phosphomonoesters	-1.83516	0.0664822	0.192064
corpus callosum development	-1.83499	0.0665065	0.192064
hair cell differentiation	-1.83449	0.0665809	0.192179
amide transport	1.83367	0.0667026	0.192372
regulation of neural precursor cell proliferation	-1.83307	0.0667928	0.192372
negative regulation of systemic arterial blood pressure	1.83296	0.0668087	0.192372
aspartic-type endopeptidase activity	1.83287	0.0668215	0.192372
aspartic-type peptidase activity	1.83287	0.0668215	0.192372
amide binding	1.83228	0.0669097	0.192459
G protein activity	1.8322	0.0669211	0.192459
glandular epithelial cell differentiation	1.83079	0.0671321	0.192966
B cell proliferation	1.82976	0.0672862	0.193308
cysteine-type endopeptidase inhibitor activity	1.82897	0.0674034	0.193444
replisome	-1.82904	0.0673932	0.193444
alpha-tubulin binding	1.82689	0.0677166	0.194215
striated muscle cell apoptotic process	1.82649	0.067777	0.194215
phospholipid transfer activity	-1.8267	0.0677447	0.194215
regulation of oxidoreductase activity	1.82545	0.0679327	0.19446
ubiquitination-like modification-dependent protein binding	-1.8256	0.0679101	0.19446
antigen processing and presentation of endogenous antigen	1.82479	0.0680322	0.194644
positive regulation of vasoconstriction	1.82137	0.0685511	0.196027
protein import into mitochondrial matrix	-1.82057	0.0686723	0.196272
sensory perception of pain	1.82021	0.068727	0.196328
calcium ion transport into cytosol	-1.81941	0.068849	0.196574
divalent inorganic cation homeostasis	1.81859	0.0689734	0.196828
negative regulation of muscle cell apoptotic process	1.81752	0.0691374	0.197093
mitotic DNA damage checkpoint signaling	-1.8176	0.0691258	0.197093
negative regulation of nuclear division	-1.81724	0.0691799	0.197113
positive regulation of cytosolic calcium ion concentration involved in phospholipase C-activating G protein-coupled signaling pathway	1.81604	0.0693641	0.197435
detection of external stimulus	1.81611	0.0693528	0.197435
amyloid-beta clearance	1.81539	0.0694633	0.197615
peptidyl-lysine acetylation	-1.81462	0.0695817	0.197851
signal transduction in response to DNA damage	-1.81387	0.0696982	0.19808
purine nucleoside triphosphate metabolic process	-1.81336	0.0697758	0.198199
hormone metabolic process	1.8122	0.0699549	0.198606
positive regulation of macrophage migration	1.81181	0.0700162	0.198678
endopeptidase complex	-1.8114	0.070079	0.198755
glycolipid metabolic process	1.81067	0.0701912	0.198971
cytokine activity	1.80996	0.0703021	0.199183
SAGA complex	-1.80922	0.0704171	0.199407
cell-cell junction assembly	1.80818	0.0705781	0.199659
nucleobase-containing compound catabolic process	-1.8084	0.0705444	0.199659
axis specification	1.80757	0.0706727	0.199824
axonogenesis	-1.80588	0.0709364	0.200468
positive regulation of leukocyte adhesion to vascular endothelial cell	1.80427	0.0711887	0.201078
regulation of signal transduction by p53 class mediator	-1.80402	0.0712289	0.201089
photoreceptor connecting cilium	-1.80214	0.0715227	0.201816
demethylation	-1.80076	0.0717405	0.202327
vascular endothelial growth factor signaling pathway	1.79968	0.0719105	0.20263
transforming growth factor beta binding	1.79962	0.071921	0.20263
establishment of monopolar cell polarity	-1.79832	0.0721265	0.203002
establishment or maintenance of monopolar cell polarity	-1.79832	0.0721265	0.203002
regulation of histone deacetylation	-1.7975	0.0722564	0.203155
positive regulation of muscle cell apoptotic process	1.79728	0.0722909	0.203155
actin binding	-1.79765	0.0722328	0.203155
DNA-binding transcription factor binding	-1.79621	0.0724615	0.203531
regulation of AMPA receptor activity	-1.7949	0.07267	0.20391
glial cell migration	1.7951	0.0726381	0.20391
LRR domain binding	-1.79233	0.0730798	0.204957
ubiquitin-like protein binding	-1.79012	0.0734352	0.205849
nucleocytoplasmic carrier activity	1.78858	0.0736832	0.20644
neutrophil mediated immunity	1.78703	0.0739332	0.207035
voltage-gated calcium channel activity	-1.78605	0.0740914	0.207178
T cell cytokine production	1.78602	0.0740962	0.207178
mannosyltransferase activity	1.78644	0.074028	0.207178
regulation of I-kappaB kinase/NF-kappaB signaling	1.7847	0.0743095	0.207669
cellular calcium ion homeostasis	1.78429	0.0743764	0.207751
protein tyrosine/serine/threonine phosphatase activity	-1.78369	0.0744738	0.207823
endomembrane system organization	1.78367	0.074477	0.207823
phosphatidylinositol-3,4-bisphosphate binding	1.78342	0.0745178	0.207826
neuron spine	-1.78297	0.0745907	0.207826
positive regulation of protein kinase activity	1.78299	0.0745885	0.207826
regulation of ERK1 and ERK2 cascade	1.78187	0.0747707	0.208013
lamellipodium organization	1.78197	0.074754	0.208013
antioxidant activity	1.78199	0.0747511	0.208013
regulation of blood circulation	1.78117	0.0748853	0.208228
ammonium ion metabolic process	1.77542	0.0758292	0.210641
negative regulation of mitotic nuclear division	-1.77553	0.0758103	0.210641
phosphatidylinositol 3-kinase signaling	1.77496	0.0759047	0.210745
defense response to Gram-negative bacterium	1.77446	0.0759874	0.210869
hormone transport	1.77178	0.0764303	0.211992
parallel fiber to Purkinje cell synapse	-1.77129	0.0765122	0.212103
endoplasmic reticulum organization	1.77108	0.0765469	0.212103
[truncated: 3,540 more rows]

## Sheet: 1month_SSC
	stouffers_z	meta_p	FDR
structural constituent of ribosome	-8.06811	7.1392e-16	4.14002e-12
ribosomal subunit	-7.71191	1.23951e-14	3.59397e-11
ribosome	-7.14186	9.20735e-13	1.77978e-09
cytosolic ribosome	-6.88774	5.66868e-12	8.21816e-09
RNA splicing	-6.30525	2.8773e-10	3.33709e-07
mRNA processing	-6.03849	1.55561e-09	1.5035e-06
catalytic step 2 spliceosome	-5.97581	2.28949e-09	1.89668e-06
RNA splicing, via transesterification reactions	-5.79345	6.89544e-09	3.99867e-06
RNA splicing, via transesterification reactions with bulged adenosine as nucleophile	-5.79345	6.89544e-09	3.99867e-06
mRNA splicing, via spliceosome	-5.79345	6.89544e-09	3.99867e-06
cytosolic large ribosomal subunit	-5.77318	7.77909e-09	4.101e-06
mitochondrial protein-containing complex	-5.61711	1.94176e-08	9.38353e-06
large ribosomal subunit	-5.57242	2.51225e-08	1.04061e-05
spliceosomal complex	-5.58429	2.3465e-08	1.04061e-05
postsynaptic specialization	-5.50588	3.67331e-08	1.4201e-05
postsynaptic density	-5.48157	4.2157e-08	1.52793e-05
extracellular matrix organization	5.30539	1.1243e-07	3.83519e-05
extracellular structure organization	5.26445	1.40608e-07	4.41337e-05
external encapsulating structure organization	5.25931	1.44601e-07	4.41337e-05
ribonucleoprotein complex biogenesis	-5.23859	1.61806e-07	4.69157e-05
asymmetric synapse	-5.14424	2.68602e-07	7.41724e-05
regulation of synaptic plasticity	-5.13033	2.8923e-07	7.62384e-05
small ribosomal subunit	-5.01712	5.24509e-07	0.000128983
U2-type catalytic step 2 spliceosome	-5.01374	5.33814e-07	0.000128983
glutamatergic synapse	-4.9899	6.04106e-07	0.000140128
neuron to neuron synapse	-4.86388	1.15108e-06	0.000256735
ribosome assembly	-4.64532	3.39542e-06	0.00072926
mitochondrial inner membrane	-4.63774	3.52232e-06	0.000729498
extracellular matrix structural constituent conferring tensile strength	4.62509	3.74434e-06	0.000748738
cytoplasmic translation	-4.61239	3.98066e-06	0.000769462
G protein-coupled receptor activity	4.51578	6.3085e-06	0.0011801
ribonucleoprotein complex subunit organization	-4.50488	6.641e-06	0.00120347
collagen trimer	4.48492	7.29417e-06	0.00128178
organelle inner membrane	-4.46931	7.84712e-06	0.00133839
cytosolic small ribosomal subunit	-4.45835	8.25912e-06	0.00136842
ribonucleoprotein complex assembly	-4.36689	1.26031e-05	0.00203014
dendritic spine	-4.33122	1.48285e-05	0.00232406
postsynaptic density membrane	-4.31951	1.56377e-05	0.0023864
Schaffer collateral - CA1 synapse	-4.25655	2.07602e-05	0.00308689
proteasomal protein catabolic process	-4.24278	2.20772e-05	0.00320065
collagen-containing extracellular matrix	4.20318	2.63192e-05	0.00372256
positive regulation of synaptic transmission	-4.19351	2.74671e-05	0.00379242
extracellular matrix structural constituent	4.1704	3.04068e-05	0.00410068
rRNA binding	-4.15345	3.27499e-05	0.00431629
U2-type spliceosomal complex	-4.14295	3.4286e-05	0.00441832
protein N-terminus binding	-4.13567	3.53922e-05	0.00446172
COPI-coated vesicle	-4.09793	4.16853e-05	0.00514326
chondrocyte differentiation	4.0896	4.32112e-05	0.00522045
endopeptidase complex	-4.05626	4.98651e-05	0.00580743
eye development	4.05529	5.00727e-05	0.00580743
proteasome accessory complex	-3.99678	6.42111e-05	0.00716077
ribosomal small subunit biogenesis	-3.99953	6.34678e-05	0.00716077
nuclear speck	-3.982	6.83376e-05	0.00747715
peptide receptor activity	3.97756	6.96268e-05	0.00747715
neuron spine	-3.96689	7.28172e-05	0.00767758
ribosome biogenesis	-3.94201	8.08027e-05	0.0083674
regulation of proteolysis involved in cellular protein catabolic process	-3.93618	8.27892e-05	0.00842271
visual system development	3.91263	9.12964e-05	0.00912807
intrinsic component of postsynaptic density membrane	-3.89939	9.64348e-05	0.0094784
inner mitochondrial membrane protein complex	-3.8931	9.89701e-05	0.00956546
Sm-like protein family complex	-3.87852	0.000105092	0.00999067
rhythmic process	-3.85692	0.000114827	0.0104044
chromatin	-3.86248	0.000112242	0.0104044
mitochondrial matrix	-3.85831	0.000114174	0.0104044
G protein-coupled peptide receptor activity	3.80945	0.000139274	0.0124254
small nuclear ribonucleoprotein complex	-3.80173	0.000143689	0.0126251
external encapsulating structure	3.78363	0.000154559	0.0133775
negative regulation of locomotion	3.7755	0.00015969	0.0136183
synaptic membrane	-3.73066	0.000190976	0.0153769
postsynaptic specialization membrane	-3.72437	0.000195805	0.0153769
regulation of proteasomal protein catabolic process	-3.72755	0.000193347	0.0153769
regulation of protein ubiquitination	-3.72383	0.000196222	0.0153769
regulation of protein modification by small protein conjugation or removal	-3.73344	0.000188879	0.0153769
neuropeptide receptor activity	3.73759	0.00018579	0.0153769
proteasome regulatory particle	-3.71633	0.000202142	0.0156296
negative regulation of cell migration	3.71169	0.000205882	0.0157093
proteasome complex	-3.68738	0.000226572	0.0162562
adenylate cyclase-modulating G protein-coupled receptor signaling pathway	3.6961	0.000218937	0.0162562
viral translation	-3.69307	0.000221561	0.0162562
spliceosomal snRNP complex	-3.68402	0.000229583	0.0162562
precatalytic spliceosome	-3.6931	0.000221537	0.0162562
skin development	3.6837	0.000229868	0.0162562
complex of collagen trimers	3.67089	0.000241707	0.0168874
excitatory synapse	-3.66293	0.000249347	0.0170113
glutamate receptor binding	-3.66509	0.000247253	0.0170113
morphogenesis of a branching structure	3.65963	0.000252581	0.0170316
integral component of postsynaptic density membrane	-3.65206	0.000260149	0.0173403
long-term synaptic potentiation	-3.63686	0.000275985	0.0179824
ncRNA processing	-3.63743	0.00027537	0.0179824
U2 snRNP	-3.62823	0.000285373	0.0183875
Golgi-associated vesicle	-3.62126	0.000293174	0.0186826
DNA strand elongation	-3.60225	0.000315474	0.0198852
calcium-mediated signaling using intracellular calcium source	-3.58854	0.00033253	0.0207349
extracellular matrix	3.57168	0.000354702	0.0218821
unfolded protein binding	-3.53445	0.00040863	0.0248022
neuropeptide binding	3.53318	0.000410589	0.0248022
positive regulation of excitatory postsynaptic potential	-3.52611	0.000421719	0.025171
oxidoreduction-driven active transmembrane transporter activity	-3.52382	0.000425377	0.025171
circadian rhythm	-3.49447	0.000474998	0.0278234
regulation of cellular protein catabolic process	-3.44705	0.000566737	0.0328651
intrinsic component of postsynaptic specialization membrane	-3.42542	0.00061385	0.0352447
negative regulation of cell motility	3.42159	0.000622572	0.0353951
regulation of ion transmembrane transport	-3.40848	0.000653248	0.0357376
negative regulation of proteolysis involved in cellular protein catabolic process	-3.4132	0.000642045	0.0357376
morphogenesis of a branching epithelium	3.41338	0.000641614	0.0357376
ncRNA metabolic process	-3.40905	0.0006519	0.0357376
response to interleukin-4	-3.40174	0.000669574	0.0362884
rRNA metabolic process	-3.3774	0.00073175	0.0392909
female gamete generation	3.35453	0.000795005	0.0419112
ribosomal large subunit biogenesis	-3.35529	0.000792821	0.0419112
regulation of neurotransmitter receptor activity	-3.34059	0.000836005	0.0436756
memory	-3.33495	0.00085315	0.0441734
polysomal ribosome	-3.32863	0.000872734	0.0443946
peptidase complex	-3.3309	0.000865644	0.0443946
postsynaptic membrane	-3.32612	0.000880647	0.0444076
cognition	-3.31528	0.000915527	0.0455631
collagen fibril organization	3.31413	0.000919277	0.0455631
negative regulation of cellular component movement	3.29001	0.00100184	0.0492344
wound healing	3.28655	0.00101422	0.049424
rRNA processing	-3.28366	0.00102468	0.0495178
negative regulation of cellular protein catabolic process	-3.27322	0.00106329	0.0507024
cellular process involved in reproduction in multicellular organism	3.27232	0.00106668	0.0507024
B cell activation	3.26936	0.00107792	0.0508199
sensory system development	3.26567	0.00109207	0.051072
intrinsic component of postsynaptic membrane	-3.25223	0.00114504	0.0530251
U2-type precatalytic spliceosome	-3.25047	0.00115212	0.0530251
protein localization to synapse	-3.24268	0.00118411	0.053857
positive regulation of binding	-3.24156	0.00118877	0.053857
histone deacetylase complex	-3.22266	0.00127007	0.0570941
cell adhesion mediated by integrin	3.21742	0.0012935	0.0577002
regulation of synapse structure or activity	-3.21312	0.00131302	0.0581162
regulation of transmembrane transporter activity	-3.21097	0.00132287	0.0581162
regulation of protein catabolic process	-3.20655	0.00134337	0.0581358
cell fate commitment	3.20848	0.00133439	0.0581358
positive regulation of proteolysis	-3.19709	0.00138821	0.0591929
U5 snRNP	-3.1983	0.00138241	0.0591929
regulation of synapse organization	-3.19459	0.0014003	0.0592726
proteasome-mediated ubiquitin-dependent protein catabolic process	-3.1888	0.00142864	0.059602
U12-type spliceosomal complex	-3.19011	0.00142218	0.059602
regulation of binding	-3.18257	0.00145972	0.0604637
apical plasma membrane	3.1771	0.00148756	0.06118
sensory organ morphogenesis	3.17496	0.00149858	0.0611991
brush border membrane	3.16818	0.00153398	0.0622066
regulation of protein stability	-3.16173	0.00156837	0.0630004
nucleosome binding	-3.16045	0.00157528	0.0630004
integral component of postsynaptic specialization membrane	-3.15723	0.00159278	0.063264
regulation of AMPA receptor activity	-3.14975	0.00163412	0.0644642
regulation of long-term synaptic potentiation	-3.13708	0.00170642	0.0668618
mitochondrial respirasome	-3.13055	0.00174479	0.0668915
dendritic shaft	-3.12573	0.00177367	0.0668915
negative regulation of protein catabolic process	-3.12527	0.00177639	0.0668915
endocrine process	3.13005	0.00174777	0.0668915
positive regulation of cell adhesion mediated by integrin	3.12545	0.00177531	0.0668915
skeletal system development	3.12937	0.00175181	0.0668915
cellular respiration	-3.1204	0.00180608	0.0675708
aerobic respiration	-3.11271	0.0018538	0.0689116
synapse organization	-3.10289	0.00191641	0.0707852
phosphatase inhibitor activity	-3.10009	0.0019346	0.0710048
negative regulation of telomere maintenance via telomerase	-3.08343	0.00204626	0.0746307
phospholipid translocation	3.08138	0.0020604	0.0746767
chromatin organization	-3.0688	0.00214921	0.0774117
neurotrophin signaling pathway	-3.05958	0.00221645	0.0793406
regulation of cellular amide metabolic process	-3.05626	0.00224114	0.0797324
positive regulation of protein catabolic process	-3.05176	0.00227505	0.0799578
ribosomal large subunit assembly	-3.05229	0.002271	0.0799578
learning or memory	-3.0426	0.00234544	0.081861
regulation of postsynaptic membrane potential	-3.0357	0.00239979	0.081861
ubiquitin-like protein ligase binding	-3.03769	0.00238402	0.081861
calmodulin-dependent protein kinase activity	-3.03747	0.00238573	0.081861
spliceosomal snRNP assembly	-3.03998	0.00236595	0.081861
adenylate cyclase-activating G protein-coupled receptor signaling pathway	3.03356	0.00241683	0.0819603
glycolipid biosynthetic process	3.02981	0.00244711	0.0825046
regulation of cell growth	-3.01307	0.00258618	0.0848482
regulation of phosphoprotein phosphatase activity	-3.01936	0.00253312	0.0848482
phospholipase C-activating G protein-coupled receptor signaling pathway	3.01249	0.00259116	0.0848482
defense response to bacterium	3.01304	0.00258642	0.0848482
integral component of postsynaptic membrane	-3.0156	0.00256475	0.0848482
neurotransmitter receptor complex	-3.01094	0.00260441	0.0848482
cellular response to interleukin-4	-3.00861	0.00262442	0.0850225
positive regulation of protein targeting to membrane	-3.00106	0.0026904	0.0866757
H4 histone acetyltransferase complex	-2.98952	0.00279416	0.0895212
telomeric DNA binding	-2.98671	0.00282	0.0898526
response to endoplasmic reticulum stress	-2.98098	0.00287327	0.0905549
lipid transport	2.98122	0.00287105	0.0905549
respiratory tube development	2.97817	0.00289976	0.0908958
Wnt-protein binding	2.97589	0.00292143	0.0910828
oxidoreductase complex	-2.97199	0.00295879	0.091754
regulation of amyloid precursor protein catabolic process	-2.95408	0.00313601	0.0967326
ribosomal small subunit assembly	-2.94736	0.00320501	0.0983379
regulation of postsynapse organization	-2.94052	0.00327661	0.0989637
regulation of organelle assembly	-2.94193	0.00326176	0.0989637
regulation of cell adhesion mediated by integrin	2.9407	0.00327471	0.0989637
chemical synaptic transmission, postsynaptic	-2.93628	0.00332169	0.099548
regulation of cation channel activity	-2.93548	0.00333028	0.099548
spindle midzone	-2.92295	0.00346733	0.103113
digestion	2.91934	0.00350769	0.103781
regulation of transporter activity	-2.89984	0.0037335	0.105612
regulation of protein dephosphorylation	-2.90448	0.00367861	0.105612
ubiquitin protein ligase binding	-2.90193	0.00370874	0.105612
regulation of protein binding	-2.90088	0.00372121	0.105612
ionotropic glutamate receptor complex	-2.90256	0.00370126	0.105612
translation initiation factor activity	-2.90396	0.00368476	0.105612
bone development	2.91193	0.00359207	0.105612
cluster of actin-based cell projections	2.90851	0.00363153	0.105612
brush border	2.90722	0.00364661	0.105612
generation of precursor metabolites and energy	-2.89556	0.00378484	0.106545
regulation of ion transmembrane transporter activity	-2.89054	0.00384576	0.107737
branching involved in blood vessel morphogenesis	2.8868	0.00389179	0.108502
postsynapse organization	-2.87904	0.00398887	0.110345
branching morphogenesis of an epithelial tube	2.87848	0.00399592	0.110345
lymphocyte differentiation	2.86929	0.004114	0.113067
dendrite extension	-2.86354	0.0041893	0.114055
negative regulation of protein ubiquitination	-2.86421	0.00418046	0.114055
nBAF complex	-2.85506	0.00430287	0.11552
iron-sulfur cluster binding	-2.85632	0.00428588	0.11552
metal cluster binding	-2.85632	0.00428588	0.11552
aging	-2.84176	0.00448655	0.11615
feeding behavior	2.84386	0.00445702	0.11615
negative regulation of telomere maintenance via telomere lengthening	-2.84263	0.00447426	0.11615
protein demethylation	-2.8495	0.00437882	0.11615
protein dealkylation	-2.8495	0.00437882	0.11615
acid secretion	2.84388	0.00445685	0.11615
epidermal cell differentiation	2.84191	0.00448445	0.11615
epidermis development	2.84572	0.00443115	0.11615
mRNA binding	-2.83562	0.00457368	0.117879
intestinal absorption	2.83206	0.00462495	0.118673
regulation of protein targeting to membrane	-2.82285	0.0047599	0.118873
protein modification by small protein removal	-2.82038	0.00479675	0.118873
AMPA glutamate receptor complex	-2.82065	0.0047926	0.118873
chromatin assembly or disassembly	-2.82672	0.00470276	0.118873
protein folding	-2.83009	0.00465349	0.118873
ATPase complex	-2.82089	0.00478903	0.118873
positive regulation of angiogenesis	2.82253	0.0047647	0.118873
positive regulation of vasculature development	2.82253	0.0047647	0.118873
proton-transporting V-type ATPase complex	-2.81412	0.00489104	0.120256
lung development	2.81393	0.00489403	0.120256
negative regulation of apoptotic signaling pathway	-2.80913	0.00496756	0.12038
ERAD pathway	-2.80819	0.00498209	0.12038
demethylation	-2.81124	0.00493504	0.12038
cell-substrate junction	2.81079	0.00494206	0.12038
neurotrophin TRK receptor signaling pathway	-2.79182	0.00524123	0.125595
regulation of viral-induced cytoplasmic pattern recognition receptor signaling pathway	-2.7923	0.00523342	0.125595
respiratory chain complex	-2.78947	0.00527949	0.125991
tricarboxylic acid cycle	-2.78619	0.00533324	0.126752
INO80-type complex	-2.78455	0.00536014	0.126871
protein localization to mitochondrion	-2.78114	0.00541678	0.127691
lipid localization	2.77971	0.00544071	0.127735
protein folding chaperone	-2.77529	0.00551527	0.128964
integral component of synaptic membrane	-2.77344	0.00554675	0.129179
oxidative phosphorylation	-2.7719	0.00557294	0.12927
regulation of neuronal synaptic plasticity	-2.76178	0.00574876	0.129333
low-density lipoprotein particle receptor binding	-2.75238	0.00591636	0.129333
regulation of amyloid-beta formation	-2.75026	0.0059548	0.129333
single-stranded RNA binding	-2.76685	0.00566002	0.129333
positive regulation of intracellular protein transport	-2.76873	0.00562747	0.129333
NADH dehydrogenase (ubiquinone) activity	-2.75359	0.00589455	0.129333
NADH dehydrogenase (quinone) activity	-2.75359	0.00589455	0.129333
dendritic spine maintenance	-2.75497	0.00586982	0.129333
telomerase holoenzyme complex	-2.77044	0.00559801	0.129333
preribosome	-2.7528	0.00590876	0.129333
R-SMAD binding	-2.75085	0.00594417	0.129333
regulation of animal organ formation	2.76476	0.00569655	0.129333
camera-type eye development	2.7623	0.00573963	0.129333
lung morphogenesis	2.76094	0.00576356	0.129333
SWI/SNF superfamily-type complex	-2.76123	0.00575849	0.129333
glycosphingolipid biosynthetic process	2.75296	0.00590592	0.129333
protein phosphatase inhibitor activity	-2.75403	0.00588668	0.129333
negative regulation of telomere maintenance	-2.74728	0.0060091	0.130025
positive regulation of positive chemotaxis	-2.74403	0.00606901	0.130833
[truncated: 5,530 more rows]

## Sheet: 1month_STR
	stouffers_z	meta_p	FDR
myelin sheath	-12.0471	2.00869e-33	1.16444e-29
[truncated: 5,796 more rows]

[truncated: 7 more sheets: 1month_TH, 3month_HP, 3month_PFC, 3month_SN, 3month_SSC, 3month_STR, 3month_TH]
