# Supplementary material for: Meta-analysis of the brain transcriptomes of multiple genetic mouse models of schizophrenia highlights dysregulation in striatum and thalamus
Source: Transl Psychiatry. 2025 Sep 29;15:345. doi: 10.1038/s41398-025-03563-5 (PMC12480767; doi:10.1038/s41398-025-03563-5)
Supplement: Supplementary file 8 — Supplemental Table 7 [file 41398_2025_3563_MOESM8_ESM.xlsx]

## Sheet: 1M_STR_t.test
	t	p	fdr	cell	gene
Akap11.neurons	0.930782	0.379198	0.650381	neurons	Akap11
Akap11.oligos	-0.471251	0.650381	0.650381	oligos	Akap11
Akap11.astros	-1.57637	0.169695	0.650381	astros	Akap11
Akap11.immune	0.491257	0.648277	0.650381	immune	Akap11
Akap11.ependyma	-0.913951	0.412446	0.650381	ependyma	Akap11
Dagla.neurons	-2.33206	0.0473323	0.118331	neurons	Dagla
Dagla.oligos	2.81677	0.0219753	0.109876	oligos	Dagla
Dagla.astros	0.417422	0.686998	0.686998	astros	Dagla
Dagla.immune	0.75154	0.47214	0.590175	immune	Dagla
Dagla.ependyma	1.35456	0.242544	0.40424	ependyma	Dagla
Gria3.neurons	-0.125337	0.905016	0.905016	neurons	Gria3
Gria3.oligos	0.482848	0.647714	0.809643	oligos	Gria3
Gria3.astros	-1.59567	0.158029	0.693541	astros	Gria3
Gria3.immune	-0.823978	0.440328	0.73388	immune	Gria3
Gria3.ependyma	1.24795	0.277416	0.693541	ependyma	Gria3
Sp4.neurons	1.12164	0.279592	0.361911	neurons	Sp4
Sp4.oligos	-1.97013	0.0660435	0.165109	oligos	Sp4
Sp4.astros	1.09413	0.289528	0.361911	astros	Sp4
Sp4.immune	-0.369283	0.717159	0.717159	immune	Sp4
Sp4.ependyma	2.24155	0.0458818	0.165109	ependyma	Sp4
Grin2a.neurons	0.163034	0.875586	0.875586	neurons	Grin2a
Grin2a.oligos	0.202759	0.846701	0.875586	oligos	Grin2a
Grin2a.astros	-0.977487	0.370719	0.875586	astros	Grin2a
Grin2a.immune	0.409916	0.696148	0.875586	immune	Grin2a
Grin2a.ependyma	1.34517	0.215498	0.875586	ependyma	Grin2a
Srrm2.neurons	-1.12547	0.302124	0.50354	neurons	Srrm2
Srrm2.oligos	1.32046	0.231884	0.50354	oligos	Srrm2
Srrm2.astros	-0.852838	0.419624	0.52453	astros	Srrm2
Srrm2.immune	1.47966	0.179088	0.50354	immune	Srrm2
Srrm2.ependyma	0.302712	0.771793	0.771793	ependyma	Srrm2
Zmym2.neurons	-1.27162	0.228374	0.380624	neurons	Zmym2
Zmym2.oligos	0.356963	0.727395	0.909244	oligos	Zmym2
Zmym2.astros	1.58653	0.146239	0.365598	astros	Zmym2
Zmym2.immune	0.10396	0.919406	0.919406	immune	Zmym2
Zmym2.ependyma	2.13666	0.0591775	0.295887	ependyma	Zmym2
Grin2b.neurons	0.309268	0.765029	0.765029	neurons	Grin2b
Grin2b.oligos	-0.918226	0.385463	0.507424	oligos	Grin2b
Grin2b.astros	1.96871	0.0911001	0.4555	astros	Grin2b
Grin2b.immune	-1.05339	0.323691	0.507424	immune	Grin2b
Grin2b.ependyma	-0.887162	0.405939	0.507424	ependyma	Grin2b

## Sheet: 1M_STR_props
sample	Oligos	Neurons	Astrocytes	Vascular	Immune	Ependymal	model
Akap11_P30_STR_HT_11	0.151317	0.724376	0.119502	0.00169284	0.00186225	0.00125052	HT
Akap11_P30_STR_HT_162	0.192943	0.683668	0.118772	0.00138154	0.00192996	0.00130544	HT
Akap11_P30_STR_HT_22	0.152773	0.733127	0.109365	0.00153525	0.00189375	0.00130623	HT
Akap11_P30_STR_HT_93	0.143399	0.732729	0.119194	0.00142303	0.00205364	0.00120118	HT
Akap11_P30_STR_HT_931	0.224157	0.656375	0.114896	0.00123167	0.0020785	0.0012616	HT
Akap11_P30_STR_KO_12	0.190933	0.692027	0.112095	0.00297305	0.00113331	0.000838277	KO
Akap11_P30_STR_KO_161	0.154282	0.74895	0.0920207	0.0016872	0.00171351	0.00134653	KO
Akap11_P30_STR_KO_163	0.230121	0.653059	0.111835	0.000787881	0.00280324	0.00139342	KO
Akap11_P30_STR_KO_51	0.109397	0.783808	0.101917	0.00168219	0.00178345	0.0014126	KO
Akap11_P30_STR_KO_932	0.162373	0.726814	0.106057	0.00149778	0.0019177	0.00133968	KO
Akap11_P30_STR_WT_142	0.220671	0.644542	0.129894	0.00125146	0.0021209	0.00152047	WT
Akap11_P30_STR_WT_42	0.162359	0.717332	0.115556	0.00142813	0.00210789	0.00121591	WT
Akap11_P30_STR_WT_913	0.153265	0.71088	0.114503	0.0014704	0.00276215	0.0171202	WT
Akap11_P30_STR_WT_914	0.205869	0.652435	0.13676	0.00349072	0.00081977	0.000625381	WT
Akap11_P30_STR_WT_92	0.170099	0.703625	0.121895	0.00264903	0.00112595	0.000605527	WT
Dagla_P28_STR_HT_1	0.177391	0.690065	0.122433	0.00158807	0.00157612	0.006947	HT
Dagla_P28_STR_HT_2	0.120163	0.782199	0.093202	0.00101212	0.0023879	0.00103598	HT
Dagla_P28_STR_HT_3	0.0916656	0.79462	0.109155	0.00164978	0.00187614	0.00103272	HT
Dagla_P28_STR_HT_4	0.15699	0.703951	0.127267	0.000956002	0.00306208	0.00777405	HT
Dagla_P28_STR_HT_5	0.155484	0.727746	0.112252	0.00280892	0.000925815	0.000782251	HT
Dagla_P28_STR_KO_1	0.127825	0.773904	0.0933249	0.00092826	0.00291527	0.00110248	KO
Dagla_P28_STR_KO_2	0.127603	0.7753	0.0921967	0.00152856	0.00219558	0.00117636	KO
Dagla_P28_STR_KO_3	0.0934741	0.763653	0.137137	0.00386993	0.000465825	0.00139984	KO
Dagla_P28_STR_KO_4	0.104112	0.772419	0.119472	0.00193482	0.001077	0.000986157	KO
Dagla_P28_STR_KO_5	0.184809	0.664446	0.14605	0.00291403	0.000815374	0.000965871	KO
Dagla_P28_STR_WT_1	0.0663979	0.82922	0.0994951	0.00263571	0.00139949	0.000851777	WT
Dagla_P28_STR_WT_2	0.0427456	0.836305	0.117603	0.000554011	0	0.00279173	WT
Dagla_P28_STR_WT_3	0.0718403	0.821844	0.101718	0.00154816	0.00213127	0.000918245	WT
Dagla_P28_STR_WT_4	0.118243	0.787601	0.0892088	0.00207166	0.00186	0.00101526	WT
Dagla_P28_STR_WT_5	0.0876248	0.814815	0.0927343	0.00159695	0.00210389	0.00112493	WT
Dagla_P28_STR_WT_6	0.121239	0.724823	0.149214	0.00131131	0.00206651	0.00134561	WT
Gria3_1M_STR_H_1	0.261337	0.598392	0.127901	0.00320702	0.00100682	0.0081562	HT
Gria3_1M_STR_H_2	0.336576	0.528955	0.128286	0.00144265	0.00188229	0.00285817	HT
Gria3_1M_STR_H_3	0.219348	0.664684	0.111871	0.00137587	0.00180338	0.000917771	HT
Gria3_1M_STR_H_4	0.285143	0.611139	0.0995434	0.00120068	0.0016201	0.0013535	HT
Gria3_1M_STR_H_5	0.200199	0.66228	0.131641	0.00249784	0.00157175	0.00181075	HT
Gria3_1M_STR_W_1	0.227821	0.622869	0.14466	0.000989964	0.00260358	0.00105639	WT
Gria3_1M_STR_W_2	0.269554	0.597093	0.127363	0.00300907	0.000875618	0.00210484	WT
Gria3_1M_STR_W_3	0.25943	0.604915	0.131232	0.00114575	0.00191607	0.00136206	WT
Gria3_1M_STR_W_4	0.216095	0.650409	0.129362	0.00115038	0.00180327	0.00117989	WT
Gria3_1M_STR_W_5	0.265696	0.606848	0.123368	0.00105589	0.00199357	0.00103949	WT
Sp4_P30_STR_HT_1	0.218772	0.652328	0.12448	0.00118486	0.00218321	0.00105225	HT
Sp4_P30_STR_HT_10	0.165585	0.676066	0.150292	0.00159801	0.0011972	0.00526106	HT
Sp4_P30_STR_HT_11	0.17212	0.703665	0.119718	0.00161569	0.00194823	0.000933454	HT
Sp4_P30_STR_HT_2	0.20989	0.673886	0.111666	0.00113355	0.00212225	0.00130213	HT
Sp4_P30_STR_HT_3	0.221969	0.655512	0.118368	0.000664631	0.00220796	0.00127913	HT
Sp4_P30_STR_HT_4	0.179102	0.695793	0.120468	0.00116945	0.00236292	0.00110447	HT
Sp4_P30_STR_HT_5	0.220427	0.649508	0.123249	0.00132762	0.00218502	0.00330404	HT
Sp4_P30_STR_HT_6	0.20831	0.680474	0.106932	0.00139254	0.00192114	0.000969699	HT
Sp4_P30_STR_HT_7	0.181997	0.661064	0.145273	0.00145859	0.0013647	0.00884216	HT
Sp4_P30_STR_HT_8	0.159723	0.720563	0.113343	0.00126481	0.00143734	0.00366964	HT
Sp4_P30_STR_HT_9	0.180361	0.661319	0.15092	0.001328	0.00156084	0.00451117	HT
Sp4_P30_STR_KO_1	0.127029	0.625104	0.217704	0.00165529	0.00117917	0.0273279	KO
Sp4_P30_STR_KO_2	0.136986	0.647922	0.199371	0.00147993	0.000994281	0.0132472	KO
Sp4_P30_STR_KO_3	0.189574	0.688423	0.117232	0.000787759	0.00268012	0.00130305	KO
Sp4_P30_STR_KO_4	0.165847	0.692314	0.133719	0.00121864	0.00242678	0.00447501	KO
Sp4_P30_STR_KO_5	0.180571	0.691748	0.121584	0.000990343	0.00251522	0.00259137	KO
Sp4_P30_STR_WT_1	0.190762	0.694329	0.110406	0.00158984	0.00192723	0.000985024	WT
Sp4_P30_STR_WT_2	0.202239	0.680859	0.11206	0.00294614	0.00107905	0.000816651	WT
Sp4_P30_STR_WT_3	0.252583	0.622852	0.118828	0.00079781	0.00241782	0.00252115	WT
Sp4_P30_STR_WT_4	0.234182	0.649196	0.112664	0.00114555	0.00166736	0.00114611	WT
Sp4_P30_STR_WT_5	0.207824	0.66267	0.125216	0.00118602	0.00224644	0.000857817	WT
Sp4_P30_STR_WT_6	0.197477	0.684139	0.114106	0.00149783	0.00195562	0.0008244	WT
Sp4_P30_STR_WT_8	0.211495	0.645924	0.138219	0.000921865	0.00227525	0.00116506	WT
Sp4_P30_STR_WT_9	0.204278	0.666787	0.124926	0.00108329	0.00190232	0.00102342	WT
Grin2a_P28_STR_HT_1	0.174837	0.722239	0.098128	0.0013177	0.00214446	0.00133466	HT
Grin2a_P28_STR_HT_2	0.218815	0.661853	0.114354	0.000723979	0.00291969	0.00133408	HT
Grin2a_P28_STR_HT_3	0.204154	0.681962	0.109421	0.00163865	0.00163823	0.00118682	HT
Grin2a_P28_STR_HT_4	0.206824	0.699316	0.0895152	0.00111541	0.00193748	0.00129248	HT
Grin2a_P28_STR_HT_5	0.148828	0.751048	0.0958129	0.000932807	0.00215993	0.00121852	HT
Grin2a_P28_STR_KO_1	0.146705	0.725007	0.123851	0.00132867	0.00205347	0.00105474	KO
Grin2a_P28_STR_KO_2	0.123398	0.770031	0.102479	0.00103125	0.00193626	0.00112426	KO
Grin2a_P28_STR_KO_3	0.159295	0.699751	0.136479	0.00135236	0.00198029	0.00114277	KO
Grin2a_P28_STR_KO_4	0.167127	0.71724	0.111092	0.0014694	0.00186942	0.00120267	KO
Grin2a_P28_STR_KO_5	0.188203	0.699678	0.103175	0.00111359	0.00173854	0.0060916	KO
Grin2a_P28_STR_WT_1	0.180361	0.735295	0.0794591	0.00142932	0.0022673	0.00118819	WT
Grin2a_P28_STR_WT_2	0.114373	0.733177	0.14807	0.00152456	0.0017289	0.0011265	WT
Grin2a_P28_STR_WT_3	0.217976	0.656645	0.1212	0.000846621	0.00203895	0.00129417	WT
Grin2a_P28_STR_WT_4	0.131095	0.754723	0.109248	0.00134313	0.00232899	0.00126257	WT
Grin2a_P28_STR_WT_5	0.277032	0.610809	0.107879	0.00112043	0.0019469	0.00121222	WT
Srrm2_P28_STR_HT_1	0.207693	0.68112	0.106871	0.00147547	0.00165084	0.00118973	HT
Srrm2_P28_STR_HT_2	0.211807	0.653896	0.129833	0.00100556	0.0022347	0.00122377	HT
Srrm2_P28_STR_HT_3	0.242684	0.651037	0.102012	0.000801303	0.00211144	0.00135412	HT
Srrm2_P28_STR_HT_4	0.216836	0.669381	0.109655	0.00105848	0.00178956	0.00127966	HT
Srrm2_P28_STR_HT_5	0.268694	0.618379	0.109083	0.000677202	0.00169346	0.00147424	HT
Srrm2_P28_STR_WT_1	0.143463	0.733889	0.118041	0.0015348	0.00185321	0.00121929	WT
Srrm2_P28_STR_WT_2	0.211569	0.662823	0.121318	0.00123383	0.00180431	0.00125156	WT
Srrm2_P28_STR_WT_3	0.188858	0.678267	0.127456	0.00257751	0.00125186	0.0015904	WT
Srrm2_P28_STR_WT_4	0.186227	0.704431	0.105167	0.000995882	0.00191163	0.00126701	WT
Srrm2_P28_STR_WT_5	0.26559	0.618861	0.111656	0.00158441	0.00126988	0.0010378	WT
Zmym2_1M_STR_H_1	0.22982	0.611326	0.137647	0.0037009	0.00073671	0.0167696	HT
Zmym2_1M_STR_H_2	0.196841	0.658855	0.135445	0.00167433	0.00228842	0.00489598	HT
Zmym2_1M_STR_H_3	0.218268	0.645147	0.127171	0.00137651	0.00190334	0.00613378	HT
Zmym2_1M_STR_H_4	0.226096	0.635738	0.128176	0.00135026	0.00188136	0.00675809	HT
Zmym2_1M_STR_H_5	0.289375	0.584822	0.117867	0.00135186	0.00231308	0.0042714	HT
Zmym2_1M_STR_H_6	0.219821	0.605705	0.156401	0.00163521	0.00151618	0.0149213	HT
Zmym2_1M_STR_H_7	0.190612	0.645607	0.148805	0.00128642	0.00285013	0.0108393	HT
Zmym2_1M_STR_W_1	0.2004	0.659844	0.131375	0.00122928	0.00222642	0.0049247	WT
Zmym2_1M_STR_W_2	0.21657	0.631064	0.138604	0.00187946	0.00161513	0.0102672	WT
Zmym2_1M_STR_W_3	0.173674	0.706075	0.116539	0.0016067	0.00122676	0.000879423	WT
Zmym2_1M_STR_W_4	0.250063	0.621424	0.120633	0.00112844	0.00211896	0.00463309	WT
Zmym2_1M_STR_W_5	0.258526	0.607798	0.128236	0.00121167	0.00182762	0.00239999	WT
Zmym2_1M_STR_W_6	0.215488	0.650268	0.127302	0.00135067	0.0020385	0.00355237	WT
Zmym2_1M_STR_W_7	0.215361	0.650575	0.125666	0.00112759	0.00222458	0.00504585	WT
Grin2b_P28_STR_HT_1	0.153769	0.725042	0.116889	0.00250299	0.000977722	0.000819204	HT
Grin2b_P28_STR_HT_2	0.202147	0.652336	0.140603	0.00395467	0.000564179	0.000395066	HT
Grin2b_P28_STR_HT_3	0.147219	0.719706	0.128713	0.00127317	0.0020094	0.00107952	HT
Grin2b_P28_STR_HT_4	0.250056	0.631898	0.114008	0.00191707	0.00118193	0.000938891	HT
Grin2b_P28_STR_HT_5	0.142616	0.735867	0.116663	0.00189539	0.00188239	0.00107568	HT
Grin2b_P28_STR_WT_1	0.23503	0.658873	0.101641	0.000445676	0.00288302	0.0011274	WT
Grin2b_P28_STR_WT_2	0.129706	0.756292	0.110255	0.00112596	0.00183207	0.000788876	WT
Grin2b_P28_STR_WT_3	0.191713	0.701402	0.102795	0.00115369	0.0017236	0.00121282	WT
Grin2b_P28_STR_WT_4	0.258049	0.656802	0.0805609	0.00279176	0.000905608	0.000891522	WT
Grin2b_P28_STR_WT_5	0.220309	0.645987	0.129619	0.00164431	0.00149543	0.000945214	WT

## Sheet: 1M_TH_t.test
	t	p	fdr	cell	gene
Akap11.neurons	1.45743	0.194317	0.573284	neurons	Akap11
Akap11.oligos	-0.801494	0.458627	0.573284	oligos	Akap11
Akap11.astros	-0.935455	0.385739	0.573284	astros	Akap11
Akap11.immune	-0.242682	0.816377	0.816377	immune	Akap11
Akap11.ependyma	-1	0.363217	0.573284	ependyma	Akap11
Dagla.neurons	2.58887	0.0320193	0.0800484	neurons	Dagla
Dagla.oligos	1.67075	0.138056	0.230094	oligos	Dagla
Dagla.astros	-3.24967	0.0267226	0.0800484	astros	Dagla
Dagla.immune	1.3818	0.201087	0.251359	immune	Dagla
Dagla.ependyma	-0.643384	0.53686	0.53686	ependyma	Dagla
Gria3.neurons	3.55525	0.0242188	0.096875	neurons	Gria3
Gria3.oligos	-2.02733	0.0943174	0.165006	oligos	Gria3
Gria3.astros	-1.8542	0.123754	0.165006	astros	Gria3
Gria3.immune	-0.950958	0.381443	0.381443	immune	Gria3
Gria3.ependyma	NA	NA	NA	ependyma	Gria3
Sp4.neurons	1.93926	0.0775102	0.193775	neurons	Sp4
Sp4.oligos	-0.183319	0.85741	0.85741	oligos	Sp4
Sp4.astros	-1.95129	0.0736129	0.193775	astros	Sp4
Sp4.immune	-1.46554	0.166585	0.277642	immune	Sp4
Sp4.ependyma	0.367944	0.719292	0.85741	ependyma	Sp4
Grin2a.neurons	0.361289	0.727403	0.872817	neurons	Grin2a
Grin2a.oligos	-0.166168	0.872817	0.872817	oligos	Grin2a
Grin2a.astros	-0.354371	0.738978	0.872817	astros	Grin2a
Grin2a.immune	2.41005	0.042634	0.21317	immune	Grin2a
Grin2a.ependyma	-1.4856	0.211571	0.528927	ependyma	Grin2a
Srrm2.neurons	0.460529	0.658533	0.995275	neurons	Srrm2
Srrm2.oligos	0.999465	0.347687	0.869218	oligos	Srrm2
Srrm2.astros	-1.00356	0.34688	0.869218	astros	Srrm2
Srrm2.immune	0.168819	0.871555	0.995275	immune	Srrm2
Srrm2.ependyma	0.0061124	0.995275	0.995275	ependyma	Srrm2
Zmym2.neurons	-1.01045	0.334561	0.444897	neurons	Zmym2
Zmym2.oligos	1.18301	0.273296	0.444897	oligos	Zmym2
Zmym2.astros	0.570596	0.585539	0.585539	astros	Zmym2
Zmym2.immune	-1.04693	0.317389	0.444897	immune	Zmym2
Zmym2.ependyma	1	0.355918	0.444897	ependyma	Zmym2
Grin2b.neurons	-2.96181	0.0249131	0.0794078	neurons	Grin2b
Grin2b.oligos	2.0336	0.0818939	0.13649	oligos	Grin2b
Grin2b.astros	2.68129	0.0317631	0.0794078	astros	Grin2b
Grin2b.immune	0.548217	0.600589	0.607447	immune	Grin2b
Grin2b.ependyma	-0.543574	0.607447	0.607447	ependyma	Grin2b

## Sheet: 1M_TH_props
sample	Oligos	Neurons	Astrocytes	Ependymal	Vascular	Immune	model
Akap11_P30_TH_HT_11	0.125071	0.596247	0.276586	0	0.0011726	0.000923907	HT
Akap11_P30_TH_HT_162	0.126024	0.615128	0.256405	0	0.00172438	0.000718166	HT
Akap11_P30_TH_HT_22	0.125111	0.567634	0.304126	0	0.00242357	0.0007051	HT
Akap11_P30_TH_HT_93	0.133207	0.743141	0.121908	0	0.000529282	0.00121439	HT
Akap11_P30_TH_HT_931	0.135381	0.568126	0.29417	0	0.00187008	0.000452956	HT
Akap11_P30_TH_KO_12	0.111885	0.590372	0.295337	0	0.00132858	0.00107712	KO
Akap11_P30_TH_KO_161	0.125822	0.607095	0.262986	0	0.00159951	0.00249771	KO
Akap11_P30_TH_KO_163	0.099461	0.622234	0.275366	0	0.00163777	0.00130126	KO
Akap11_P30_TH_KO_51	0.117936	0.551435	0.32691	1.13015440785428e-06	0.00244262	0.00127563	KO
Akap11_P30_TH_KO_932	0.0957408	0.599885	0.301415	0	0.00148375	0.0014756	KO
Akap11_P30_TH_WT_142	0.132153	0.548473	0.317381	0	0.00132449	0.000669064	WT
Akap11_P30_TH_WT_23	0.217924	0.552685	0.224514	0.000127452	0.00232889	0.00242152	WT
Akap11_P30_TH_WT_42	0.13624	0.600105	0.260204	0	0.0016664	0.00178422	WT
Akap11_P30_TH_WT_913	0.0605997	0.601498	0.337902	0	0	0	WT
Akap11_P30_TH_WT_914	0.207629	0.494006	0.298365	0	0	0	WT
Akap11_P30_TH_WT_92	0.133145	0.590547	0.27414	0	0.00160841	0.000558739	WT
Dagla_P28_TH_HT_1	0.150546	0.549877	0.296379	0	0.00198273	0.00121488	HT
Dagla_P28_TH_HT_2	0.277718	0.581413	0.115959	0.0203305	0.0019652	0.00261426	HT
Dagla_P28_TH_HT_3	0.164785	0.655408	0.175245	0	0.00261388	0.00194874	HT
Dagla_P28_TH_HT_4	0.210998	0.603138	0.180948	0	0.00272302	0.00219334	HT
Dagla_P28_TH_HT_5	0.191867	0.553409	0.251069	0	0.0018485	0.00180656	HT
Dagla_P28_TH_KO_1	0.257059	0.444664	0.28348	0.0116208	0.00190453	0.00127206	KO
Dagla_P28_TH_KO_2	0.190869	0.593054	0.209886	0.00153695	0.002004	0.00265008	KO
Dagla_P28_TH_KO_3	0.1871	0.46241	0.338651	0.00946683	0.001428	0.00094443	KO
Dagla_P28_TH_KO_4	0.206195	0.498341	0.290283	0.00179843	0.00176518	0.00161813	KO
Dagla_P28_TH_KO_5	0.180248	0.581653	0.231761	0.00333852	0.00145052	0.00154873	KO
Dagla_P28_TH_WT_1	0.165019	0.526332	0.304745	0	0.00247694	0.00142699	WT
Dagla_P28_TH_WT_2	0.183377	0.468447	0.324822	0.0204783	0.00171018	0.00116572	WT
Dagla_P28_TH_WT_3	0.133883	0.550519	0.313009	0	0.00141282	0.00117552	WT
Dagla_P28_TH_WT_4	0.150633	0.515284	0.319249	0.0109483	0.00242029	0.00146593	WT
Dagla_P28_TH_WT_5	0.0984988	0.578274	0.319867	0	0.0021048	0.00125452	WT
Dagla_P28_TH_WT_6	0.19717	0.510566	0.273906	0.0139575	0.00180762	0.0025929	WT
Gria3_1M_TH_H_1	0.110611	0.630336	0.258063	0	0	0.000990554	HT
Gria3_1M_TH_H_2	0.120227	0.652304	0.227469	0	0	0	HT
Gria3_1M_TH_H_3	0.0901883	0.634155	0.275656	0	0	0	HT
Gria3_1M_TH_H_4	0.097298	0.65093	0.248743	0	0.00207196	0.000956253	HT
Gria3_1M_TH_W_1	0.109724	0.593607	0.293415	0	0.00195704	0.00129576	WT
Gria3_1M_TH_W_2	0.131162	0.606909	0.259483	0	0.00209697	0.000348777	WT
Gria3_1M_TH_W_3	0.126344	0.60499	0.267672	0	0	0.000994406	WT
Gria3_1M_TH_W_4	0.117746	0.546889	0.333479	0	0.00125085	0.000635157	WT
Sp4_P30_TH_HT_1	0.10588	0.538484	0.353143	0	0.00145963	0.00103378	HT
Sp4_P30_TH_HT_2	0.126217	0.522172	0.351612	0	0	0	HT
Sp4_P30_TH_HT_3	0.122134	0.575154	0.302713	0	0	0	HT
Sp4_P30_TH_HT_4	0.133204	0.521304	0.340037	0.00272552	0.00124661	0.00148229	HT
Sp4_P30_TH_HT_5	0.179815	0.514055	0.301645	0	0.00171153	0.00277291	HT
Sp4_P30_TH_HT_6	0.101403	0.584546	0.314051	0	0	0	HT
Sp4_P30_TH_HT_7	0.0915312	0.513614	0.391985	0	0.0013714	0.00149815	HT
Sp4_P30_TH_HT_8	0.149195	0.523444	0.327361	0	0	0	HT
Sp4_P30_TH_HT_9	0.124174	0.569328	0.303328	0	0.00227086	0.000898428	HT
Sp4_P30_TH_KO_1	0.0620073	0.419561	0.518432	0	0	0	KO
Sp4_P30_TH_KO_2	0.0781225	0.407562	0.512451	0	0.000871522	0.00099351	KO
Sp4_P30_TH_KO_3	0.219529	0.558644	0.208549	0.0096161	0.00179498	0.00186776	KO
Sp4_P30_TH_KO_4	0.0890754	0.63221	0.275296	0	0.00125767	0.00216096	KO
Sp4_P30_TH_KO_5	0.103263	0.583712	0.306703	0.00341681	0.00161727	0.00128717	KO
Sp4_P30_TH_WT_1	0.111286	0.54322	0.341634	0	0.00227635	0.00158338	WT
Sp4_P30_TH_WT_2	0.110642	0.502592	0.38328	0	0.00160732	0.00187853	WT
Sp4_P30_TH_WT_3	0.121005	0.535537	0.339293	0	0.00209411	0.00207056	WT
Sp4_P30_TH_WT_4	0.142807	0.49411	0.358798	0	0.0032789	0.00100643	WT
Sp4_P30_TH_WT_5	0.123675	0.524644	0.348597	0	0.00260547	0.000479211	WT
Sp4_P30_TH_WT_6	0.159341	0.475283	0.361013	0.00104565	0.00167087	0.00164689	WT
Grin2a_P28_TH_HT_1	0.229462	0.638912	0.126778	0	0.0025025	0.00234478	HT
Grin2a_P28_TH_HT_2	0.236142	0.474995	0.286367	0	0.000727624	0.00176835	HT
Grin2a_P28_TH_HT_3	0.157293	0.67615	0.162474	0	0.00189175	0.00219108	HT
Grin2a_P28_TH_HT_4	0.239005	0.553552	0.203334	0	0.00178007	0.00232863	HT
Grin2a_P28_TH_HT_5	0.159645	0.568891	0.269028	0	0.00178457	0.000651463	HT
Grin2a_P28_TH_KO_1	0.272283	0.558371	0.150117	0.0150965	0.00164519	0.00248687	KO
Grin2a_P28_TH_KO_2	0.142269	0.626988	0.228118	0	0.0023542	0.000270764	KO
Grin2a_P28_TH_KO_3	0.153162	0.606618	0.237127	0	0.00250799	0.000585581	KO
Grin2a_P28_TH_KO_4	0.218961	0.660027	0.116516	0	0.0017314	0.00276489	KO
Grin2a_P28_TH_KO_5	0.250966	0.546431	0.198627	0	0.00194558	0.00203027	KO
Grin2a_P28_TH_WT_1	0.302958	0.488803	0.202142	0.00164062	0.00242196	0.00203477	WT
Grin2a_P28_TH_WT_2	0.157321	0.623577	0.216709	0	0.00217061	0.000222653	WT
Grin2a_P28_TH_WT_3	0.155626	0.623935	0.218334	0	0.00131623	0.000788972	WT
Grin2a_P28_TH_WT_4	0.183198	0.597641	0.216891	0	0.0019854	0.000284434	WT
Grin2a_P28_TH_WT_5	0.251127	0.494517	0.2496	0.00343483	0.000990243	0.000330838	WT
Srrm2_P28_TH_HT_1	0.148937	0.553659	0.29359	0.00169846	0.00146177	0.000654616	HT
Srrm2_P28_TH_HT_2	0.1499	0.50477	0.335318	0.00675122	0.00165044	0.00161048	HT
Srrm2_P28_TH_HT_3	0.14104	0.533927	0.321619	0	0.00188339	0.00152999	HT
Srrm2_P28_TH_HT_4	0.199408	0.598269	0.195809	0.00212557	0.00239499	0.00199329	HT
Srrm2_P28_TH_HT_5	0.236762	0.413112	0.322687	0.0245343	0.00126365	0.0016411	HT
Srrm2_P28_TH_WT_1	0.141353	0.528262	0.327712	0	0.00134014	0.00133361	WT
Srrm2_P28_TH_WT_2	0.118603	0.47757	0.401064	0.000414381	0.00113289	0.00121548	WT
Srrm2_P28_TH_WT_3	0.122132	0.5154	0.357042	0.00305104	0.00103297	0.00134188	WT
Srrm2_P28_TH_WT_4	0.173406	0.431699	0.380411	0.0100643	0.00255348	0.00186674	WT
Srrm2_P28_TH_WT_5	0.199613	0.562811	0.212451	0.0213948	0.00226975	0.00146125	WT
Zmym2_1M_TH_H_1	0.0995602	0.570029	0.327666	0	0.00223375	0.000510978	HT
Zmym2_1M_TH_H_2	0.0985898	0.588689	0.310615	0	0.00197837	0.000127714	HT
Zmym2_1M_TH_H_3	0.102025	0.537458	0.360517	0	0	0	HT
Zmym2_1M_TH_H_4	0.195558	0.423811	0.353344	0.02384	0.001333	0.00211495	HT
Zmym2_1M_TH_H_5	0.0938208	0.531057	0.371768	0	0.001796	0.00155809	HT
Zmym2_1M_TH_H_6	0.129794	0.510708	0.355837	0	0.00268673	0.000973981	HT
Zmym2_1M_TH_H_7	0.127043	0.533865	0.335965	0	0.00246917	0.000658207	HT
Zmym2_1M_TH_W_1	0.101039	0.599403	0.297228	0	0.00187722	0.000453221	WT
Zmym2_1M_TH_W_2	0.0882445	0.704676	0.203931	0	0.000270891	0.00287689	WT
Zmym2_1M_TH_W_3	0.10822	0.50397	0.38385	0	0.00157398	0.0023855	WT
Zmym2_1M_TH_W_4	0.0870837	0.599679	0.31033	0	0.00205438	0.000853174	WT
Zmym2_1M_TH_W_5	0.11519	0.495925	0.385907	0	0.00148876	0.0014886	WT
Zmym2_1M_TH_W_6	0.118948	0.519243	0.358683	0	0.00169672	0.0014293	WT
Zmym2_1M_TH_W_7	0.108719	0.519786	0.371495	0	0	0	WT
Grin2b_P28_TH_HT_1	0.269916	0.566459	0.158652	8.44058798313112e-05	0.00352058	0.00136849	HT
Grin2b_P28_TH_HT_2	0.209007	0.598121	0.18508	0.00322029	0.00322715	0.00134521	HT
Grin2b_P28_TH_HT_3	0.271827	0.534432	0.177734	0	0.0141456	0.00186122	HT
Grin2b_P28_TH_HT_4	0.2421	0.5542	0.194783	0	0.00706323	0.00185382	HT
Grin2b_P28_TH_WT_1	0.198139	0.650557	0.146215	0.000695926	0.00273808	0.00165571	WT
Grin2b_P28_TH_WT_2	0.168372	0.702318	0.125431	0	0.00242358	0.00145472	WT
Grin2b_P28_TH_WT_3	0.208606	0.636272	0.141938	0.00843604	0.00272057	0.00202719	WT
Grin2b_P28_TH_WT_4	0.157412	0.676433	0.161852	0	0.00304821	0.0012543	WT
Grin2b_P28_TH_WT_5	0.265084	0.559631	0.171454	0	0.00280074	0.0010304	WT
