# Supplementary material for: Meta-analysis of the brain transcriptomes of multiple genetic mouse models of schizophrenia highlights dysregulation in striatum and thalamus
Source: Transl Psychiatry. 2025 Sep 29;15:345. doi: 10.1038/s41398-025-03563-5 (PMC12480767; doi:10.1038/s41398-025-03563-5)
Supplement: Supplementary file 9 — Supplemental Table 8 [file 41398_2025_3563_MOESM9_ESM.xlsx]

## Sheet: 1month_HP
	stouffers_z	meta_p	FDR
Gria3	-9.61403	6.9762409156122e-22	1.09261885220318e-17
mt-Atp8	7.60037	2.95291348003538e-14	2.3124265462157e-10
Zmym2	-5.89283	3.79642791680243e-09	1.98198846776532e-05
Pam16	5.75272	8.78178502679945e-09	3.43850792724333e-05
mt-Atp6	5.39932	6.68946808526897e-08	0.000209541
Lbhd1	-5.18674	2.14006216614571e-07	0.000558628
Fau	5.0372	4.72395060092058e-07	0.00105695
Hist2h2aa1	4.89873	9.64558891226506e-07	0.00173687
mt-Co3	4.89202	9.98076300117606e-07	0.00173687
Grin3a	-4.46177	8.12871714786245e-06	0.0127312
mt-Co2	4.42332	9.71943341213811e-06	0.0138387
mt-Nd4l	4.12667	3.6806180969029e-05	0.0480382
Card10	4.07691	4.56390473147199e-05	0.0507509
Pcdhgb2	-4.07612	4.57926249109219e-05	0.0507509
Sp4	4.06223	4.86057318428199e-05	0.0507509
Apoo	3.95644	7.60755113610416e-05	0.0744684
Ranbp17	-3.91763	8.9424555363597e-05	0.0823863
Capn12	3.86503	0.000111077	0.0966493
Ciapin1	-3.84375	0.000121168	0.0998807
Gm14698	3.78134	0.000155984	0.122151
Tdo2	3.7202	0.000199063	0.148463
Aven	3.66071	0.000251516	0.179056
Rnf17	3.61295	0.000302731	0.206147
Vps8	-3.59289	0.000327036	0.213418
Mctp1	3.57957	0.000344161	0.21561
Akap11	-3.5184	0.000434153	0.261527
Adcy8	-3.4795	0.000502343	0.2713
Pcdhga2	-3.48162	0.000498393	0.2713
Spon1	-3.49067	0.000481808	0.2713
Dcp2	3.43647	0.000589356	0.299268
Pold2	-3.42648	0.000611454	0.299268
Wars2	3.43123	0.000600844	0.299268
Gm21887	-3.39352	0.000690009	0.315421
Gm28285	3.38768	0.000704874	0.315421
Gm43337	3.40229	0.000668228	0.315421
Tenm4	-3.37431	0.000740016	0.321948
Farp1	3.36437	0.000767184	0.324712
Gm9843	-3.35703	0.000787835	0.324712
Golga4	-3.34238	0.000830644	0.333578
Cox6b1	-3.30257	0.000958025	0.370031
Usp34	-3.29947	0.000968668	0.370031
Tsga10	3.28866	0.00100664	0.375382
Lhx2	3.27243	0.00106626	0.379541
Tardbp	3.27705	0.00104896	0.379541
Atp5g3	3.24698	0.00116638	0.388679
Dnm3	-3.25232	0.00114468	0.388679
Etv1	-3.25891	0.0011184	0.388679
Dynlt1b	3.20981	0.00132822	0.416052
Lpar4	3.22143	0.00127555	0.416052
Rpl12	3.21448	0.00130682	0.416052
Btg2	3.19847	0.0013816	0.421061
Gabra3	-3.19507	0.00139798	0.421061
Gm17354	-3.1616	0.00156904	0.453378
Uba52	3.16502	0.00155073	0.453378
Zfp638	-3.15735	0.00159212	0.453378
Epb41l3	-3.13487	0.00171932	0.456408
Nol11	-3.13837	0.00169889	0.456408
Pla2g4b	3.14101	0.00168368	0.456408
Rnft1	3.13622	0.00171141	0.456408
Rab1a	3.11297	0.00185217	0.475552
Slc8a3	-3.1167	0.00182886	0.475552
Tmsb10	-3.10422	0.0019078	0.481935
Cybrd1	3.09267	0.00198363	0.482317
Srpk2	-3.09862	0.00194423	0.482317
Taf1	-3.08998	0.0020017	0.482317
Tead1	3.07458	0.00210801	0.500238
Ube2i	3.06875	0.00214958	0.502489
Efcab6	-3.06052	0.00220953	0.508906
Fah	-3.04923	0.0022943	0.514892
mt-Nd3	3.04832	0.00230127	0.514892
Baalc	3.02034	0.00252495	0.556983
Adamts2	-2.99251	0.00276693	0.568507
Cbln1	-3.0042	0.00266282	0.568507
Nme2	2.98549	0.00283128	0.568507
Sap18	-2.99399	0.00275354	0.568507
Strada	3.00418	0.00266294	0.568507
Uap1l1	-2.99447	0.00274925	0.568507
Ube2r2	2.98703	0.00281703	0.568507
1810009A15Rik	2.90575	0.00366373	0.572722
2610318N02Rik	-2.84124	0.00449384	0.572722
Adal	2.87325	0.00406271	0.572722
Adamts1	2.87478	0.0040431	0.572722
Astn2	-2.83074	0.00464409	0.572722
Ccni	2.95125	0.00316487	0.572722
Chrdl1	2.88873	0.00386806	0.572722
Cxx1a	-2.91756	0.00352778	0.572722
Cxxc4	-2.84914	0.00438376	0.572722
Ddx4	2.8585	0.00425655	0.572722
Dync2h1	-2.84196	0.00448376	0.572722
Erbb3	-2.8361	0.00456676	0.572722
Eya4	2.88551	0.00390785	0.572722
Gipc1	-2.90241	0.00370299	0.572722
Gm10282	2.8351	0.00458117	0.572722
Gm3488	-2.89551	0.00378541	0.572722
Gm42864	2.92371	0.00345891	0.572722
Grik1	-2.88049	0.00397052	0.572722
Grin2a	-2.86271	0.00420035	0.572722
Gtdc1	2.92389	0.00345684	0.572722
Hhip	-2.83886	0.00452744	0.572722
Hspb11	2.83208	0.00462462	0.572722
Katnbl1	2.91919	0.00350939	0.572722
M6pr	-2.93872	0.0032957	0.572722
Mirt1	-2.84857	0.00439163	0.572722
Mtf2	2.8803	0.00397298	0.572722
Mthfd2l	2.83747	0.00454726	0.572722
Ncl	-2.83965	0.00451631	0.572722
Ovca2	2.92021	0.003498	0.572722
Pcdhga6	-2.96653	0.00301178	0.572722
Pes1	-2.92227	0.00347494	0.572722
Pgm3	2.93041	0.00338517	0.572722
Plekhg2	2.88048	0.00397068	0.572722
Prima1	-2.94349	0.00324539	0.572722
Prpf19	-2.93747	0.00330907	0.572722
Pvt1	2.90318	0.003694	0.572722
Ret	-2.964	0.00303671	0.572722
Ripk2	2.86548	0.00416373	0.572722
Rnaset2a	-2.86021	0.00423359	0.572722
Rpgr	2.84477	0.00444441	0.572722
Slc16a1	-2.83309	0.00460997	0.572722
Smek2	2.83638	0.00456284	0.572722
Smoc1	-2.88156	0.00395715	0.572722
Timp2	-2.83835	0.00453468	0.572722
Tmem261	2.8589	0.00425108	0.572722
Tox	-2.94441	0.00323567	0.572722
Uhrf2	2.96103	0.00306616	0.572722
Xkr6	2.84956	0.00437793	0.572722
Zfp882	2.9063	0.00365732	0.572722
Eef2k	2.82127	0.00478337	0.577677
Gm14569	2.81695	0.00484826	0.577677
Nol8	-2.81364	0.00489843	0.577677
Rsu1	-2.81771	0.0048367	0.577677
Tbc1d7	-2.82095	0.00478814	0.577677
Trim62	-2.81317	0.00490557	0.577677
CR974586.2	2.8096	0.00496031	0.579764
Gpx1	2.79586	0.00517625	0.592332
Gt(ROSA)26Sor	2.79319	0.00521912	0.592332
Slc25a30	2.79983	0.00511301	0.592332
Zcchc17	2.79359	0.00521269	0.592332
Tmeff2	-2.78635	0.00533058	0.60063
1700018L02Rik	-2.76215	0.00574227	0.621952
Arid3b	2.75455	0.00587722	0.621952
Atp10b	-2.75809	0.00581407	0.621952
Cfap70	2.75741	0.0058261	0.621952
Gm26592	-2.75829	0.00581043	0.621952
Matr3	2.75819	0.00581218	0.621952
Os9	-2.76415	0.00570714	0.621952
Poln	2.75566	0.00585731	0.621952
Traf3ip3	2.76265	0.00573344	0.621952
Ndst4	-2.74117	0.00612211	0.643221
Pigu	-2.73912	0.00616033	0.643221
Rimkla	-2.73326	0.00627112	0.650452
Plekhg4	2.72947	0.00634355	0.653636
Paqr3	2.71943	0.0065394	0.669412
Sec14l4	-2.71194	0.00668914	0.675905
Tph2	2.71281	0.00667156	0.675905
Alk	-2.70315	0.00686855	0.676568
Brix1	2.699	0.00695489	0.676568
Ergic3	-2.70007	0.00693252	0.676568
Skp2	2.69943	0.00694578	0.676568
Tmf1	-2.7093	0.00674243	0.676568
Trip10	2.70437	0.00684349	0.676568
Sema6a	-2.69609	0.00701585	0.678285
Hist2h2aa2	-2.69347	0.00707116	0.679439
Fgf11	-2.6893	0.00716017	0.679652
Stat3	2.69109	0.00712198	0.679652
Babam1	-2.68493	0.00725441	0.684449
Dst	-2.67935	0.00737645	0.687678
Zfp451	2.67951	0.00737294	0.687678
Slc52a2	-2.6727	0.00752428	0.697309
C130071C03Rik	2.66501	0.0076985	0.700376
Cenpa	2.66143	0.00778096	0.700376
Epn1	2.6664	0.00766686	0.700376
Gm37494	2.66231	0.0077607	0.700376
Npcd	2.66535	0.00769074	0.700376
Dusp1	2.65485	0.00793432	0.710099
2410018L13Rik	2.61898	0.00881928	0.720598
Acat1	-2.63063	0.00852265	0.720598
Apold1	2.63777	0.00834526	0.720598
Ciz1	2.63684	0.00836831	0.720598
Cmc4	2.63671	0.0083715	0.720598
Cpeb1	2.63173	0.00849521	0.720598
Dpysl3	-2.63131	0.00850564	0.720598
Gipc3	2.6216	0.00875169	0.720598
Gm13387	2.61669	0.0088786	0.720598
Gm19461	-2.62144	0.00875585	0.720598
Lrrn1	-2.63984	0.00829453	0.720598
Ncam1	-2.63846	0.00832843	0.720598
Pck2	-2.61753	0.00885675	0.720598
Prph	-2.63307	0.00846169	0.720598
Rxfp3	-2.62333	0.00870754	0.720598
Sel1l3	-2.62731	0.00860636	0.720598
Tomm5	2.61665	0.0088798	0.720598
Zc3h13	-2.62789	0.00859151	0.720598
Gpc2	2.61071	0.00903541	0.725706
Vrk3	2.61219	0.00899635	0.725706
Gtf2a2	2.60885	0.00908459	0.725933
Bbs7	2.60271	0.00924902	0.727759
Klhl7	2.6026	0.00925207	0.727759
Nbas	-2.60107	0.0092933	0.727759
Nf1	-2.60522	0.00918153	0.727759
Fam120a	2.59673	0.00941149	0.731365
Tm9sf1	2.595	0.00945906	0.731365
Vwc2l	-2.59426	0.00947945	0.731365
1700019G17Rik	2.53622	0.0112056	0.735227
2310069G16Rik	2.53857	0.0111306	0.735227
A830036E02Rik	2.58404	0.00976503	0.735227
Agmo	2.57746	0.009953	0.735227
Ank3	-2.51768	0.011813	0.735227
Arhgap36	-2.54481	0.0109336	0.735227
BC003331	2.5092	0.0121005	0.735227
Cd36	2.5601	0.0104643	0.735227
Cdh1	2.55179	0.010717	0.735227
Cdh22	-2.50615	0.0122053	0.735227
Cntn2	-2.52657	0.0115183	0.735227
Col22a1	2.53858	0.0111302	0.735227
Csrnp1	2.52376	0.0116108	0.735227
Dap	2.53123	0.0113665	0.735227
Dclre1c	2.52009	0.0117324	0.735227
Gm10010	2.53829	0.0111394	0.735227
Gm14435	2.54242	0.0110089	0.735227
Gm26577	2.55152	0.0107256	0.735227
Gng5	2.53175	0.0113495	0.735227
Gucy2g	2.52561	0.0115496	0.735227
Hba-a2	-2.55432	0.0106395	0.735227
Hdac11	-2.57899	0.00990887	0.735227
Hyou1	-2.56337	0.010366	0.735227
Ier2	2.53338	0.0112968	0.735227
Igsf21	-2.52819	0.0114653	0.735227
Impg2	2.54136	0.0110422	0.735227
Kcnk3	-2.58736	0.00967151	0.735227
Macf1	-2.51156	0.0120197	0.735227
Mad1l1	-2.53989	0.0110887	0.735227
Mkrn1	2.51056	0.012054	0.735227
Myh10	-2.54077	0.0110608	0.735227
Nfasc	-2.52144	0.0116874	0.735227
Nsdhl	-2.51234	0.0119933	0.735227
Nup62cl	2.52368	0.0116133	0.735227
Parm1	-2.56749	0.0102438	0.735227
Pcdh19	-2.56975	0.0101773	0.735227
Pepd	-2.56968	0.0101792	0.735227
Prdm15	2.50662	0.0121893	0.735227
Prex2	2.51253	0.0119867	0.735227
Proser3	2.5432	0.0109844	0.735227
Rassf8	-2.54253	0.0110052	0.735227
Rpl27	2.58706	0.00967982	0.735227
Rps5	2.53409	0.011274	0.735227
Serp1	2.51913	0.0117647	0.735227
Slc35d1	2.56485	0.0103219	0.735227
Slc35g2	-2.526	0.011537	0.735227
Sulf2	-2.50755	0.0121572	0.735227
Sult5a1	-2.57939	0.00989755	0.735227
Synj2	-2.56227	0.0103989	0.735227
Tax1bp1	-2.57279	0.0100882	0.735227
Tenm2	-2.52392	0.0116054	0.735227
Tshz2	-2.57607	0.00999297	0.735227
Uty	2.55011	0.0107689	0.735227
Vwa3a	2.51371	0.0119468	0.735227
Zdhhc7	2.51909	0.011766	0.735227
Zfc3h1	2.583	0.0097944	0.735227
Zfp207	2.57741	0.00995431	0.735227
2300009A05Rik	2.46807	0.0135843	0.742851
4930556M19Rik	2.4715	0.0134548	0.742851
Ahcy	-2.47571	0.013297	0.742851
Akap2	-2.41621	0.0156828	0.742851
Ankrd35	2.49892	0.0124571	0.742851
Brwd1	2.44721	0.0143967	0.742851
Capn3	2.45741	0.0139944	0.742851
Col4a5	2.47377	0.0133695	0.742851
Comt	-2.47333	0.0133861	0.742851
Cspg4	-2.42572	0.0152782	0.742851
Ddx47	2.49819	0.0124828	0.742851
Dhx9	-2.43536	0.014877	0.742851
Dmrta1	-2.46861	0.0135637	0.742851
Dtna	2.41685	0.0156553	0.742851
Fa2h	-2.48426	0.0129821	0.742851
Fam160a1	2.42953	0.0151183	0.742851
Fam177a	-2.45915	0.0139267	0.742851
Fam60a	2.48364	0.0130048	0.742851
Far2	-2.48377	0.013	0.742851
Gm38112	-2.43101	0.0150569	0.742851
Gpr101	-2.46819	0.0135797	0.742851
Grem2	-2.42809	0.0151786	0.742851
Herc2	-2.42249	0.0154145	0.742851
Hinfp	2.46055	0.0138725	0.742851
Hsp90b1	-2.45831	0.0139592	0.742851
Kcnj12	-2.45834	0.0139582	0.742851
Ldb2	-2.48075	0.0131105	0.742851
Mcm7	2.48006	0.0131359	0.742851
Med11	-2.41594	0.0156945	0.742851
Memo1	2.43021	0.0150902	0.742851
Nebl	2.48334	0.0130155	0.742851
Nell1	-2.41583	0.0156994	0.742851
Nom1	-2.42074	0.0154888	0.742851
Npy5r	2.41772	0.0156182	0.742851
Nudt16	-2.44202	0.0146052	0.742851
Obscn	2.42838	0.0151664	0.742851
Opalin	-2.43644	0.0148327	0.742851
Plekhh1	-2.44825	0.0143551	0.742851
Pm20d2	2.42611	0.0152616	0.742851
Ppp1r42	2.44697	0.0144064	0.742851
Prokr2	-2.48366	0.0130041	0.742851
Ptchd2	2.4515	0.0142262	0.742851
Ptprt	-2.43579	0.0148592	0.742851
Ranbp2	-2.4782	0.0132048	0.742851
Rit1	2.47436	0.0133475	0.742851
Scn5a	-2.47536	0.0133102	0.742851
Sec22a	2.42747	0.0152045	0.742851
Serpinb8	2.43591	0.0148545	0.742851
Sertad3	2.43442	0.0149156	0.742851
Shisa8	-2.42618	0.0152589	0.742851
Sirt4	2.48571	0.0129293	0.742851
Slc26a10	2.43465	0.0149064	0.742851
Slc9a8	2.49359	0.0126459	0.742851
Snx25	-2.42335	0.0153783	0.742851
Srfbp1	-2.43434	0.0149191	0.742851
Stac	-2.42485	0.0153146	0.742851
Svbp	2.47878	0.0131832	0.742851
Tbpl1	-2.45384	0.0141341	0.742851
Tbx15	2.47305	0.0133965	0.742851
Thoc3	-2.42116	0.015471	0.742851
Tmbim1	-2.46329	0.0137668	0.742851
Tmsb15b2	-2.46713	0.01362	0.742851
Traf3	2.42542	0.0152909	0.742851
Tsix	2.46239	0.0138015	0.742851
Uchl5	-2.4606	0.0138705	0.742851
Uck1	2.45349	0.0141478	0.742851
Uggt1	-2.42587	0.0152716	0.742851
Yipf2	-2.44679	0.0144133	0.742851
Ythdc1	2.48118	0.0130948	0.742851
Zdhhc9	-2.41894	0.0155656	0.742851
Zfp808	2.48812	0.012842	0.742851
Mcam	-2.41152	0.0158861	0.744935
Sri	2.41317	0.0158145	0.744935
Ttc39aos1	-2.41175	0.0158763	0.744935
Cbln4	-2.40858	0.0160146	0.74649
Sec31a	-2.40891	0.0160002	0.74649
1600020E01Rik	2.37667	0.0174696	0.748342
3110056K07Rik	2.38029	0.0172989	0.748342
4930447M23Rik	2.33146	0.0197293	0.748342
Acot2	-2.32511	0.0200662	0.748342
Adora3	2.36667	0.0179491	0.748342
Ahcyl2	2.35818	0.0183646	0.748342
Akr1e1	-2.39581	0.0165837	0.748342
Ankrd17	-2.38178	0.0172293	0.748342
B230344G16Rik	-2.35727	0.01841	0.748342
BC051142	2.34707	0.0189216	0.748342
C1qbp	-2.376	0.0175015	0.748342
Ccdc122	2.33718	0.01943	0.748342
Chst8	-2.32721	0.0199543	0.748342
Cops2	-2.32432	0.0201084	0.748342
Coq7	-2.3662	0.0179718	0.748342
Cpsf6	2.34155	0.0192036	0.748342
Crb1	-2.3644	0.0180595	0.748342
Cyp2s1	-2.33602	0.01949	0.748342
Disp2	-2.3711	0.0177353	0.748342
Dnajc7	2.34401	0.0190775	0.748342
Dock5	-2.33954	0.0193073	0.748342
Efnb3	-2.39606	0.0165725	0.748342
Eif2b4	2.38486	0.0170856	0.748342
Emp3	2.33562	0.0195113	0.748342
Epha10	2.35483	0.018531	0.748342
Fat1	-2.36224	0.018165	0.748342
Fggy	2.33254	0.0196723	0.748342
Fopnl	2.35793	0.0183769	0.748342
Foxp4	-2.37045	0.0177663	0.748342
Gabra1	-2.34995	0.0187758	0.748342
Gabrr2	-2.33386	0.0196033	0.748342
Galnt9	-2.34803	0.0188729	0.748342
Gm10762	2.33749	0.0194137	0.748342
Gm15265	2.36175	0.0181891	0.748342
Gm15440	-2.33122	0.0197418	0.748342
Gm20425	-2.34402	0.019077	0.748342
Gm42428	2.3738	0.0176059	0.748342
Gpr62	-2.33609	0.0194864	0.748342
Hdlbp	-2.3346	0.0195643	0.748342
Hrasls	-2.39099	0.0168028	0.748342
Hspe1	2.35252	0.0186466	0.748342
Igsf10	-2.40311	0.0162562	0.748342
Il20rb	2.36294	0.0181307	0.748342
Il4ra	-2.39528	0.0166077	0.748342
Kif1a	-2.3684	0.0178653	0.748342
Kif1b	-2.34075	0.0192453	0.748342
Lypd1	-2.34977	0.018785	0.748342
Mex3d	-2.34222	0.0191692	0.748342
Mfsd3	-2.39676	0.0165405	0.748342
N4bp2	2.36528	0.0180166	0.748342
Nfya	2.32645	0.0199947	0.748342
Nts	-2.34845	0.0188518	0.748342
Nup160	-2.34841	0.0188537	0.748342
Orai2	2.37426	0.017584	0.748342
Palm	2.33375	0.0196088	0.748342
Pcdhgb5	-2.36799	0.0178848	0.748342
Pcmtd2	2.32985	0.019814	0.748342
Prdm1	2.32418	0.0201157	0.748342
Prpf8	-2.3746	0.0175679	0.748342
Rab10os	2.39706	0.016527	0.748342
Ripk4	-2.39998	0.0163958	0.748342
Rnasel	2.38081	0.0172747	0.748342
Rxfp1	-2.34323	0.0191174	0.748342
Secisbp2l	-2.38734	0.0169707	0.748342
Setx	-2.33956	0.0193063	0.748342
Sh3bgr	2.38471	0.0170924	0.748342
Slc25a51	2.36336	0.0181098	0.748342
Slc47a1	2.3819	0.0172237	0.748342
Snhg12	2.35312	0.0186165	0.748342
Soat1	2.3263	0.0200025	0.748342
Srgap1	-2.35975	0.0182875	0.748342
Stk32b	-2.35721	0.018413	0.748342
Tead3	2.35905	0.0183219	0.748342
Tmem120b	2.328	0.0199122	0.748342
Tmem59	2.36438	0.0180603	0.748342
Tmem88b	-2.39769	0.016499	0.748342
Trmt6	2.40514	0.0161664	0.748342
Tshz3	-2.3442	0.0190681	0.748342
Ttyh2	-2.36427	0.0180655	0.748342
Vipr1	2.33108	0.0197492	0.748342
Wdr66	2.37902	0.0173588	0.748342
Xrcc3	-2.37704	0.0174523	0.748342
Zbtb46	2.38206	0.0172161	0.748342
Zfp420	2.37703	0.0174528	0.748342
mt-Nd1	2.36229	0.0181623	0.748342
Mpc2	-2.32103	0.020285	0.752854
Actr10	-2.30886	0.0209516	0.754262
Calr	-2.30803	0.0209972	0.754262
Cib1	2.30889	0.0209498	0.754262
Dock7	2.31373	0.0206827	0.754262
Gm11837	2.30997	0.0208898	0.754262
Gm26664	2.31506	0.0206096	0.754262
Gp1bb	2.31249	0.0207505	0.754262
Gprasp1	-2.31381	0.0206784	0.754262
Klc3	2.31699	0.0205041	0.754262
Pomp	-2.30846	0.0209738	0.754262
Ptprq	-2.31569	0.0205754	0.754262
Tnfrsf25	2.31376	0.0206808	0.754262
Txlng	2.30974	0.0209026	0.754262
Zfp945	2.31838	0.0204285	0.754262
Efhd1	-2.30637	0.02109	0.755794
Sytl2	-2.30554	0.0211364	0.755794
Gpr151	-2.2999	0.021454	0.762475
Panx1	-2.29879	0.0215168	0.762475
Tmem163	-2.29877	0.0215179	0.762475
Ubald2	-2.29917	0.021495	0.762475
Pkia	2.2963	0.0216586	0.764004
Sep15	2.29687	0.0216263	0.764004
Ebna1bp2	2.29451	0.0217614	0.764185
Ndufb6	2.29522	0.0217208	0.764185
2810004N23Rik	-2.28829	0.0221204	0.76519
Ccdc63	2.29188	0.0219128	0.76519
Dynlt1f	2.28251	0.022459	0.76519
Eif3a	-2.27325	0.0230114	0.76519
Fbf1	2.27897	0.022669	0.76519
Gm16062	2.27981	0.022619	0.76519
Gm37885	2.29078	0.0219763	0.76519
Gnb2	2.27464	0.0229274	0.76519
Hspa4l	-2.27414	0.0229573	0.76519
Kndc1	-2.2788	0.0226788	0.76519
Mcf2l	2.29167	0.0219249	0.76519
Nbn	-2.2906	0.0219864	0.76519
Ndst3	-2.28007	0.0226033	0.76519
Neurod1	2.27502	0.0229045	0.76519
RP24-134N2.1	-2.28157	0.0225149	0.76519
Scn9a	-2.27831	0.0227082	0.76519
Selm	2.27907	0.0226631	0.76519
Slc1a6	-2.27354	0.0229938	0.76519
Slc41a3	-2.27367	0.022986	0.76519
Sp9	-2.27459	0.0229304	0.76519
Tmtc4	-2.27871	0.0226842	0.76519
Trp53bp1	2.27361	0.0229897	0.76519
Tunar	-2.27619	0.0228347	0.76519
Unc5b	-2.28134	0.0225285	0.76519
Usp48	2.27959	0.022632	0.76519
Adcy1	2.26987	0.0232156	0.766423
Anapc2	-2.2581	0.0239395	0.766423
Apool	-2.27113	0.0231392	0.766423
Cysltr1	2.26023	0.023807	0.766423
Dpy19l1	-2.26571	0.0234694	0.766423
Gtpbp4	-2.26369	0.0235932	0.766423
Ifrd2	2.26164	0.02372	0.766423
Ldlrad3	-2.25887	0.0238915	0.766423
Map7d2	-2.25925	0.023868	0.766423
Oaf	2.26741	0.0233651	0.766423
Olfm4	2.25847	0.0239164	0.766423
Pcx	-2.2666	0.0234146	0.766423
Rgs19	-2.25764	0.0239683	0.766423
Snx19	-2.26136	0.0237368	0.766423
Sorcs3	-2.25748	0.0239783	0.766423
Sp3os	2.26917	0.0232577	0.766423
Tpr	-2.26446	0.0235457	0.766423
Ugt8a	-2.26334	0.023615	0.766423
Zfp36	2.25793	0.0239501	0.766423
Cdk18	-2.25375	0.0242117	0.767619
Gm14403	2.25445	0.0241679	0.767619
Hsp90aa1	-2.2544	0.024171	0.767619
Neo1	-2.25467	0.0241538	0.767619
4930523C07Rik	-2.25052	0.0244161	0.768845
Asap1	-2.24077	0.0250407	0.768845
Cd74	2.2379	0.0252279	0.768845
Chd3os	-2.23483	0.0254285	0.768845
Cox19	2.24235	0.0249388	0.768845
Dolk	-2.2355	0.0253846	0.768845
Fgf13	2.25177	0.0243367	0.768845
Gamt	-2.23844	0.0251921	0.768845
Gjb1	-2.24695	0.0246435	0.768845
Gsto1	-2.24367	0.0248536	0.768845
Hectd2	2.24164	0.0249848	0.768845
Pex13	-2.24717	0.0246294	0.768845
Rdh12	-2.23635	0.0253289	0.768845
Recql5	2.23723	0.0252713	0.768845
Rhog	-2.24513	0.0247595	0.768845
Slc7a8	-2.2467	0.024659	0.768845
Smarcad1	2.23489	0.0254244	0.768845
Tmem98	-2.25155	0.024351	0.768845
Tox2	-2.24567	0.0247253	0.768845
Tprn	-2.24845	0.0245474	0.768845
Zfp444	-2.23546	0.0253869	0.768845
Zfp93	-2.24929	0.0244938	0.768845
Zfp951	2.24309	0.0248913	0.768845
Znrf1	2.23918	0.0251445	0.768845
1110019D14Rik	2.19749	0.0279853	0.769527
2700081O15Rik	2.20485	0.0274643	0.769527
2810403A07Rik	2.19312	0.0282989	0.769527
6430573F11Rik	-2.20595	0.0273877	0.769527
Adcyap1	-2.17489	0.0296387	0.769527
Adgrd1	-2.20766	0.0272677	0.769527
Asxl3	-2.22171	0.0263028	0.769527
Atl2	2.20473	0.0274727	0.769527
Blnk	2.17516	0.0296181	0.769527
Cald1	2.19145	0.0284194	0.769527
Cbx1	2.23015	0.0257372	0.769527
Ccl17	-2.18319	0.0290216	0.769527
Cdc123	2.20075	0.0277534	0.769527
Chtf8	2.20884	0.0271858	0.769527
Cisd3	-2.22569	0.0260351	0.769527
Clrn1	2.18711	0.0287343	0.769527
Cnp	-2.21172	0.0269858	0.769527
Cntnap4	-2.18051	0.02922	0.769527
Col25a1	-2.19491	0.0281698	0.769527
Coro2b	-2.17152	0.0298915	0.769527
Cpne3	2.23097	0.0256829	0.769527
Csmd3	-2.18926	0.0285777	0.769527
Cyp2j6	-2.17137	0.0299033	0.769527
Dio2	2.17067	0.0299558	0.769527
Eml1	-2.23278	0.0255631	0.769527
Epb41l1	2.18335	0.0290104	0.769527
Esf1	-2.2042	0.0275106	0.769527
Espn	2.18415	0.0289512	0.769527
Fam169b	2.21736	0.0265983	0.769527
Flt3l	2.19258	0.0283375	0.769527
Fuca1	-2.22767	0.0259023	0.769527
Gap43	-2.20674	0.0273323	0.769527
Gm10311	2.1782	0.0293912	0.769527
Gm14306	2.21605	0.0266881	0.769527
Gm16287	-2.19985	0.0278174	0.769527
Gm37240	2.19594	0.0280965	0.769527
Gm4724	2.19348	0.0282727	0.769527
Gm8898	2.2004	0.0277782	0.769527
Gmip	2.22468	0.0261024	0.769527
H2-Aa	2.17218	0.0298423	0.769527
Heatr5b	-2.19787	0.0279581	0.769527
Hsd3b7	2.17858	0.0293627	0.769527
Inpp5f	-2.19567	0.0281155	0.769527
Kctd13	-2.17196	0.0298585	0.769527
Lrch3	2.17177	0.0298729	0.769527
Luc7l	2.20756	0.027275	0.769527
Me3	2.19501	0.0281628	0.769527
Mfsd5	-2.22218	0.0262711	0.769527
Mrpl45	-2.22558	0.026042	0.769527
Mzt1	2.19994	0.0278112	0.769527
Nefh	-2.20147	0.0277029	0.769527
Net1	2.19995	0.0278101	0.769527
Nfu1	-2.17804	0.0294032	0.769527
Nlk	-2.19369	0.0282579	0.769527
Nol3	-2.21158	0.0269954	0.769527
Nrsn2	-2.23279	0.0255628	0.769527
Parp12	2.22575	0.0260309	0.769527
Pcdhb5	-2.18291	0.0290428	0.769527
Pcm1	-2.18516	0.028877	0.769527
Phospho1	2.21502	0.0267583	0.769527
Pias3	2.19345	0.0282747	0.769527
Pkd2l1	-2.17047	0.0299713	0.769527
Plekhf2	2.22524	0.0260651	0.769527
Pllp	-2.20084	0.0277472	0.769527
Plxnd1	-2.21856	0.0265166	0.769527
Pus10	2.21192	0.0269725	0.769527
Pycr1	-2.18338	0.0290075	0.769527
Rfesd	-2.17826	0.0293864	0.769527
Rnf122	-2.21619	0.0266782	0.769527
Rpl10a	2.17438	0.0296768	0.769527
Rrp7a	-2.1786	0.0293613	0.769527
Sall2	-2.17368	0.0297293	0.769527
Serpinb1a	-2.20871	0.0271946	0.769527
Sik1	2.19615	0.0280814	0.769527
Slc25a11	-2.22645	0.025984	0.769527
Smim7	2.1832	0.029021	0.769527
Soga1	-2.18877	0.0286134	0.769527
Sox18	-2.22372	0.0261676	0.769527
Sp3	2.18324	0.0290184	0.769527
Sppl2a	2.21034	0.0270816	0.769527
Sptbn1	-2.17319	0.0297663	0.769527
Stbd1	-2.18785	0.0286807	0.769527
Syk	2.17481	0.0296441	0.769527
Tcirg1	2.20602	0.0273828	0.769527
Tdrd7	-2.19026	0.0285054	0.769527
Tmem119	2.22742	0.0259189	0.769527
Tmem125	-2.19368	0.0282585	0.769527
Tmx2	-2.2084	0.0272163	0.769527
Wisp1	-2.20666	0.0273376	0.769527
Xrn2	-2.20531	0.0274327	0.769527
Zfp229	2.18293	0.0290409	0.769527
Zfp956	2.18242	0.0290786	0.769527
Fkbp10	2.16902	0.0300812	0.769823
Slc35f1	-2.16929	0.030061	0.769823
Polr3a	-2.16746	0.0302	0.770346
Ubl5	-2.16774	0.0301781	0.770346
Sfswap	2.16545	0.0303535	0.773003
1110002J07Rik	2.14527	0.0319313	0.773277
1110059G10Rik	2.15148	0.0314384	0.773277
1810011H11Rik	2.14065	0.0323021	0.773277
3300002I08Rik	2.13908	0.0324289	0.773277
3632451O06Rik	-2.12057	0.0339577	0.773277
4932438A13Rik	-2.13625	0.0326594	0.773277
4933406I18Rik	2.13535	0.0327327	0.773277
A430046D13Rik	2.14184	0.0322067	0.773277
Alx4	2.12102	0.0339198	0.773277
Ankrd16	2.12419	0.0336544	0.773277
Ankrd27	2.16105	0.0306916	0.773277
Arfgef1	-2.12482	0.0336017	0.773277
B230369F24Rik	2.15788	0.0309369	0.773277
Bend5	-2.12598	0.0335051	0.773277
Blvrb	2.14726	0.0317728	0.773277
C230037L18Rik	2.12552	0.033543	0.773277
Ccdc191	2.14951	0.0315941	0.773277
Ccnt2	2.12622	0.0334847	0.773277
Cdc42ep1	-2.14199	0.0321945	0.773277
Cdh18	-2.11675	0.0342813	0.773277
Cers2	-2.14778	0.0317313	0.773277
Cntn4	-2.12865	0.0332833	0.773277
Ddc	-2.12666	0.0334487	0.773277
Dennd1a	2.15141	0.0314435	0.773277
Dgkk	-2.14639	0.031842	0.773277
Dpp10	-2.13861	0.0324672	0.773277
Emc7	-2.11648	0.0343044	0.773277
Endod1	-2.14546	0.031916	0.773277
Gcdh	2.15103	0.0314737	0.773277
Gli3	2.14552	0.0319112	0.773277
Gm11808	-2.14874	0.0316547	0.773277
Gm12216	2.11817	0.0341611	0.773277
Gm38394	2.11636	0.0343141	0.773277
Gm42418	-2.15422	0.0312231	0.773277
Gpcpd1	2.12303	0.0337516	0.773277
Gtpbp8	2.14289	0.032122	0.773277
Hcfc1	-2.14843	0.03168	0.773277
Hectd1	-2.16082	0.0307093	0.773277
Hnrnph1	2.14656	0.0318282	0.773277
Impact	-2.13031	0.0331458	0.773277
Isoc1	2.15154	0.0314336	0.773277
Jag1	2.12221	0.0338199	0.773277
Kars	-2.11704	0.0342567	0.773277
Kbtbd7	2.12281	0.0337694	0.773277
Lace1	2.15275	0.0313383	0.773277
Ldhd	-2.13651	0.0326375	0.773277
Lmo1	-2.12721	0.0334024	0.773277
Mkks	2.14748	0.0317549	0.773277
Mknk1	2.15328	0.0312966	0.773277
Mphosph8	-2.12125	0.0339004	0.773277
Nek1	2.14617	0.0318592	0.773277
Nme4	2.14434	0.0320055	0.773277
Nudt19	2.12531	0.0335612	0.773277
Pik3c2b	-2.12443	0.0336343	0.773277
Pitpnm2	2.14269	0.0321376	0.773277
Pnck	2.11886	0.0341021	0.773277
Polr2a	-2.14829	0.0316907	0.773277
Ppl	2.12656	0.033457	0.773277
Praf2	-2.11965	0.0340354	0.773277
Rbms3	-2.11725	0.0342389	0.773277
Rpl10-ps3	2.15422	0.0312226	0.773277
S1pr5	-2.13507	0.0327553	0.773277
Serac1	2.12268	0.0337808	0.773277
Serinc5	-2.1236	0.0337034	0.773277
Sgsh	-2.13384	0.0328559	0.773277
Slc15a3	-2.15184	0.0314101	0.773277
Slc22a6	2.15074	0.0314964	0.773277
Slc29a3	-2.11798	0.0341771	0.773277
Sox10	-2.13675	0.0326186	0.773277
Spg20	-2.12313	0.0337431	0.773277
Srsf7	2.13018	0.0331571	0.773277
St6galnac6	2.15282	0.0313332	0.773277
Tfcp2l1	2.14374	0.0320535	0.773277
Tmem63a	-2.14674	0.0318137	0.773277
Tmsb15l	2.13668	0.0326237	0.773277
Tra2b	2.1379	0.0325251	0.773277
Ttll7	-2.12968	0.0331982	0.773277
Yjefn3	2.137	0.0325977	0.773277
Zfp541	2.13318	0.0329102	0.773277
Zfp672	2.13691	0.0326056	0.773277
Dlk2	2.11544	0.0343921	0.773922
E430025E21Rik	-2.11425	0.0344941	0.774277
Wbp4	-2.1141	0.0345068	0.774277
Ap1g2	2.11255	0.0346391	0.775841
Elfn1	-2.11213	0.0346755	0.775841
Btbd3	2.11036	0.0348277	0.778133
AW549877	2.10518	0.0352754	0.778146
Angptl1	2.10434	0.0353489	0.778146
Aurka	2.09856	0.0358556	0.778146
Cdh13	-2.10472	0.0353158	0.778146
Ckap5	-2.09806	0.0359	0.778146
Fahd2a	-2.09726	0.035971	0.778146
Gm21092	2.10353	0.0354196	0.778146
Gm3739	-2.10282	0.0354815	0.778146
Hspa9	-2.10063	0.0356732	0.778146
Lgmn	-2.09746	0.035953	0.778146
Map3k7	2.09877	0.035837	0.778146
Mapkbp1	2.09872	0.0358417	0.778146
Ndufab1	-2.10586	0.0352167	0.778146
PISD	2.10698	0.0351195	0.778146
Rpl18	2.10036	0.0356971	0.778146
Serp2	2.09752	0.0359476	0.778146
Snx15	-2.10834	0.0350013	0.778146
Strbp	-2.10059	0.0356774	0.778146
Sumo2	2.10085	0.0356541	0.778146
Tbcel	2.10313	0.0354545	0.778146
Tmem255a	-2.10936	0.0349134	0.778146
Trub2	2.10382	0.0353938	0.778146
Zfp804a	-2.10187	0.0355643	0.778146
Cox4i1	2.09665	0.0360246	0.778231
Cxcl5	2.09551	0.036126	0.778429
Slc5a11	-2.09543	0.0361332	0.778429
9330182L06Rik	-2.09327	0.0363254	0.781464
Abca9	2.08606	0.0369735	0.781464
Cbln2	-2.08792	0.0368049	0.781464
Cxx1c	-2.0883	0.0367709	0.781464
Flrt1	-2.09104	0.0365249	0.781464
Gas2l3	2.0874	0.036852	0.781464
Gm2897	-2.08814	0.036785	0.781464
Nenf	2.08507	0.0370633	0.781464
Nup93	2.08928	0.0366827	0.781464
Pard6b	2.08634	0.0369477	0.781464
Parl	-2.09162	0.0364722	0.781464
Rad54b	2.08875	0.0367303	0.781464
Rftn1	-2.08967	0.0366471	0.781464
Ryr1	2.08818	0.0367817	0.781464
Tnfrsf12a	2.08497	0.0370724	0.781464
Zfp110	-2.08575	0.0370012	0.781464
Arhgap1	-2.07642	0.0378548	0.782883
Chrm2	-2.07849	0.0376641	0.782883
Etv6	-2.08042	0.0374873	0.782883
Gm10570	-2.08189	0.0373522	0.782883
Gm6483	2.07868	0.0376472	0.782883
Lonrf3	2.07723	0.03778	0.782883
Matn1	-2.0804	0.0374889	0.782883
Pcmtd1	2.07589	0.0379041	0.782883
Pgm2	-2.07864	0.03765	0.782883
Rps12-ps3	-2.08116	0.0374195	0.782883
Rxfp2	-2.07563	0.0379286	0.782883
Shc1	2.08348	0.0372076	0.782883
Tef	2.0771	0.037792	0.782883
Tmc5	2.07598	0.0378958	0.782883
Veph1	2.07646	0.0378518	0.782883
Zc3h7a	2.07551	0.0379395	0.782883
Gm27000	2.07413	0.0380674	0.78449
Ccnl1	2.07271	0.0381992	0.786171
Zrsr1	-2.07207	0.0382588	0.786365
Stac2	2.06857	0.0385861	0.792051
Rpl13	2.06669	0.0387629	0.792565
Sept4	-2.06767	0.0386711	0.792565
Trank1	2.06719	0.0387166	0.792565
Tbx18	2.06535	0.0388901	0.794129
C1d	2.06433	0.038986	0.795051
Arpc1b	-2.05688	0.0396979	0.798136
Atp1a3	-2.05709	0.0396771	0.798136
B3galt4	-2.05828	0.0395634	0.798136
Bcap31	-2.05994	0.039404	0.798136
Chst3	-2.06148	0.0392569	0.798136
Fmod	2.06159	0.039247	0.798136
Gm37696	-2.05945	0.0394508	0.798136
Lmnb2	2.05694	0.0396924	0.798136
Masp1	-2.05875	0.0395179	0.798136
Npc1	-2.05746	0.0396421	0.798136
Vwf	-2.05721	0.0396658	0.798136
D130020L05Rik	2.05553	0.0398276	0.798721
Desi1	-2.05143	0.0402248	0.798721
Gabpb2	2.05353	0.0400214	0.798721
Gm694	-2.05186	0.0401833	0.798721
Nwd1	2.05337	0.040037	0.798721
Prmt5	-2.05334	0.0400398	0.798721
Rpl29	2.05475	0.039903	0.798721
Slc15a2	2.05388	0.039987	0.798721
Vsig2	2.05164	0.0402047	0.798721
Vwa3b	2.05131	0.0402369	0.798721
Elovl1	-2.05046	0.0403197	0.798939
Gm10593	2.0492	0.0404428	0.798939
Gstm1	2.04972	0.0403922	0.798939
Suz12	2.0491	0.040452	0.798939
Per3	2.04829	0.0405312	0.799496
Otx1	2.04634	0.0407231	0.802271
Irak1	2.04523	0.0408326	0.803416
Mal	-2.04193	0.0411583	0.803768
Mpv17l	2.04286	0.041066	0.803768
Ptgdr	2.04354	0.0409988	0.803768
Sema3c	2.04231	0.0411205	0.803768
Srpx2	-2.04213	0.0411388	0.803768
Tnfaip2	2.04449	0.0409052	0.803768
Gm16576	2.04092	0.0412592	0.804734
Mmp15	-2.04017	0.0413336	0.805182
Arhgef40	-2.03809	0.0415407	0.806139
Cyr61	2.03493	0.0418579	0.806139
Elovl6	-2.03884	0.0414664	0.806139
Gm10020	2.03863	0.0414868	0.806139
Palb2	2.03734	0.0416157	0.806139
Pcdhb22	-2.03639	0.0417112	0.806139
Rita1	2.03673	0.0416775	0.806139
Rps12	2.03454	0.0418974	0.806139
Slc9a9	-2.0347	0.0418814	0.806139
Syndig1	2.03472	0.0418787	0.806139
1810014B01Rik	-2.0301	0.0423464	0.806642
2210013O21Rik	-2.03036	0.0423202	0.806642
6330416G13Rik	-2.02744	0.0426173	0.806642
Best3	2.02815	0.0425449	0.806642
Fam57a	-2.02983	0.0423742	0.806642
Fez1	-2.03131	0.0422239	0.806642
Ghsr	-2.02628	0.0427361	0.806642
Gtf3c2	2.02682	0.0426809	0.806642
Kcnj9	-2.02846	0.0425133	0.806642
Mpzl2	2.02617	0.0427476	0.806642
Rabggta	-2.03321	0.042031	0.806642
Rbm19	-2.03283	0.0420701	0.806642
Slc24a3	-2.02666	0.0426968	0.806642
Spsb4	-2.0287	0.0424884	0.806642
Wnt4	-2.02965	0.0423921	0.806642
Zcchc12	-2.02755	0.0426065	0.806642
Mb	2.02529	0.042838	0.807374
A330102I10Rik	2.02205	0.0431708	0.808062
Afmid	2.02009	0.0433742	0.808062
Bckdk	2.01944	0.043442	0.808062
Bnip3l	2.01986	0.0433977	0.808062
Cyp4x1	-2.02142	0.0432365	0.808062
Dera	-2.02282	0.0430919	0.808062
Eif2d	2.02362	0.0430095	0.808062
Kcnh8	-2.02193	0.0431832	0.808062
Nap1l5	-2.02181	0.0431963	0.808062
Slc6a7	-2.01997	0.0433869	0.808062
Trafd1	2.02293	0.0430806	0.808062
Gpr37	-2.01795	0.0435961	0.809378
Ptov1	2.01776	0.0436161	0.809378
Mrgpre	-2.01554	0.0438477	0.812714
Slc9a3r2	-2.01498	0.0439063	0.812838
Syap1	2.01441	0.0439662	0.812986
Abcc9	-2.00534	0.0449265	0.814369
Adat3	2.00341	0.0451329	0.814369
Adck5	2.00429	0.0450391	0.814369
Arl2	-2.01016	0.044414	0.814369
Casr	-2.00511	0.0449515	0.814369
Chrna6	-2.01138	0.0442851	0.814369
Derl2	2.01081	0.0443453	0.814369
Gab1	-2.00409	0.0450607	0.814369
Gk5	2.00557	0.0449025	0.814369
Gm3194	-2.00485	0.0449787	0.814369
Jund	-2.00389	0.0450821	0.814369
Lamtor5	2.00708	0.0447413	0.814369
Mab21l1	-2.01266	0.0441506	0.814369
Manba	-2.00423	0.0450449	0.814369
Mdh1	-2.00976	0.0444563	0.814369
Msx2	2.00644	0.044809	0.814369
Nkx6-2	-2.01026	0.0444041	0.814369
Otos	2.00463	0.0450028	0.814369
Runx2os1	-2.00513	0.0449491	0.814369
Setd1a	2.01015	0.0444154	0.814369
Snhg20	2.00748	0.0446991	0.814369
1810011O10Rik	2.00202	0.0452828	0.814744
2010320M18Rik	1.98285	0.0473843	0.814744
Ankhd1	1.986	0.0470337	0.814744
Ascc2	1.98721	0.0468989	0.814744
Atf4	-1.99531	0.0460093	0.814744
Atg2b	-1.99132	0.0464452	0.814744
Atp1b2	-1.9915	0.0464259	0.814744
Atp4a	-2.00181	0.0453052	0.814744
Aurkb	1.99645	0.0458852	0.814744
Bivm	-1.99881	0.0456293	0.814744
Cdh10	-1.9909	0.0464924	0.814744
Cort	1.98258	0.0474139	0.814744
Cpa2	1.99347	0.0462099	0.814744
Cycs	1.99764	0.0457559	0.814744
Dynlt1c	1.99042	0.046545	0.814744
Flot1	-1.9951	0.0460318	0.814744
Gigyf2	2.00062	0.0454334	0.814744
Gjc2	-1.98409	0.047246	0.814744
Gm15169	2.0014	0.0453493	0.814744
Gm20390	-1.99656	0.0458733	0.814744
Gm7932	1.98981	0.0466123	0.814744
Gng8	-1.99439	0.0461098	0.814744
Gramd1a	1.99488	0.0460561	0.814744
H2afz	1.9962	0.0459121	0.814744
Hgf	1.98664	0.0469619	0.814744
Id4	1.98541	0.0470986	0.814744
Kcnk13	-1.99089	0.0464927	0.814744
Lancl3	-1.98465	0.0471837	0.814744
Mff	1.98843	0.0467647	0.814744
Nelfe	-1.9836	0.0473004	0.814744
Omg	-1.98233	0.0474426	0.814744
Ppp1r11	-1.99983	0.0455185	0.814744
Prss12	-1.98495	0.0471501	0.814744
Rer1	-1.98635	0.0469946	0.814744
Rps9	1.98653	0.0469745	0.814744
Sez6	-1.99733	0.0457894	0.814744
Slc20a2	-1.98764	0.0468513	0.814744
Socs4	1.99407	0.0461449	0.814744
Sorcs1	-1.98817	0.046793	0.814744
Spag7	-2.00089	0.0454039	0.814744
Tbcb	-1.99942	0.0455626	0.814744
Ubap2	-1.9874	0.0468783	0.814744
Upk1b	-1.98402	0.0472534	0.814744
Zfp488	-1.9894	0.0466571	0.814744
Xylt1	-1.98185	0.0474965	0.814776
B230312C02Rik	-1.98059	0.047637	0.815072
Clstn3	-1.98094	0.0475986	0.815072
Far1	1.97967	0.0477407	0.815072
Fhad1	1.97937	0.047774	0.815072
Myo1d	-1.98012	0.04769	0.815072
Gm17296	1.9768	0.048064	0.819127
Cdc23	1.97385	0.048399	0.821649
Gdap10	1.97263	0.0485377	0.821649
Med25	1.9728	0.0485178	0.821649
Nov	-1.97203	0.0486058	0.821649
Nt5dc1	1.97462	0.0483112	0.821649
Phf6	1.97215	0.0485929	0.821649
Rrp1b	1.97113	0.0487092	0.821649
Slc35e3	-1.97137	0.048681	0.821649
Snx14	-1.97089	0.0487366	0.821649
Vps11	-1.97431	0.0483465	0.821649
4930444P10Rik	1.9519	0.0509506	0.824899
5430416N02Rik	1.95239	0.050892	0.824899
A730011C13Rik	1.94759	0.0514643	0.824899
A830039N20Rik	-1.94009	0.0523687	0.824899
Acot4	1.95191	0.0509486	0.824899
Adrbk1	1.94325	0.0519866	0.824899
Arhgap21	1.96647	0.0492442	0.824899
B930082K07Rik	-1.96419	0.0495081	0.824899
Bhlhe40	-1.94009	0.0523689	0.824899
Btbd11	-1.95822	0.0502048	0.824899
Car13	1.96542	0.049366	0.824899
Ccdc91	-1.93941	0.0524519	0.824899
Cep290	-1.94534	0.0517336	0.824899
Chfr	1.95341	0.0507708	0.824899
Churc1	1.95306	0.0508128	0.824899
Comtd1	-1.95191	0.0509485	0.824899
Copa	-1.95411	0.0506879	0.824899
Crh	1.95949	0.0500552	0.824899
Dnajb2	-1.94661	0.0515817	0.824899
Dnajc9	-1.93964	0.0524238	0.824899
Dzank1	-1.96265	0.0496864	0.824899
Ell2	-1.95304	0.0508144	0.824899
Emilin2	-1.93952	0.0524379	0.824899
Etaa1	-1.94256	0.0520695	0.824899
Fam192a	-1.95943	0.0500629	0.824899
Gdap1l1	-1.96365	0.0495709	0.824899
Gdpgp1	-1.95062	0.0511025	0.824899
Get4	1.95972	0.050028	0.824899
Glrx3	-1.96164	0.0498047	0.824899
Gm12976	-1.94706	0.0515271	0.824899
Gm17322	1.96282	0.0496675	0.824899
Gm26703	1.93915	0.0524825	0.824899
Gpr180	-1.94817	0.0513946	0.824899
Gsn	-1.96221	0.0497384	0.824899
Ifi44	1.93909	0.052491	0.824899
Ifit2	-1.96271	0.04968	0.824899
Igdcc4	1.96348	0.0495903	0.824899
Ino80c	-1.95669	0.0503838	0.824899
Kbtbd12	-1.94236	0.052094	0.824899
Leprot	-1.94276	0.0520452	0.824899
Mgll	1.93939	0.0524541	0.824899
Mrpl46	-1.94162	0.0521832	0.824899
Myrf	-1.95695	0.0503539	0.824899
Nadk2	1.94294	0.0520234	0.824899
Nmb	1.9421	0.0521253	0.824899
Ofd1	-1.94877	0.0513225	0.824899
Osgep	1.96339	0.0496011	0.824899
Pnp2	1.94195	0.0521429	0.824899
Pop5	1.96718	0.049162	0.824899
Ppid	-1.93906	0.0524939	0.824899
Prrc2a	1.96367	0.0495687	0.824899
Rab22a	1.96792	0.0490777	0.824899
Rab7b	-1.94096	0.0522635	0.824899
Rilpl2	1.96308	0.0496373	0.824899
Serping1	1.94741	0.0514856	0.824899
Siah1a	1.95505	0.0505774	0.824899
Slc15a4	1.95206	0.0509316	0.824899
Snrnp200	-1.9454	0.0517267	0.824899
Tbl2	1.96593	0.0493067	0.824899
Tbxas1	1.95655	0.0504007	0.824899
Tfeb	-1.9498	0.0512003	0.824899
Tmem8b	1.94524	0.0517463	0.824899
Tnrc18	1.95206	0.050931	0.824899
Trf	-1.9468	0.0515592	0.824899
Tsg101	-1.93948	0.0524432	0.824899
Tspan7	1.94623	0.0516271	0.824899
Zfp217	1.93892	0.0525108	0.824899
Znrd1	1.93975	0.0524105	0.824899
Asphd2	1.93632	0.0528289	0.82658
Atxn7	1.93695	0.052752	0.82658
Lin7b	1.9366	0.0527944	0.82658
Procr	1.9375	0.0526843	0.82658
Cobl	-1.93571	0.0529038	0.826926
Cyp2j12	-1.93461	0.053038	0.828197
Mrpl17	-1.93321	0.0532102	0.829523
Qtrt1	1.93306	0.0532288	0.829523
1600014C10Rik	-1.92334	0.0544372	0.830115
4732440D04Rik	1.91023	0.0561034	0.830115
9030617O03Rik	-1.92905	0.0537244	0.830115
A130010J15Rik	1.91216	0.055856	0.830115
A530017D24Rik	-1.90089	0.0573169	0.830115
Actl6a	1.92652	0.054039	0.830115
Adamts4	-1.90171	0.057209	0.830115
Adcy3	-1.89911	0.0575494	0.830115
Ano4	-1.91185	0.0558951	0.830115
Arfgap3	-1.90467	0.0568228	0.830115
C030014I23Rik	-1.92845	0.0537995	0.830115
C1galt1c1	-1.92187	0.0546221	0.830115
C2cd4a	-1.91302	0.0557455	0.830115
Ccdc163	-1.90222	0.0571429	0.830115
Cdh6	-1.90186	0.0571893	0.830115
Cdk2	1.91889	0.0549988	0.830115
Cdkl3	-1.91058	0.0560582	0.830115
Cenpm	1.91251	0.0558114	0.830115
Cnksr3	-1.90492	0.0567905	0.830115
Csde1	-1.89847	0.0576336	0.830115
Cwc15	-1.9129	0.0557611	0.830115
Dennd4b	1.92207	0.0545975	0.830115
Dnajc4	1.91217	0.0558538	0.830115
Dsc2	-1.89956	0.0574913	0.830115
E330013P04Rik	1.90091	0.0573135	0.830115
Ednra	1.91749	0.055176	0.830115
Elmo1	-1.89911	0.0575501	0.830115
Epha1	-1.92463	0.0542763	0.830115
Ermn	-1.89828	0.0576592	0.830115
Esr1	-1.92657	0.0540333	0.830115
Fgf2	1.92036	0.0548126	0.830115
Foxred2	-1.92654	0.0540371	0.830115
Gabbr1	-1.90663	0.0565684	0.830115
Gas2l1	1.90528	0.0567436	0.830115
Gdf9	-1.92916	0.0537109	0.830115
Gpr179	-1.92351	0.0544154	0.830115
Grem1	-1.93058	0.0535348	0.830115
Hars2	1.9294	0.0536817	0.830115
Hspa12a	-1.90247	0.0571099	0.830115
Igsf9	1.90028	0.0573966	0.830115
Lgals1	1.90753	0.0564522	0.830115
Lrrc58	1.89823	0.057666	0.830115
Mtbp	1.89868	0.0576063	0.830115
Mtmr2	-1.91119	0.0559804	0.830115
Myh8	-1.91542	0.0554385	0.830115
Nckap5l	-1.92461	0.0542784	0.830115
Ndufa6	-1.92178	0.0546332	0.830115
Nfe2l3	-1.89833	0.0576532	0.830115
Nkap	-1.90442	0.0568552	0.830115
Notch4	1.90347	0.0569797	0.830115
Ntf3	1.913	0.0557487	0.830115
Nup133	-1.93048	0.0535478	0.830115
Pax6	1.92702	0.0539769	0.830115
Pdgfra	-1.91945	0.0549271	0.830115
Pex11a	1.89909	0.0575523	0.830115
Phkb	-1.92645	0.0540478	0.830115
Phldb2	1.91273	0.0557823	0.830115
Plag1	1.90809	0.0563798	0.830115
Ppih	1.92863	0.0537766	0.830115
Ppp1cc	1.90147	0.0572409	0.830115
Prdx1	1.92592	0.054115	0.830115
Psmb11	1.90258	0.0570952	0.830115
Ptges	1.90941	0.0562099	0.830115
Rbm12b2	1.90632	0.0566085	0.830115
Rmi2	-1.90229	0.0571329	0.830115
Rps18	1.92154	0.0546636	0.830115
Sag	1.91659	0.0552899	0.830115
Sez6l2	-1.90411	0.056896	0.830115
Slc12a5	-1.9103	0.0560941	0.830115
Slc27a3	1.90754	0.0564503	0.830115
Slc44a2	1.91167	0.0559185	0.830115
Slc6a9	-1.90786	0.0564097	0.830115
Spg7	1.93176	0.0533895	0.830115
Spn	1.90411	0.0568962	0.830115
Tekt5	-1.89836	0.0576488	0.830115
Tenm3	-1.91365	0.0556655	0.830115
Tmem181a	1.90047	0.0573709	0.830115
Tmem47	1.90815	0.0563723	0.830115
Ttll1	-1.93045	0.0535511	0.830115
Usp53	1.91763	0.0551579	0.830115
Utp11l	-1.92353	0.0544129	0.830115
Zbtb20	1.90728	0.0564845	0.830115
Zkscan5	-1.90014	0.0574148	0.830115
Ctnnd1	-1.8921	0.0584777	0.831093
Cyb5d1	1.89199	0.0584927	0.831093
Dync1h1	-1.89421	0.0581973	0.831093
E530001K10Rik	1.8933	0.0583184	0.831093
Fam131c	-1.89483	0.058115	0.831093
Gbgt1	1.89371	0.0582633	0.831093
Gltp	-1.89311	0.058343	0.831093
Gm43299	1.8929	0.0583706	0.831093
Lats1	1.89164	0.0585388	0.831093
March3	-1.89318	0.0583341	0.831093
Mog	-1.89256	0.0584164	0.831093
Nfatc2	-1.89376	0.058257	0.831093
Sema3d	-1.89131	0.058583	0.831093
Slc44a1	-1.89213	0.058474	0.831093
Tmem130	-1.89472	0.0581298	0.831093
Uxt	1.89177	0.0585214	0.831093
Ndufb9	1.89059	0.0586786	0.831696
Tmem169	-1.89006	0.0587493	0.831945
Fbxo6	-1.88928	0.0588538	0.832673
Plekhg1	-1.88807	0.0590171	0.833477
Rheb	-1.88835	0.0589793	0.833477
Mecr	1.88737	0.0591103	0.834041
1110020A21Rik	-1.88548	0.0593656	0.835794
Atp6ap1	-1.88289	0.0597148	0.835794
Colgalt1	1.88423	0.0595345	0.835794
E130308A19Rik	-1.88464	0.0594782	0.835794
Ei24	1.885	0.0594296	0.835794
Hdac8	-1.88579	0.0593239	0.835794
Parpbp	-1.88331	0.0596587	0.835794
Sp7	-1.88291	0.0597128	0.835794
Taf6l	1.88307	0.059691	0.835794
1110002L01Rik	1.87261	0.0611217	0.836149
5031414D18Rik	1.87238	0.0611538	0.836149
A430005L14Rik	-1.87016	0.0614616	0.836149
Abcc6	1.87622	0.0606252	0.836149
Ank2	-1.88089	0.0599866	0.836149
Arrb2	1.88038	0.0600559	0.836149
C2cd3	-1.8679	0.0617763	0.836149
Cacybp	-1.86499	0.0621828	0.836149
Crocc	1.86995	0.061491	0.836149
Dnph1	1.87099	0.0613461	0.836149
Eif2ak1	-1.87965	0.0601556	0.836149
Ftsj3	1.86578	0.0620716	0.836149
Galnt10	-1.86777	0.0617947	0.836149
Gm12394	1.87439	0.0608769	0.836149
Gm13251	1.87435	0.0608822	0.836149
Gm3020	-1.87531	0.06075	0.836149
Gm3252	-1.86981	0.0615097	0.836149
Gng11	-1.878	0.0603807	0.836149
Gng7	1.8649	0.062196	0.836149
Itgb4	-1.87318	0.061043	0.836149
Ivns1abp	1.86881	0.0616494	0.836149
Lars	-1.86539	0.0621272	0.836149
Lpin3	1.86625	0.0620058	0.836149
Med16	1.86688	0.0619188	0.836149
Mkx	1.87226	0.0611706	0.836149
Mrc2	1.8804	0.0600541	0.836149
Mri1	1.87586	0.0606743	0.836149
Mtor	-1.87392	0.0609416	0.836149
Pdcd2	-1.88193	0.0598452	0.836149
Picalm	-1.87025	0.061449	0.836149
Plbd2	1.87705	0.0605109	0.836149
Ppp3cc	-1.87415	0.0609102	0.836149
Prr5l	-1.87521	0.0607644	0.836149
Ptprd	-1.86602	0.0620386	0.836149
Rps13	1.86906	0.0616143	0.836149
Sac3d1	-1.8682	0.0617343	0.836149
Slc26a6	1.87411	0.0609158	0.836149
Slitrk1	-1.8683	0.0617208	0.836149
Snrnp35	-1.86881	0.0616493	0.836149
Stat5a	1.87998	0.060111	0.836149
Tbc1d10a	1.87307	0.0610589	0.836149
Tfam	-1.86615	0.0620204	0.836149
Tmem117	-1.87146	0.0612807	0.836149
Trim8	-1.86945	0.0615604	0.836149
WDR97	1.87009	0.0614711	0.836149
Wdr44	-1.87605	0.0606489	0.836149
Clip2	-1.86426	0.0622853	0.836631
Mag	-1.86362	0.0623745	0.836714
Vps45	-1.86345	0.0623983	0.836714
Abcb8	-1.86217	0.0625791	0.837427
Gpr165	-1.86194	0.0626119	0.837427
Sdr39u1	-1.8624	0.0625467	0.837427
Cdc7	1.86134	0.0626964	0.837843
Snrpf	-1.86038	0.0628313	0.838929
Rgsl1	1.85977	0.0629183	0.839375
Gk	1.85766	0.0632176	0.840504
Man1a	-1.85839	0.0631139	0.840504
Plaur	1.85768	0.0632141	0.840504
Tcta	-1.85829	0.063128	0.840504
Capn15	1.85685	0.0633321	0.841313
Gm11423	1.85474	0.0636338	0.84205
Kin	1.85475	0.0636326	0.84205
Oaz1	-1.85469	0.0636412	0.84205
Rps6ka2	1.85458	0.0636564	0.84205
St6gal1	-1.85509	0.0635835	0.84205
Blvra	-1.85412	0.0637213	0.842196
Sumf1	-1.85368	0.0637845	0.842322
Haus4	1.85298	0.0638857	0.842686
Pir	1.85274	0.0639197	0.842686
Chadl	-1.85067	0.0642166	0.843845
Cmklr1	1.85138	0.0641145	0.843845
Lrp1b	-1.85063	0.0642232	0.843845
Smarca5	-1.85077	0.0642023	0.843845
Atic	-1.84978	0.0643456	0.84453
Gipc2	1.84892	0.0644697	0.84453
Gm13111	1.84885	0.0644791	0.84453
Hlx	1.84802	0.0645989	0.84453
March11	-1.8483	0.0645588	0.84453
Neu3	1.84836	0.0645496	0.84453
Adssl1	-1.84652	0.0648164	0.844961
Clgn	-1.84631	0.0648476	0.844961
Gpr17	-1.84721	0.0647161	0.844961
Pms2	1.8467	0.0647907	0.844961
Atp2b1	-1.84436	0.0651306	0.8455
B4galt1	1.84376	0.0652175	0.8455
Chrnb2	-1.84084	0.0656448	0.8455
Dnajb11	-1.84293	0.0653394	0.8455
Epn2	1.84473	0.0650776	0.8455
Gm10827	1.84108	0.0656098	0.8455
Gm20186	1.8448	0.0650673	0.8455
Gm26853	1.84447	0.0651148	0.8455
Gm3667	-1.84097	0.0656263	0.8455
Mrpl39	-1.84398	0.0651858	0.8455
Nhlrc4	-1.84224	0.0654406	0.8455
Rnf20	1.84226	0.0654374	0.8455
Samd15	1.84104	0.0656152	0.8455
Trim7	-1.84295	0.0653364	0.8455
Map1b	-1.84022	0.0657359	0.845765
Rwdd3	1.83997	0.0657733	0.845765
Aox1	1.83941	0.0658546	0.846115
Thbs1	1.83901	0.0659141	0.846186
Ift74	-1.83818	0.0660358	0.846468
Mgst1	1.83805	0.0660553	0.846468
Nckipsd	-1.83776	0.0660982	0.846468
Hps4	1.83702	0.0662072	0.846479
Trpm7	1.83716	0.0661869	0.846479
Mboat7	-1.83624	0.0663218	0.846547
Sel1l	-1.83597	0.0663619	0.846547
Slc17a6	-1.83552	0.0664287	0.846547
Tln2	-1.83555	0.0664245	0.846547
AU040320	-1.83423	0.0666193	0.846909
Mgat4c	1.83436	0.0666002	0.846909
Phlda3	-1.83447	0.066584	0.846909
2310036O22Rik	-1.8246	0.0680612	0.847733
4833420G17Rik	1.82379	0.0681838	0.847733
Apobec1	1.82085	0.0686293	0.847733
C2cd4c	1.82696	0.0677061	0.847733
Casc4	-1.82933	0.0673507	0.847733
Ccndbp1	-1.81908	0.0688998	0.847733
Cdc42bpa	-1.82572	0.0678928	0.847733
Commd10	-1.82979	0.0672814	0.847733
Ctla2b	1.82097	0.0686116	0.847733
Dhx33	1.82085	0.06863	0.847733
Dleu7	-1.81872	0.0689543	0.847733
Dtnb	1.81996	0.0687648	0.847733
Eed	1.82203	0.068451	0.847733
Erbb4	-1.8238	0.0681818	0.847733
Exoc3	-1.82663	0.0677559	0.847733
Fam178a	1.8174	0.0691562	0.847733
Fam64a	1.81965	0.068813	0.847733
Gm15287	1.81657	0.0692822	0.847733
Gm28050	1.82627	0.0678102	0.847733
Hbb-bt	-1.831	0.0671004	0.847733
Hmgcl	1.81775	0.0691017	0.847733
Isg20l2	-1.81911	0.0688952	0.847733
Itfg2	-1.82575	0.0678882	0.847733
Itga2b	1.81916	0.0688877	0.847733
Itpr1	-1.82823	0.0675157	0.847733
Lrrk2	-1.83331	0.0667568	0.847733
Maged1	-1.83229	0.0669085	0.847733
Megf11	-1.8224	0.0683946	0.847733
Neurl1a	1.82737	0.0676437	0.847733
Ngb	-1.82691	0.0677126	0.847733
Olig1	-1.81866	0.0689626	0.847733
Pde4dip	-1.82518	0.0679733	0.847733
Phf12	1.82997	0.0672546	0.847733
Pigp	1.82631	0.0678031	0.847733
Plp1	-1.81676	0.0692534	0.847733
RP23-223O9.2	1.83081	0.0671291	0.847733
Sema4d	-1.83029	0.0672066	0.847733
Srp14	1.81961	0.0688188	0.847733
Ston1	1.83303	0.0667987	0.847733
Sytl5	1.82305	0.0682959	0.847733
Thumpd1	-1.82264	0.0683573	0.847733
Txlnb	1.82304	0.068298	0.847733
Ulk1	1.81858	0.0689749	0.847733
Xpc	1.82232	0.0684059	0.847733
Xrcc4	-1.81704	0.0692111	0.847733
Zfp369	1.82406	0.068143	0.847733
Zfp691	-1.82117	0.0685818	0.847733
Zfp771	-1.8175	0.0691407	0.847733
Emc1	-1.81384	0.069703	0.848263
Gmnc	1.81522	0.0694907	0.848263
Lepr	1.81456	0.069591	0.848263
Mthfs	-1.81412	0.0696586	0.848263
Phlpp1	-1.81574	0.0694104	0.848263
Sfr1	-1.81312	0.069813	0.848263
Slain1	-1.8137	0.0697241	0.848263
Srsf1	1.8132	0.0698006	0.848263
Trpc3	-1.81424	0.0696411	0.848263
2610037D02Rik	1.79852	0.0720942	0.848287
5033430I15Rik	-1.80681	0.0707921	0.848287
6430571L13Rik	-1.80119	0.0716723	0.848287
Airn	-1.80529	0.07103	0.848287
Anxa11	1.80739	0.0707015	0.848287
Atg2a	1.80737	0.0707044	0.848287
Atm	-1.7997	0.0719082	0.848287
B3glct	-1.79932	0.0719683	0.848287
B3gnt9	-1.80487	0.0710943	0.848287
Car5b	1.81031	0.0702472	0.848287
Casq1	-1.7988	0.0720502	0.848287
Cdc42ep2	-1.80541	0.0710108	0.848287
D630045J12Rik	-1.80303	0.0713828	0.848287
Dpm1	1.79821	0.072144	0.848287
Ephb6	-1.7988	0.0720509	0.848287
Eprs	-1.80557	0.0709852	0.848287
Eya1	1.81001	0.0702935	0.848287
Gm16211	-1.80051	0.0717798	0.848287
Gm16339	1.80019	0.0718303	0.848287
Gria4	-1.80357	0.0712982	0.848287
Hp1bp3	-1.80363	0.0712896	0.848287
Ifitm2	1.80256	0.0714578	0.848287
Kctd4	1.8028	0.0714188	0.848287
Kri1	-1.80316	0.0713625	0.848287
Map1a	-1.79847	0.0721019	0.848287
Mepce	-1.8068	0.0707937	0.848287
Natd1	-1.80241	0.0714808	0.848287
Ndufs6	-1.80217	0.0715193	0.848287
Ogt	1.79863	0.0720774	0.848287
Pacrgl	1.80768	0.0706568	0.848287
Psmd12	-1.8112	0.0701095	0.848287
RP23-16L19.4	1.80634	0.0708652	0.848287
Rfxap	-1.80437	0.0711741	0.848287
Rnf31	1.80446	0.071159	0.848287
Rnf44	1.80398	0.0712337	0.848287
Sort1	-1.80447	0.0711581	0.848287
Syt7	1.80241	0.0714801	0.848287
Tmem182	-1.80956	0.0703636	0.848287
Tmem222	-1.79861	0.0720797	0.848287
Tram1l1	-1.81067	0.0701922	0.848287
Ube2l6	1.80329	0.0713423	0.848287
Ubxn4	-1.79937	0.0719601	0.848287
Zmym5	1.80589	0.0709358	0.848287
Rogdi	1.79733	0.0722831	0.849285
2610042L04Rik	-1.79589	0.0725122	0.850317
Cbx8	1.79575	0.0725338	0.850317
Tspan15	-1.79599	0.0724961	0.850317
Paip1	-1.79494	0.072663	0.851195
Aspdh	-1.79213	0.0731128	0.851346
Cox14	1.79208	0.0731198	0.851346
Dcaf17	-1.78857	0.0736848	0.851346
Gm26881	1.78937	0.0735557	0.851346
Gskip	-1.78896	0.0736211	0.851346
Hspa2	1.79016	0.0734274	0.851346
Immt	-1.78877	0.073652	0.851346
Mfap1b	-1.7925	0.0730535	0.851346
Morn1	1.79193	0.0731449	0.851346
Ncf2	1.78885	0.0736392	0.851346
Parp9	1.78908	0.0736018	0.851346
Pcdhb10	-1.79175	0.0731728	0.851346
Pomgnt2	-1.79399	0.0728142	0.851346
Reep3	-1.79233	0.0730796	0.851346
Sf3b6	-1.793	0.0729733	0.851346
Slc38a10	-1.79014	0.0734313	0.851346
Tmtc2	-1.79218	0.0731038	0.851346
Trim59	-1.7882	0.0737435	0.851346
Zfp329	1.78808	0.073763	0.851346
Zfp429	1.78989	0.0734709	0.851346
Adgra1	-1.78166	0.0748048	0.851432
B3gnt7	-1.78336	0.0745283	0.851432
Copg1	-1.77939	0.0751752	0.851432
Ddx10	-1.78375	0.0744642	0.851432
Egfl8	-1.77936	0.0751811	0.851432
Emx2	1.77981	0.0751071	0.851432
Enpp6	-1.78575	0.0741393	0.851432
Fgd2	1.78692	0.0739511	0.851432
Fhod1	1.78571	0.0741465	0.851432
Fkbp15	-1.78132	0.0748603	0.851432
Fzd2	1.77938	0.0751773	0.851432
Gm3604	1.78535	0.0742042	0.851432
Gm43549	1.78249	0.0746701	0.851432
Grin1	-1.78057	0.0749821	0.851432
Grip1	-1.78375	0.0744639	0.851432
Mrpl2	-1.78378	0.0744602	0.851432
Pawr	1.78047	0.0749986	0.851432
Pcsk2os1	1.78558	0.0741669	0.851432
Pde12	-1.7861	0.0740828	0.851432
Polrmt	-1.77915	0.0752155	0.851432
Rfx3	1.78411	0.0744051	0.851432
Ssr2	-1.78322	0.0745511	0.851432
Stk11	1.78179	0.0747839	0.851432
Tial1	1.78063	0.0749734	0.851432
Tnk2	1.78137	0.0748513	0.851432
Tro	1.78508	0.0742487	0.851432
Vtn	-1.77901	0.0752383	0.851432
Cxadr	1.77396	0.0760702	0.852387
Eif4g3	-1.77459	0.0759656	0.852387
Gla	-1.77406	0.0760532	0.852387
Hapln2	-1.7751	0.0758813	0.852387
Mapre1	-1.77457	0.0759697	0.852387
Mrps14	1.77623	0.0756957	0.852387
Pcdh18	-1.77683	0.0755965	0.852387
Slco4c1	1.7766	0.0756338	0.852387
Suv39h2	1.77786	0.0754262	0.852387
Tctn1	1.77538	0.0758358	0.852387
Ttc30a1	-1.77738	0.0755057	0.852387
Zfp236	1.77743	0.0754976	0.852387
Zfp326	1.77405	0.0760551	0.852387
Zfp84	-1.77387	0.0760846	0.852387
Cldn14	-1.77281	0.076261	0.853752
Stox1	-1.77219	0.0763629	0.854283
6720483E21Rik	1.75934	0.0785198	0.856664
Arntl	-1.76571	0.0774447	0.856664
Bod1l	-1.75943	0.0785039	0.856664
Cenpe	1.76961	0.0767929	0.856664
Cnga4	-1.76051	0.078322	0.856664
Ddx51	-1.76037	0.0783453	0.856664
Dusp11	1.7679	0.0770769	0.856664
Gm10767	1.75708	0.0789049	0.856664
Gria1	-1.75442	0.0793594	0.856664
Gtf2h3	1.75799	0.0787496	0.856664
Hdhd2	-1.76107	0.0782261	0.856664
Hlcs	-1.76412	0.0777117	0.856664
Ifitm7	1.7637	0.0777821	0.856664
Kcnk2	1.76649	0.077314	0.856664
Kit	-1.75649	0.0790054	0.856664
Lpar1	-1.75763	0.07881	0.856664
Lrrc27	1.75979	0.0784429	0.856664
Man2c1os	1.76128	0.0781912	0.856664
Map6d1	-1.75413	0.0794075	0.856664
Mob1b	1.75489	0.0792783	0.856664
Mov10	1.75575	0.0791314	0.856664
Myh11	-1.75912	0.0785564	0.856664
Ndufaf3	-1.75477	0.0792986	0.856664
Plxnb3	-1.7551	0.0792421	0.856664
Ptprg	-1.7661	0.0773798	0.856664
Rab26	-1.76965	0.0767856	0.856664
Rab7	-1.75406	0.07942	0.856664
Rap1gds1	-1.75513	0.0792367	0.856664
Rgs17	-1.76296	0.0779078	0.856664
Scube1	-1.76005	0.0783991	0.856664
Sema5b	1.75506	0.079249	0.856664
Slc25a32	1.76365	0.0777914	0.856664
Spag17os	1.76688	0.0772475	0.856664
Spryd4	-1.76052	0.0783193	0.856664
Ssu72	-1.76011	0.0783894	0.856664
St6galnac5	-1.76411	0.0777131	0.856664
St8sia1	-1.76195	0.0780782	0.856664
Sv2a	-1.75756	0.0788223	0.856664
Tapbpl	-1.75453	0.0793392	0.856664
Tom1l1	1.76787	0.0770825	0.856664
Tpgs2	-1.7624	0.0780023	0.856664
Trmt2a	1.76282	0.0779305	0.856664
Trpm3	1.76689	0.0772461	0.856664
Tspan2	-1.7695	0.0768111	0.856664
Tvp23b	1.76719	0.0771972	0.856664
Tyro3	-1.7564	0.0790201	0.856664
Ucp3	-1.76403	0.0777268	0.856664
Xpr1	1.76058	0.0783097	0.856664
Zfp202	-1.76728	0.0771819	0.856664
Zfp583	1.76674	0.0772713	0.856664
Zmiz2	1.76127	0.0781928	0.856664
Zscan29	1.76893	0.0769061	0.856664
A830019P07Rik	1.75247	0.0796934	0.857472
Dctpp1	1.75204	0.0797675	0.857472
Eif2b3	-1.75045	0.0800401	0.857472
Eri2	1.7529	0.0796185	0.857472
Gfpt1	-1.75066	0.0800045	0.857472
Ints9	-1.75125	0.0799027	0.857472
Mmgt2	1.75296	0.0796083	0.857472
Sdk1	-1.75197	0.0797782	0.857472
Uqcrb	-1.75094	0.0799568	0.857472
Wrn	1.75044	0.0800424	0.857472
H2-Eb1	1.75	0.0801187	0.857703
Neurl1b	1.74934	0.0802314	0.857737
Tlr4	1.74946	0.0802114	0.857737
4933427D14Rik	1.74881	0.0803237	0.857977
Eomes	1.74801	0.0804616	0.857977
Ing1	-1.74775	0.0805076	0.857977
Jam3	-1.74761	0.0805317	0.857977
Lpin2	1.74732	0.0805826	0.857977
Ttc1	-1.74846	0.0803838	0.857977
1500011B03Rik	-1.72142	0.0851753	0.858569
1600010M07Rik	1.6889	0.0912388	0.858569
1700025G04Rik	1.7257	0.0844012	0.858569
2210408I21Rik	-1.69439	0.0901905	0.858569
2700060E02Rik	-1.73112	0.0834311	0.858569
2810408A11Rik	-1.62311	0.104566	0.858569
4930402H24Rik	1.64875	0.0991998	0.858569
6430584L05Rik	1.65429	0.0980685	0.858569
9330111N05Rik	1.66167	0.0965782	0.858569
9330159F19Rik	-1.67737	0.0934711	0.858569
9530036O11Rik	1.64153	0.100687	0.858569
A430110L20Rik	1.62801	0.103523	0.858569
A630072M18Rik	1.71643	0.0860828	0.858569
AA543186	1.66014	0.0968863	0.858569
AF529169	-1.72959	0.0837038	0.858569
AU022754	1.70484	0.0882243	0.858569
AW551984	-1.7363	0.0825105	0.858569
Aars	-1.73302	0.0830925	0.858569
Abca2	-1.62491	0.104183	0.858569
Acaca	-1.6567	0.09758	0.858569
Actn3	-1.70764	0.0877041	0.858569
Adam19	-1.71763	0.0858642	0.858569
Adcy2	-1.67832	0.0932856	0.858569
Adgrg2	-1.68035	0.0928884	0.858569
Agt	-1.62597	0.103956	0.858569
Aida	1.69097	0.0908428	0.858569
Ak9	1.73836	0.0821478	0.858569
Akap6	-1.71476	0.0863895	0.858569
Akap7	1.72155	0.0851512	0.858569
Alox12b	-1.62652	0.10384	0.858569
Alox5ap	-1.66426	0.0960611	0.858569
Amigo3	-1.67265	0.0943958	0.858569
Ammecr1l	1.64021	0.100962	0.858569
Anapc15	-1.67514	0.0939073	0.858569
Angpt1	1.63554	0.101936	0.858569
Ankef1	1.71645	0.086079	0.858569
Ankrd55	-1.65481	0.0979628	0.858569
Anxa7	-1.64558	0.0998494	0.858569
Ap2b1	-1.712	0.0868975	0.858569
Arhgef19	1.66909	0.0950987	0.858569
Asah1	1.66625	0.095663	0.858569
Asna1	-1.64887	0.0991746	0.858569
Asun	1.72846	0.0839061	0.858569
Atf1	1.73645	0.0824839	0.858569
Atf3	1.6946	0.0901504	0.858569
Atg3	-1.71234	0.0868349	0.858569
Atp5d	-1.66165	0.0965836	0.858569
Atp5k	-1.7219	0.0850885	0.858569
Atp6v1g2	-1.6769	0.0935612	0.858569
Atp8b5	1.736	0.0825638	0.858569
B3galt2	-1.62102	0.105013	0.858569
Bace1	-1.62005	0.105221	0.858569
Bin1	-1.7412	0.0816482	0.858569
Brip1os	-1.7342	0.0828828	0.858569
Bscl2	-1.65122	0.0986943	0.858569
Bst2	1.63694	0.101643	0.858569
Btbd19	-1.6881	0.0913919	0.858569
Bub1	1.70908	0.0874357	0.858569
Camk2a	1.61838	0.105582	0.858569
Card6	1.67499	0.093936	0.858569
Cbr1	-1.69132	0.0907751	0.858569
Cbx2	1.63204	0.102672	0.858569
Ccdc157	1.67288	0.0943512	0.858569
Ccl25	1.61813	0.105635	0.858569
Ccne2	1.72081	0.0852854	0.858569
Cd163l1	1.6367	0.101693	0.858569
Cd24a	1.65295	0.098341	0.858569
Cd302	-1.62997	0.103108	0.858569
Cd34	-1.72316	0.0848605	0.858569
Cd38	1.64265	0.100456	0.858569
Cdh20	-1.70851	0.0875416	0.858569
Cdh23	1.6469	0.099578	0.858569
Cdh26	1.71635	0.0860987	0.858569
Cdhr2	-1.71886	0.0856402	0.858569
Cdk5rap3	1.68332	0.0923135	0.858569
Cdkn1a	1.69348	0.090364	0.858569
Cds1	-1.72197	0.0850754	0.858569
Celsr3	1.70592	0.0880235	0.858569
Cep120	-1.70115	0.0889148	0.858569
Cep63	1.69534	0.0900117	0.858569
Cfap36	-1.70914	0.0874242	0.858569
Clasp2	-1.62415	0.104343	0.858569
Clcn6	-1.72363	0.0847751	0.858569
Cldn11	-1.67757	0.0934304	0.858569
Cldn23	-1.67188	0.0945479	0.858569
Clk3	1.738	0.0822106	0.858569
Clvs1	-1.64433	0.100107	0.858569
Cnot10	1.7354	0.0826694	0.858569
Cntn6	-1.68616	0.0917654	0.858569
Coasy	-1.62958	0.103191	0.858569
Coch	1.70217	0.0887244	0.858569
Cog1	-1.66249	0.0964152	0.858569
Commd2	1.67621	0.0936966	0.858569
Coro6	-1.73968	0.081916	0.858569
Cpd	-1.62945	0.103218	0.858569
Cpne1	1.70455	0.0882777	0.858569
Cpt2	1.61876	0.1055	0.858569
Cptp	-1.69476	0.0901212	0.858569
Cpxm1	1.62946	0.103216	0.858569
Crhr1	-1.73925	0.0819906	0.858569
Crtc1	1.68527	0.0919369	0.858569
Ctla2a	1.62352	0.104479	0.858569
Ctsb	-1.69424	0.0902194	0.858569
Ctu1	-1.68959	0.0911073	0.858569
Cys1	1.64641	0.0996793	0.858569
D630024D03Rik	1.70175	0.0888019	0.858569
D8Ertd82e	-1.73225	0.0832287	0.858569
Dars	-1.69239	0.0905725	0.858569
Dbp	1.68822	0.0913688	0.858569
Dctn6	1.69864	0.0893877	0.858569
Dcun1d3	1.71791	0.0858128	0.858569
Ddah2	1.67744	0.0934573	0.858569
Ddias	1.62394	0.10439	0.858569
Derl3	-1.65755	0.0974084	0.858569
Dmap1	-1.71859	0.0856891	0.858569
Dmrtb1	1.66391	0.0961296	0.858569
Dnah9	-1.66796	0.0953243	0.858569
Dnajb3	1.66945	0.0950274	0.858569
Dnajc2	-1.7151	0.0863263	0.858569
Dner	-1.66088	0.0967373	0.858569
Dock3	-1.69195	0.0906561	0.858569
Dopey2	-1.66708	0.0954979	0.858569
Dpy30	1.73535	0.0826787	0.858569
Dusp26	-1.7415	0.0815964	0.858569
Eaf2	-1.62024	0.105181	0.858569
Efcab5	-1.63395	0.102268	0.858569
Efcc1	1.74608	0.0807972	0.858569
Efemp1	1.64793	0.0993672	0.858569
Efna2	-1.67147	0.0946293	0.858569
Eif4a3	-1.71322	0.0866721	0.858569
Elovl7	-1.66107	0.0967002	0.858569
Emc2	-1.73387	0.0829404	0.858569
Emg1	1.67009	0.0949015	0.858569
Emid1	1.7159	0.086181	0.858569
Entpd2	1.61824	0.105611	0.858569
Epor	1.62526	0.104108	0.858569
Erich3	-1.62865	0.103386	0.858569
Ern1	1.64287	0.10041	0.858569
Ero1lb	-1.69606	0.0898752	0.858569
Eva1c	1.63629	0.101778	0.858569
Evc2	-1.71871	0.0856673	0.858569
Fam114a2	1.61829	0.105601	0.858569
Fam120b	-1.65644	0.097633	0.858569
Fam195a	1.62257	0.104682	0.858569
Fam234b	-1.65788	0.0973425	0.858569
Fbrsl1	1.73862	0.0821021	0.858569
Fgd3	-1.64147	0.1007	0.858569
Fgd6	1.70976	0.0873111	0.858569
Fgf9	-1.66323	0.0962669	0.858569
Flywch2	1.68117	0.0927304	0.858569
Foxf1	1.62709	0.103717	0.858569
Frem2	-1.64416	0.100142	0.858569
Frs2	1.66752	0.0954114	0.858569
Fto	-1.64954	0.099038	0.858569
Fyco1	1.6954	0.0899992	0.858569
Fzd4	1.69478	0.0901172	0.858569
Gab2	-1.63064	0.102966	0.858569
Gadd45a	-1.6708	0.0947619	0.858569
Ganab	-1.65766	0.0973856	0.858569
Gas2	-1.62969	0.103167	0.858569
Gba	1.73271	0.0831474	0.858569
Gdf5	1.64715	0.0995278	0.858569
Gfpt2	1.67969	0.0930178	0.858569
Gigyf1	1.65214	0.0985057	0.858569
Gimap5	1.63395	0.102269	0.858569
Gkn3	1.70296	0.0885764	0.858569
Gm10600	1.73591	0.0825794	0.858569
Gm12840	1.66159	0.0965945	0.858569
Gm13139	1.67368	0.0941929	0.858569
Gm14325	1.67247	0.0944324	0.858569
Gm14419	1.73491	0.0827561	0.858569
Gm14420	1.66656	0.095601	0.858569
Gm15631	-1.71722	0.085939	0.858569
Gm20383	-1.68532	0.0919272	0.858569
Gm20387	1.65137	0.0986637	0.858569
Gm20695	1.62821	0.103481	0.858569
Gm2155	1.73991	0.0818754	0.858569
Gm21685	-1.68283	0.0924085	0.858569
Gm26684	1.67601	0.0937356	0.858569
Gm37276	-1.71159	0.0869717	0.858569
Gm3752	-1.70121	0.0889034	0.858569
Gm37637	-1.74196	0.0815148	0.858569
Gm38393	1.63464	0.102125	0.858569
Gna14	-1.72509	0.0845119	0.858569
Grid2	-1.70058	0.0890212	0.858569
Grik5	1.74227	0.0814606	0.858569
Grip2	-1.72069	0.0853072	0.858569
Gss	-1.68592	0.0918106	0.858569
Gsta3	1.65051	0.0988386	0.858569
Hcn3	-1.64306	0.100372	0.858569
Hdac1	1.73625	0.0825205	0.858569
Hira	1.67626	0.0936878	0.858569
Hist1h2bc	1.71125	0.0870346	0.858569
Hmga1	-1.68668	0.0916658	0.858569
Hmgn5	-1.64239	0.100509	0.858569
Hoga1	1.67799	0.0933489	0.858569
Hook1	1.71624	0.0861184	0.858569
Hopx	1.64117	0.100763	0.858569
Htr5a	-1.65366	0.0981967	0.858569
Hypk	-1.67605	0.0937292	0.858569
Igfbpl1	1.62273	0.104646	0.858569
Igsf5	1.68495	0.0919984	0.858569
Iigp1	1.64195	0.100599	0.858569
Ikbke	1.62458	0.104251	0.858569
Il16	1.63216	0.102646	0.858569
Il3ra	1.69971	0.0891848	0.858569
Imp3	-1.69411	0.0902439	0.858569
Inafm1	-1.74296	0.0813408	0.858569
Inpp5b	1.64389	0.1002	0.858569
Insc	-1.62611	0.103926	0.858569
Ints2	1.64248	0.100491	0.858569
Irs1	1.62229	0.104742	0.858569
Itih3	-1.74084	0.0817115	0.858569
Kcna2	-1.69627	0.0898344	0.858569
Kcnab3	-1.63557	0.101929	0.858569
Kcnc3	1.70275	0.0886147	0.858569
Kcnk10	-1.70874	0.0874999	0.858569
Kcnq1ot1	1.62458	0.104253	0.858569
Kctd2	-1.65691	0.0975382	0.858569
Kctd8	-1.68456	0.0920739	0.858569
Kdm6b	1.63181	0.102719	0.858569
Klhl4	-1.65604	0.0977141	0.858569
Klhl42	-1.61935	0.105372	0.858569
Lacc1	1.65393	0.0981423	0.858569
Ldb3	-1.63892	0.101229	0.858569
Lgi3	-1.67275	0.0943765	0.858569
Lmf1	-1.66525	0.0958629	0.858569
Loxl3	1.64922	0.0991016	0.858569
Lrpprc	-1.67858	0.0932345	0.858569
Lrrc29	-1.64138	0.100719	0.858569
Lrrc49	-1.67514	0.0939071	0.858569
Luc7l2	1.63985	0.101037	0.858569
Ly6g6e	-1.69376	0.0903104	0.858569
Lypd6b	-1.71236	0.0868295	0.858569
Lypla2	-1.74438	0.0810925	0.858569
Mapre3	-1.69818	0.0894742	0.858569
March2	1.64315	0.100353	0.858569
March7	1.72256	0.0849673	0.858569
Mastl	-1.6236	0.10446	0.858569
Mcat	-1.65364	0.0982006	0.858569
Mdm2	1.72658	0.0842436	0.858569
Meaf6	1.64955	0.099035	0.858569
Meis1	-1.62942	0.103224	0.858569
Mettl11b	1.73115	0.0834256	0.858569
Mocs3	-1.67459	0.094014	0.858569
Mrpl16	-1.68487	0.092013	0.858569
Mrpl40	-1.63992	0.101021	0.858569
Mrps30	-1.62581	0.103989	0.858569
Mrps7	-1.63117	0.102854	0.858569
Mtch2	1.66569	0.0957755	0.858569
Mtmr11	-1.71976	0.0854769	0.858569
Mtrr	1.64057	0.100886	0.858569
Mycbp2	-1.70441	0.0883051	0.858569
Mylpf	-1.61871	0.105509	0.858569
Myzap	1.6822	0.09253	0.858569
Mzt2	-1.69854	0.0894051	0.858569
Nadk	1.62291	0.104608	0.858569
Ndufc1	-1.70007	0.0891185	0.858569
Nfe2l2	1.65517	0.0978909	0.858569
Nipal4	-1.71773	0.0858459	0.858569
Nkx2-2os	-1.65736	0.0974464	0.858569
Nmt2	-1.65679	0.0975615	0.858569
Nova1	-1.63483	0.102086	0.858569
Nr1d1	1.68957	0.0911105	0.858569
Nsfl1c	-1.70325	0.0885222	0.858569
Ntmt1	-1.70759	0.0877126	0.858569
Nub1	-1.7152	0.0863088	0.858569
Nudt1	-1.67749	0.0934462	0.858569
Olfm3	-1.71935	0.0855506	0.858569
Orc3	1.73764	0.0822734	0.858569
Orc4	1.6558	0.0977629	0.858569
Osbp	-1.68211	0.092548	0.858569
P2rx3	-1.62478	0.104209	0.858569
P2ry2	-1.68483	0.0920214	0.858569
P3h1	1.73	0.0836309	0.858569
P4ha3	-1.67592	0.093754	0.858569
Pafah2	1.66359	0.096194	0.858569
Pamr1	-1.69923	0.0892757	0.858569
Pan3	1.69254	0.0905436	0.858569
Pank2	1.69109	0.0908187	0.858569
Papss2	1.69324	0.0904106	0.858569
Parvb	-1.67621	0.0936973	0.858569
Pbx2	1.69748	0.0896051	0.858569
Pcdh7	-1.72118	0.0852175	0.858569
Pcdhb14	-1.66741	0.0954328	0.858569
Pdgfd	1.63405	0.102249	0.858569
Pdss2	-1.67069	0.0947825	0.858569
Pdzd2	1.65849	0.0972184	0.858569
Pex1	1.63932	0.101146	0.858569
Pex14	-1.66399	0.0961135	0.858569
Pfkfb2	1.68968	0.0910886	0.858569
Phf11d	-1.69334	0.0903915	0.858569
Phka2	1.69778	0.0895492	0.858569
Pi15	1.69242	0.0905662	0.858569
Pigh	1.64831	0.0992882	0.858569
Pigk	-1.66021	0.0968729	0.858569
Pik3c3	-1.67412	0.094107	0.858569
Pip5k1c	1.73801	0.0822086	0.858569
Plat	-1.64542	0.0998838	0.858569
Plk3	-1.67473	0.0939874	0.858569
Plppr3	-1.70679	0.0878603	0.858569
Plxdc2	-1.61929	0.105384	0.858569
Pm20d1	1.63364	0.102335	0.858569
Pnkd	-1.65065	0.0988102	0.858569
Ppef2	-1.72488	0.0845492	0.858569
Ppp1r7	-1.73094	0.0834628	0.858569
Ppt1	-1.74062	0.08175	0.858569
Pqlc1	1.64423	0.100128	0.858569
Prdm5	1.63321	0.102424	0.858569
Prdm8	1.66165	0.0965823	0.858569
Prepl	-1.71755	0.0858787	0.858569
Prex1	1.73131	0.0833969	0.858569
Prickle1	-1.6821	0.0925486	0.858569
Prnp	-1.68438	0.092108	0.858569
Prr14l	1.6414	0.100714	0.858569
Prss57	1.65388	0.0981512	0.858569
Prx	1.66914	0.0950903	0.858569
Psmc1	-1.74429	0.0811089	0.858569
Psmc2	-1.64479	0.100013	0.858569
Ptprm	-1.71138	0.0870106	0.858569
Pus1	-1.64972	0.0990012	0.858569
Pwp2	-1.62245	0.104708	0.858569
Pxdn	1.70289	0.088588	0.858569
Rab4a	-1.66586	0.0957415	0.858569
Rala	-1.67682	0.0935785	0.858569
Rap1gap2	1.63478	0.102095	0.858569
Rasl10b	1.7355	0.0826516	0.858569
Rbm25	1.62117	0.104982	0.858569
Rbm3	1.68021	0.0929158	0.858569
Rbm4	1.69183	0.0906782	0.858569
Rcor2	1.63386	0.102289	0.858569
Rem1	-1.7141	0.0865099	0.858569
Rexo4	1.63021	0.103057	0.858569
Rhbdd3	1.7445	0.0810719	0.858569
Rhpn1	1.66771	0.0953727	0.858569
Rnf13	-1.70611	0.087987	0.858569
Rnf166	1.62256	0.104683	0.858569
Rnf220	-1.66512	0.0958879	0.858569
Rnft2	-1.7153	0.0862901	0.858569
Rpgrip1l	-1.64893	0.0991623	0.858569
Rpl15	1.64041	0.100919	0.858569
Rpl19	1.6311	0.102869	0.858569
Rpp25	-1.67021	0.0948785	0.858569
Rps25	1.65251	0.0984303	0.858569
Rs1	-1.70198	0.0887593	0.858569
Satb2	-1.69489	0.0900954	0.858569
Sec24d	1.62574	0.104005	0.858569
Sec62	-1.6876	0.0914875	0.858569
Sept6	-1.65381	0.0981663	0.858569
Sept7	-1.71395	0.086538	0.858569
Sgf29	-1.62024	0.105181	0.858569
Sgsm2	1.70575	0.0880546	0.858569
Sh3bgrl	1.65033	0.0988753	0.858569
Sh3bp4	-1.65767	0.0973843	0.858569
Shroom1	1.70089	0.0889637	0.858569
Shtn1	-1.69671	0.0897521	0.858569
Sipa1	1.70997	0.0872719	0.858569
Skida1	1.70394	0.0883914	0.858569
Slc12a2	-1.72286	0.0849132	0.858569
Slc25a38	-1.7331	0.0830775	0.858569
Slc25a42	1.72596	0.0843542	0.858569
Slc25a45	-1.71545	0.0862626	0.858569
Slc2a4	1.6434	0.100301	0.858569
Slc35a5	1.72615	0.0843202	0.858569
Slc37a1	1.61983	0.105269	0.858569
Slc6a6	1.7053	0.0881379	0.858569
Slc7a3	-1.7356	0.0826342	0.858569
Slfn9	-1.70907	0.0874384	0.858569
Smad6	1.68546	0.091899	0.858569
Smarca1	-1.65804	0.097309	0.858569
Smarcd1	-1.71141	0.0870045	0.858569
Smim10l1	1.62781	0.103566	0.858569
Smpdl3a	1.64795	0.0993626	0.858569
Snapc2	-1.64021	0.100961	0.858569
Snrpd2	-1.67118	0.0946865	0.858569
Snx30	-1.70187	0.0887803	0.858569
Sox9	1.71234	0.0868333	0.858569
Spata5	-1.63315	0.102437	0.858569
Spc24	1.70035	0.0890645	0.858569
Spef1	1.74493	0.0809973	0.858569
Srrm2	-1.68318	0.0923397	0.858569
Srxn1	1.71581	0.0861974	0.858569
St3gal6	1.72976	0.0836729	0.858569
St8sia5	-1.62648	0.103847	0.858569
Stab2	1.69935	0.0892529	0.858569
Stam	1.63321	0.102425	0.858569
Stk32c	1.66091	0.0967318	0.858569
Stoml2	1.72682	0.0842008	0.858569
Ston2	1.71902	0.0856102	0.858569
Sucla2	-1.68032	0.0928951	0.858569
Sumo1	-1.67134	0.0946544	0.858569
Susd2	-1.68038	0.0928836	0.858569
Suv420h1	1.66511	0.0958915	0.858569
Taok2	1.67305	0.0943166	0.858569
Tap2	-1.63462	0.102129	0.858569
Tbc1d5	-1.65893	0.0971298	0.858569
Tcaf1	-1.72542	0.0844512	0.858569
Tdrd6	1.65916	0.0970832	0.858569
Tenm1	-1.68417	0.0921485	0.858569
Tgm3	-1.72578	0.0843868	0.858569
Timm10	1.62049	0.105128	0.858569
Tlr6	-1.62269	0.104656	0.858569
Tlr9	-1.62057	0.10511	0.858569
Tma7	-1.63015	0.103069	0.858569
Tmco4	1.74261	0.0814009	0.858569
Tmeff1	-1.62392	0.104393	0.858569
Tmem107	1.70814	0.08761	0.858569
Tmem138	-1.72413	0.0846843	0.858569
Tmem176a	-1.69832	0.0894474	0.858569
Tmem191c	1.69518	0.0900416	0.858569
Tmem252	1.67239	0.0944474	0.858569
Tmem55b	-1.73119	0.0834177	0.858569
Tmem80	1.74315	0.0813071	0.858569
Tmem91	-1.66899	0.0951201	0.858569
Tmie	-1.63973	0.101061	0.858569
Tmx1	1.62502	0.104158	0.858569
Tnr	-1.67636	0.0936675	0.858569
Tpd52	-1.70279	0.0886078	0.858569
Tpgs1	-1.63115	0.102858	0.858569
Trappc1	1.67407	0.0941163	0.858569
Trappc2l	1.66054	0.0968056	0.858569
Trim46	1.70805	0.0876274	0.858569
Trp53inp1	1.73071	0.083503	0.858569
Tspan11	-1.64546	0.0998742	0.858569
Ttc27	-1.7236	0.0847806	0.858569
Ubr1	-1.65292	0.0983467	0.858569
Ubtd2	1.66466	0.0959816	0.858569
Ucp2	1.62207	0.104788	0.858569
Ulk2	1.62542	0.104074	0.858569
Unc5cl	1.72737	0.0841014	0.858569
Uqcc3	1.63542	0.101961	0.858569
Uri1	-1.63422	0.102213	0.858569
Urod	-1.72209	0.0850533	0.858569
Vapb	-1.70974	0.0873149	0.858569
Vasn	1.73536	0.0826773	0.858569
Vat1	-1.72318	0.084856	0.858569
Vcan	-1.64622	0.0997178	0.858569
Vps54	1.71109	0.087065	0.858569
Wbscr16	1.63541	0.101963	0.858569
Wdr12	-1.67667	0.0936067	0.858569
Whsc1	1.62374	0.10443	0.858569
Zbbx	1.65961	0.0969931	0.858569
Zbtb6	1.62203	0.104796	0.858569
Zbtb8b	-1.62175	0.104858	0.858569
Zcchc11	1.63341	0.102382	0.858569
Zcchc5	1.65952	0.0970117	0.858569
Zfand6	1.71107	0.0870673	0.858569
Zfp362	1.65037	0.0988681	0.858569
Zfp40	1.63058	0.10298	0.858569
Zfp473	-1.646	0.0997642	0.858569
Zfp758	1.62292	0.104607	0.858569
Zfp775	1.73806	0.0822	0.858569
Zfp78	1.71759	0.0858709	0.858569
Zfp811	1.72397	0.0847135	0.858569
Zfp932	1.65951	0.0970127	0.858569
Zfyve27	1.62987	0.103129	0.858569
6330409D20Rik	-1.61717	0.105841	0.859483
Cdkl4	-1.61583	0.106132	0.859483
Gmps	-1.616	0.106095	0.859483
Ogn	1.61625	0.106041	0.859483
Slc25a12	-1.61677	0.105927	0.859483
Taf4b	-1.61654	0.105978	0.859483
Wdr11	-1.61666	0.105952	0.859483
Tmem248	-1.61501	0.106309	0.860475
Cend1	-1.61385	0.10656	0.861329
P3h4	-1.6131	0.106722	0.861329
Rnd1	-1.61355	0.106625	0.861329
Serpinb9	1.6133	0.106678	0.861329
Snrnp70	1.61274	0.1068	0.861329
Tpp1	-1.61282	0.106784	0.861329
Vma21	1.61331	0.106678	0.861329
Cbfb	1.61117	0.107143	0.862519
Galnt13	-1.61133	0.107107	0.862519
Myd88	1.61165	0.107038	0.862519
Tbx1	-1.61105	0.107168	0.862519
Creb3l2	-1.60992	0.107416	0.862742
Pkd1	1.61033	0.107325	0.862742
Rae1	1.61037	0.107317	0.862742
Rfk	1.61013	0.10737	0.862742
Fbrs	1.60894	0.107629	0.862774
Nek10	1.60928	0.107556	0.862774
Nos1	-1.60945	0.107518	0.862774
Sh3pxd2b	1.60889	0.10764	0.862774
Bend3	-1.60783	0.107873	0.863438
Grm8	-1.60678	0.108102	0.863438
Kif13a	-1.60802	0.107832	0.863438
Pkd2	1.60675	0.108109	0.863438
Scaper	-1.60699	0.108056	0.863438
Stard3	-1.60729	0.10799	0.863438
Tlr1	-1.60676	0.108107	0.863438
9030624J02Rik	1.60617	0.108236	0.863721
Dynlt3	1.60609	0.108255	0.863721
Asphd1	-1.60375	0.108769	0.864724
B3gnt2	1.5986	0.109911	0.864724
BC030499	1.6001	0.109577	0.864724
Cbx7	1.59978	0.109646	0.864724
Cxx1b	-1.60295	0.108945	0.864724
Dlx1as	1.59949	0.109713	0.864724
Fcrls	-1.60213	0.109128	0.864724
Gm26691	1.59922	0.109772	0.864724
Hsd17b11	-1.60461	0.10858	0.864724
Itih2	1.59954	0.109702	0.864724
Lzts2	-1.59836	0.109963	0.864724
Mphosph9	1.60513	0.108464	0.864724
Mrps2	-1.60108	0.10936	0.864724
Mthfd2	-1.60469	0.108563	0.864724
Optn	-1.6005	0.109488	0.864724
Osbpl1a	-1.60059	0.109468	0.864724
Ptgds	1.59835	0.109966	0.864724
Ptpn18	1.59862	0.109905	0.864724
Rbm18	1.60234	0.10908	0.864724
Rfc2	1.60432	0.108644	0.864724
Ric1	1.6004	0.10951	0.864724
Rimklb	1.60053	0.10948	0.864724
Sbds	-1.59778	0.110092	0.864724
Scrn1	-1.6033	0.108868	0.864724
Smdt1	1.59942	0.109727	0.864724
Srsf10	1.59937	0.109737	0.864724
Ten1	-1.59963	0.10968	0.864724
Tfip11	-1.59813	0.110015	0.864724
Tmco3	-1.60098	0.109382	0.864724
Usp11	-1.59799	0.110045	0.864724
Zfp456	1.60215	0.109123	0.864724
Lamb3	1.59746	0.110163	0.864846
Med21	1.59704	0.110257	0.865154
9230110C19Rik	1.57589	0.115052	0.865314
9330102E08Rik	1.56534	0.117503	0.865314
9430016H08Rik	-1.5709	0.116206	0.865314
[truncated: 13,663 more rows]

## Sheet: 1month_PFC
	stouffers_z	meta_p	FDR
Zmym2	-5.23785	1.62454879271703e-07	0.00226397
2410018L13Rik	4.74361	2.09945189480659e-06	0.014629
0610030E20Rik	3.90682	9.35195178466599e-05	0.161665
Akap11	-3.86178	0.000112564	0.161665
Comt	-3.78974	0.000150807	0.161665
Cpa2	3.82507	0.000130734	0.161665
Ntng1	-3.95554	7.63609291097323e-05	0.161665
Pcbp3	-3.92409	8.7059984648448e-05	0.161665
Pnpla7	4.02047	5.80828723632303e-05	0.161665
Ppm1m	4.0226	5.7558998303116e-05	0.161665
Ryr1	3.79235	0.000149231	0.161665
Sidt2	3.94485	7.98514816099839e-05	0.161665
Syt9	-3.7966	0.000146695	0.161665
Ccdc36	3.68976	0.000224467	0.187583
Gm27000	3.68486	0.000228826	0.187583
Lgr6	-3.70799	0.000208915	0.187583
Ripk2	3.69449	0.000220325	0.187583
Tom1l1	3.66311	0.000249173	0.192916
Pcdhb9	-3.63997	0.000272666	0.199993
Dsc2	3.58138	0.000341786	0.234012
Gm14403	3.5434	0.000394996	0.234012
Radil	3.5513	0.000383336	0.234012
Sema5b	3.52926	0.000416726	0.234012
Srsf10	3.52731	0.000419798	0.234012
Zfp97	3.54047	0.000399419	0.234012
Srrm2	-3.51496	0.000439816	0.234531
Zbtb11os1	-3.5063	0.000454387	0.234531
Actb	-3.48874	0.000485304	0.241543
Card10	3.4523	0.000555826	0.245427
Dynlt1c	3.47118	0.000518179	0.245427
Zcchc11	3.45988	0.000540422	0.245427
Zfp300	3.44858	0.000563552	0.245427
Ankrd10	3.42057	0.000624893	0.256133
Vash2	-3.42653	0.000611353	0.256133
Anapc1	3.30021	0.000966117	0.292012
Arf6	-3.2988	0.000970999	0.292012
Capn3	3.26922	0.00107846	0.292012
Chrnb3	3.28282	0.00102775	0.292012
Col6a2	3.26431	0.00109732	0.292012
Ddx4	3.36334	0.000770056	0.292012
Fam196a	-3.27023	0.0010746	0.292012
Fcho2	3.295	0.000984225	0.292012
Gm2237	3.26178	0.00110715	0.292012
Hnrnpab	-3.31245	0.00092483	0.292012
Hook1	3.33296	0.000859271	0.292012
Mtf2	3.26091	0.00111055	0.292012
Rbm33	3.3393	0.000839899	0.292012
Snx7	-3.3171	0.000909567	0.292012
Sp9	-3.26921	0.00107849	0.292012
Tll2	3.28804	0.00100889	0.292012
Traf7	3.28744	0.00101102	0.292012
Ube2j2	-3.29008	0.00100158	0.292012
Wdr3	3.28131	0.00103325	0.292012
3110056K07Rik	3.10942	0.00187456	0.296438
Adamts1	3.08296	0.00204956	0.296438
Arx	-3.16062	0.00157436	0.296438
Cbln1	-3.21312	0.00131302	0.296438
Ccm2l	3.2181	0.00129045	0.296438
Ccnt2	3.07291	0.00211982	0.296438
Col5a1	3.18261	0.00145953	0.296438
Cpsf6	3.06732	0.00215985	0.296438
Ddx11	3.12982	0.00174915	0.296438
Dmtf1	3.04883	0.00229731	0.296438
Edn1	3.05849	0.00222453	0.296438
Eif3g	-3.17931	0.00147625	0.296438
Eri3	-3.20567	0.00134747	0.296438
Fam178a	3.0768	0.00209233	0.296438
Far1	3.10722	0.00188855	0.296438
Fat1	-3.08854	0.00201144	0.296438
Fau	3.05183	0.0022745	0.296438
Fbxl5	3.08901	0.00200825	0.296438
Gm14418	3.16336	0.00155961	0.296438
Gm21092	3.07624	0.00209627	0.296438
Gm9843	-3.22519	0.0012589	0.296438
Hsdl1	-3.04991	0.00228906	0.296438
Inpp5j	-3.09495	0.00196847	0.296438
Ints2	3.24471	0.00117568	0.296438
Klhl21	-3.16701	0.00154017	0.296438
Ldhd	-3.19944	0.00137694	0.296438
Map3k15	3.14561	0.00165739	0.296438
Matr3	3.07044	0.00213744	0.296438
Mlx	3.07881	0.00207826	0.296438
Moap1	-3.18415	0.00145181	0.296438
Morc3	3.06383	0.00218523	0.296438
Myo1h	3.10191	0.00192274	0.296438
Ncl	-3.23339	0.00122331	0.296438
Ndst2	3.07226	0.00212446	0.296438
Pacsin2	-3.14967	0.00163456	0.296438
Paip1	-3.17984	0.00147357	0.296438
Paxip1	3.14617	0.00165421	0.296438
Ppp4c	-3.17692	0.00148849	0.296438
Pxdn	3.18217	0.00146176	0.296438
Rab37	-3.11365	0.00184786	0.296438
Rerg	-3.08426	0.00204061	0.296438
Rpp25	-3.05815	0.0022271	0.296438
Sec22a	-3.05344	0.00226234	0.296438
Shfm1	-3.15138	0.001625	0.296438
Srsf11	3.13872	0.00169685	0.296438
Srsf7	3.08565	0.00203105	0.296438
Tdp1	3.0541	0.00225735	0.296438
Tmem181a	3.10905	0.00187687	0.296438
Tnip2	3.16399	0.00155623	0.296438
Tpmt	3.05871	0.00222294	0.296438
Tufm	-3.14836	0.0016419	0.296438
Ucp2	3.11164	0.00186048	0.296438
Vipr2	-3.23157	0.00123112	0.296438
Zfp691	-3.22258	0.00127044	0.296438
mt-Atp8	3.13113	0.00174134	0.296438
Phf13	-3.0456	0.00232213	0.296892
Ptpru	3.03901	0.00237357	0.300709
Srek1	3.03367	0.00241595	0.303321
Klhl7	3.02592	0.00247878	0.308431
Ifrd2	3.02131	0.00251686	0.310398
Kcp	3.01795	0.00254493	0.311107
Tbx3	3.01218	0.0025938	0.314324
Emc10	-3.00091	0.00269174	0.317899
Gm9885	-3.00189	0.00268309	0.317899
Rbm39	3.00202	0.00268194	0.317899
Piezo1	2.99713	0.00272536	0.319164
Plekhg2	2.99184	0.00277299	0.319375
Zfp622	-2.99317	0.00276098	0.319375
Bnip2	2.98411	0.002844	0.320207
Csde1	-2.98717	0.00281569	0.320207
Gfra4	-2.98356	0.00284915	0.320207
Dusp11	2.97724	0.00290852	0.324265
Brwd1	2.9675	0.00300228	0.329447
Klhdc9	-2.96891	0.00298859	0.329447
Baiap3	-2.95606	0.00311596	0.334029
Cdv3	-2.95088	0.00316865	0.334029
Il1rap	2.95789	0.00309754	0.334029
Mfsd1	2.95182	0.00315909	0.334029
Rpl12	2.94902	0.00318785	0.334029
Scai	2.95342	0.00314277	0.334029
Cdk8	2.93398	0.00334641	0.343412
Drd5	2.93125	0.00337596	0.343412
Ppil6	2.93611	0.00332353	0.343412
Zfand6	2.93188	0.0033692	0.343412
1110004E09Rik	-2.89627	0.00377629	0.346717
Atr	2.90605	0.00366019	0.346717
Eogt	2.91527	0.00355378	0.346717
Fen1	-2.90249	0.0037021	0.346717
Gm14306	2.90062	0.0037243	0.346717
Gm6483	2.89498	0.00379179	0.346717
Gtdc1	2.89899	0.00374363	0.346717
Nptx2	-2.90425	0.00368129	0.346717
Ntn4	-2.89013	0.00385084	0.346717
Pam16	2.90712	0.00364775	0.346717
Rev1	2.9012	0.00371741	0.346717
Sec61a2	2.89225	0.00382489	0.346717
Slc25a42	2.89814	0.00375382	0.346717
Sphk2	-2.90715	0.00364733	0.346717
Tomm40	-2.88968	0.00385628	0.346717
Top2a	2.92008	0.00349941	0.346717
Tuba8	-2.89878	0.00374614	0.346717
Zfp932	2.90133	0.00371585	0.346717
Sla	2.8875	0.00388315	0.346894
Kifc5b	2.87951	0.00398299	0.353547
9230110C19Rik	2.86579	0.00415964	0.35491
Ccdc39	2.86588	0.0041585	0.35491
Dlx5	-2.85069	0.00436245	0.35491
Dnah7c	2.86334	0.00419207	0.35491
Dpf3	2.8494	0.00438024	0.35491
Dusp5	-2.84571	0.00443129	0.35491
Gdpd2	2.87334	0.00406151	0.35491
Gm5141	-2.85924	0.00424656	0.35491
Gng4	-2.87308	0.00406491	0.35491
Impact	-2.84732	0.00440888	0.35491
Lig3	2.86792	0.00413175	0.35491
Mppe1	2.84854	0.00439198	0.35491
Myo19	2.85955	0.00424236	0.35491
Pcp4l1	-2.85756	0.00426908	0.35491
Pde7a	2.84798	0.00439973	0.35491
Rnf20	2.85087	0.00435995	0.35491
Slc6a9	-2.86064	0.00422788	0.35491
Cd276	-2.83867	0.00453022	0.36076
Gemin4	-2.82927	0.00466549	0.369422
Ift172	2.82311	0.00475597	0.372355
Mpv17l2	-2.8232	0.00475468	0.372355
Mink1	2.81658	0.00485378	0.37789
2900076A07Rik	2.80262	0.005069	0.38602
D930019O06Rik	-2.80272	0.00506733	0.38602
Myadml2	-2.80731	0.00499576	0.38602
Papss2	2.80406	0.00504639	0.38602
Fancg	2.79092	0.00525587	0.391688
Grin2a	-2.79556	0.00518098	0.391688
Neurl4	2.7925	0.00523017	0.391688
St6galnac2	2.79287	0.00522426	0.391688
Col11a1	2.78733	0.00531439	0.392145
Phka2	2.78637	0.00533014	0.392145
Rps27a	2.78539	0.00534641	0.392145
Dhrs7	-2.77305	0.00555333	0.392653
Dynlt1b	2.77487	0.0055224	0.392653
Frmd4b	2.77697	0.00548678	0.392653
Gm11808	-2.76667	0.00566328	0.392653
Ift43	2.76505	0.00569143	0.392653
Mapk1ip1	2.77624	0.00549923	0.392653
Mlh1	2.77395	0.00553804	0.392653
Prdx1	2.77962	0.00544226	0.392653
Prss36	2.76572	0.00567978	0.392653
Rnf17	2.76709	0.00565593	0.392653
Strbp	-2.76684	0.00566027	0.392653
Zbtb12	-2.76588	0.00567693	0.392653
Arl2	-2.75475	0.00587363	0.39414
Atp5d	-2.75512	0.00586707	0.39414
Fstl1	2.75736	0.0058271	0.39414
Lgr5	-2.75425	0.00588269	0.39414
PISD	2.76071	0.00576758	0.39414
Prpsap2	-2.75675	0.00583797	0.39414
Dnajc1	2.74809	0.00599428	0.399695
Ctgf	2.74565	0.00603908	0.400765
Ctdp1	-2.74017	0.00614073	0.405579
Ankrd13d	2.73419	0.00625339	0.410243
Gad1	-2.73023	0.0063291	0.410243
Pttg1ip	2.73071	0.00631975	0.410243
Sorbs1	2.73301	0.00627586	0.410243
Adamts16	2.72503	0.00642953	0.414824
Luc7l2	2.72146	0.00649941	0.416279
Zfp207	2.72083	0.00651183	0.416279
Tia1	2.71687	0.00659032	0.419373
Epha2	2.71423	0.00664295	0.420801
Ahsa2	2.70831	0.0067626	0.426441
Adamts10	2.70093	0.00691462	0.429338
Ankrd23	2.67951	0.00737306	0.429338
B130046B21Rik	-2.67731	0.00742151	0.429338
BC003331	2.70196	0.00689311	0.429338
C030018K13Rik	2.658	0.00786053	0.429338
Chrna2	-2.68192	0.00732007	0.429338
Epha10	2.66928	0.0076015	0.429338
Fhod1	2.65844	0.00785026	0.429338
Gatm	2.66818	0.00762643	0.429338
Gli2	2.66897	0.00760852	0.429338
Gm15446	2.69721	0.00699238	0.429338
Gm20186	2.65556	0.00791762	0.429338
Gria3	-2.68307	0.00729491	0.429338
Inpp5d	2.66526	0.0076929	0.429338
Limd1	2.6629	0.00774701	0.429338
Lrrc73	-2.68476	0.00725815	0.429338
Nudc	-2.67394	0.00749652	0.429338
Ogt	2.65564	0.00791581	0.429338
Olfr78	2.67093	0.0075642	0.429338
Padi6	2.68381	0.00727882	0.429338
Pcyt1b	-2.68746	0.00719968	0.429338
Pms1	-2.69395	0.00706101	0.429338
Prickle3	2.69034	0.00713789	0.429338
Psmf1	-2.67941	0.00737531	0.429338
Ptpro	-2.6871	0.00720753	0.429338
Slc11a2	2.67272	0.00752388	0.429338
Slc25a37	2.65669	0.00789124	0.429338
Spice1	2.6605	0.00780249	0.429338
Srsf6	2.68635	0.00722365	0.429338
Tbce	2.68077	0.0073453	0.429338
Tns1	2.65951	0.00782536	0.429338
Tspan17	-2.69692	0.00699842	0.429338
Tusc1	-2.65758	0.00787041	0.429338
Vwa3a	2.65728	0.0078774	0.429338
Zfp738	2.68998	0.00714553	0.429338
Zranb1	-2.68782	0.00719193	0.429338
Lrch4	2.64677	0.00812644	0.437259
Tex10	2.64701	0.00812064	0.437259
5730455P16Rik	-2.64396	0.00819433	0.437533
Fez1	-2.64509	0.00816689	0.437533
Bcat1	-2.63969	0.0082982	0.439576
Col9a2	-2.63924	0.00830929	0.439576
Trank1	2.63851	0.00832722	0.439576
Adprh	-2.63182	0.00849293	0.441632
Ddx25	-2.63307	0.00846168	0.441632
Gm16052	2.63446	0.00842723	0.441632
Oraov1	-2.63329	0.00845631	0.441632
Fgf13	2.62739	0.00860421	0.443999
Mylk	2.62847	0.00857698	0.443999
Zfp760	2.62622	0.00863401	0.443999
Zc3h11a	2.62495	0.00866626	0.444018
1700049G17Rik	2.61483	0.00892721	0.449296
Cstf3	2.61232	0.00899299	0.449296
Igsf3	-2.61751	0.00885729	0.449296
Rbms1	2.61225	0.00899494	0.449296
Stard5	2.61465	0.00893193	0.449296
Tmcc3	2.61598	0.00889723	0.449296
mt-Atp6	2.6179	0.0088473	0.449296
Ncaph	2.61043	0.00904277	0.450072
Gm3693	2.60703	0.00913303	0.450262
Pgm2	-2.60664	0.00914352	0.450262
Sbsn	-2.6088	0.00908603	0.450262
Arnt	2.59114	0.00956592	0.450374
BC017643	2.60156	0.00928008	0.450374
Dlgap1	-2.59475	0.0094661	0.450374
Eif2s3x	-2.60253	0.00925389	0.450374
Gm28285	2.6036	0.00922497	0.450374
Gt(ROSA)26Sor	2.59699	0.00940456	0.450374
Inca1	2.594	0.00948662	0.450374
Parva	-2.59865	0.00935924	0.450374
Ppp1r13l	-2.5927	0.00952267	0.450374
Stac3	2.59337	0.00950417	0.450374
Tmco3	-2.60181	0.00927322	0.450374
Trpm7	2.59308	0.00951195	0.450374
Zfp444	-2.59153	0.00955496	0.450374
Dact1	-2.58752	0.00966684	0.450559
Os9	-2.58815	0.00964919	0.450559
Pvrl2	-2.58975	0.00960444	0.450559
2210404O09Rik	2.57495	0.0100256	0.453625
Cntrl	2.57724	0.00995942	0.453625
Fam76b	2.58125	0.00984444	0.453625
Nsa2	-2.58158	0.00983495	0.453625
Ssh3	2.57529	0.0100157	0.453625
Stk39	-2.57803	0.00993648	0.453625
Tusc2	-2.58108	0.00984916	0.453625
Zcwpw1	2.57682	0.00997151	0.453625
Zfpm2	2.57868	0.00991779	0.453625
Ung	-2.57365	0.0100632	0.453853
Ctla2a	2.56941	0.0101871	0.454306
Gapdh	-2.57105	0.0101392	0.454306
Hspa9	-2.56885	0.0102036	0.454306
Kcnh2	-2.57165	0.0101216	0.454306
Dtx1	-2.56449	0.0103329	0.458596
Edem1	2.55997	0.010468	0.458749
Nat10	2.56078	0.0104438	0.458749
Spata21	2.56009	0.0104646	0.458749
Usf2	-2.5624	0.0103951	0.458749
C1ql1	-2.55635	0.0105778	0.462107
Hexim2	-2.55084	0.0107463	0.466411
L3mbtl1	2.55147	0.0107269	0.466411
Tmeff2	-2.54986	0.0107767	0.466411
Gm38394	2.54297	0.0109916	0.474239
Yipf2	-2.54122	0.0110466	0.47514
Lsm6	-2.54007	0.0110829	0.475237
Tmem39a	2.538	0.0111487	0.476591
Adgrv1	2.52275	0.0116442	0.477481
Ckb	-2.52222	0.0116616	0.477481
Cpne1	2.52962	0.0114187	0.477481
Flna	2.52184	0.0116741	0.477481
Gm19265	-2.52837	0.0114593	0.477481
Gm7173	-2.5269	0.0115075	0.477481
Ifrd1	2.5299	0.0114096	0.477481
Ints10	2.52333	0.011625	0.477481
Lrrc4	-2.53252	0.0113247	0.477481
Maff	2.52034	0.011724	0.477481
Pign	2.5195	0.011752	0.477481
Ppp1r11	-2.52371	0.0116125	0.477481
Prkar2a	-2.5346	0.0112577	0.477481
Tapt1	2.52296	0.0116373	0.477481
Ttpa	2.53244	0.0113273	0.477481
Usp37	-2.53269	0.0113192	0.477481
Zbtb17	-2.51972	0.011745	0.477481
Otud5	-2.51718	0.0118298	0.479243
Mrpl21	2.51613	0.0118651	0.479282
Yeats2	2.51458	0.0119173	0.479998
Arap1	2.51015	0.012068	0.480515
Ccdc191	2.5117	0.0120151	0.480515
Itga8	2.51074	0.0120479	0.480515
Rad51c	-2.51076	0.0120473	0.480515
4930447M23Rik	2.50857	0.0121221	0.480726
C030014I23Rik	-2.50798	0.0121423	0.480726
C130013H08Rik	-2.50393	0.0122822	0.483267
Rbm25	2.50312	0.0123105	0.483267
Sncb	-2.50506	0.012243	0.483267
Nudt18	-2.50161	0.0123629	0.483958
Actr3	-2.48356	0.0130075	0.486604
Adrbk2	2.49775	0.0124984	0.486604
Dclre1c	2.48263	0.0130417	0.486604
Dram2	2.49182	0.012709	0.486604
Dync1i1	-2.48781	0.0128532	0.486604
Eif6	-2.47929	0.0131644	0.486604
Elf2	-2.48796	0.0128477	0.486604
Fam45a	2.47836	0.0131986	0.486604
Fam57a	2.49597	0.0125612	0.486604
Grasp	-2.49037	0.012761	0.486604
Invs	2.4946	0.01261	0.486604
Lrba	-2.47941	0.0131599	0.486604
Mapre3	-2.48633	0.0129068	0.486604
Mdm4	2.48087	0.0131064	0.486604
Nudcd3	-2.49099	0.0127387	0.486604
Pcif1	2.49716	0.0125193	0.486604
Pde4c	2.47902	0.0131745	0.486604
Sall2	-2.49506	0.0125936	0.486604
Tuft1	-2.47969	0.0131497	0.486604
Vps45	-2.47991	0.0131417	0.486604
Zfp280d	2.48994	0.0127765	0.486604
Zfp354a	2.48782	0.0128529	0.486604
Sart1	-2.47688	0.0132536	0.487339
Arhgef26	2.47058	0.0134895	0.489557
Dlx2	-2.47197	0.0134371	0.489557
G630016G05Rik	2.47164	0.0134495	0.489557
Nfkbib	-2.47095	0.0134756	0.489557
Usp40	2.47078	0.0134817	0.489557
Kif13b	2.46857	0.0135654	0.491032
2700060E02Rik	-2.46596	0.0136646	0.492068
Sdhaf1	-2.46599	0.0136635	0.492068
Klf16	-2.46355	0.0137568	0.49411
Rfesd	-2.46015	0.0138879	0.497535
Adgrl2	2.45826	0.0139612	0.497829
Sdccag3	2.4581	0.0139675	0.497829
Abcd4	2.44888	0.0143301	0.500972
Acap2	2.44715	0.014399	0.500972
Arhgap21	2.45212	0.0142016	0.500972
BC037034	-2.45222	0.0141977	0.500972
Dnajc13	-2.4467	0.014417	0.500972
Fgf10	-2.44585	0.0144511	0.500972
Kcnj8	-2.4495	0.0143055	0.500972
Pex14	-2.45412	0.0141229	0.500972
Sertad3	2.45104	0.0142442	0.500972
Sirt4	2.4498	0.0142937	0.500972
Tra2a	2.44592	0.0144484	0.500972
Eri2	2.44437	0.0145107	0.501789
Nmnat2	-2.43952	0.0147067	0.507309
Col28a1	-2.43797	0.0147701	0.507497
Ghdc	2.4376	0.014785	0.507497
Stard9	2.43653	0.0148291	0.507759
Grina	-2.43559	0.0148675	0.507828
B930041F14Rik	-2.43136	0.0150421	0.508917
Fam114a2	2.42844	0.0151638	0.508917
Fam207a	-2.42808	0.0151791	0.508917
Slc32a1	-2.43202	0.0150149	0.508917
Srgn	2.4316	0.0150321	0.508917
Usp53	2.42778	0.0151916	0.508917
Wsb1	2.42852	0.0151605	0.508917
mt-Nd4l	2.42995	0.0151007	0.508917
Dpp6	-2.42536	0.0152934	0.5111
Myom3	2.42407	0.0153475	0.511682
Cerk	-2.41598	0.0156931	0.512498
Cgnl1	2.4132	0.0158133	0.512498
Entpd4	2.41863	0.0155792	0.512498
Gdpd5	-2.41591	0.0156959	0.512498
Gpcpd1	2.41505	0.015733	0.512498
Itpripl2	2.41342	0.0158037	0.512498
Mpped2	-2.41906	0.0155607	0.512498
Ndor1	2.41981	0.0155284	0.512498
Pcdhb14	-2.41352	0.0157991	0.512498
Ppp3cc	-2.41674	0.0156602	0.512498
Rbak	2.41905	0.0155611	0.512498
Zfp26	2.41544	0.0157161	0.512498
6430573F11Rik	-2.41161	0.0158822	0.512515
Wbscr17	-2.41149	0.0158874	0.512515
5330416C01Rik	2.4036	0.0162347	0.513126
Akr1a1	-2.4023	0.0162923	0.513126
Col5a2	2.4037	0.0162302	0.513126
Cpne6	-2.40514	0.0161661	0.513126
Cyr61	2.40764	0.0160561	0.513126
Dido1	2.41016	0.0159457	0.513126
Grm8	-2.40773	0.0160522	0.513126
Mccc1os	-2.40225	0.0162945	0.513126
Mfsd11	2.40278	0.0162711	0.513126
Scand1	-2.40442	0.0161983	0.513126
Tdrd3	-2.40105	0.0163482	0.513126
Trmt10b	2.40144	0.0163308	0.513126
9330160F10Rik	-2.39149	0.0167802	0.513367
Agt	-2.38576	0.0170441	0.513367
Chrna3	-2.39307	0.0167082	0.513367
Cnbd2	2.38235	0.0172025	0.513367
Ctnnbip1	-2.38301	0.0171716	0.513367
Dkk2	-2.38673	0.0169991	0.513367
Flnb	2.38248	0.0171967	0.513367
Gm20939	2.38167	0.0172345	0.513367
H1fx	-2.39218	0.0167484	0.513367
Imp4	2.38449	0.0171028	0.513367
March9	-2.3907	0.0168162	0.513367
Meis1	-2.38699	0.0169871	0.513367
Mtx3	2.38755	0.0169609	0.513367
Neu1	-2.38999	0.0168488	0.513367
Plgrkt	2.38257	0.0171924	0.513367
Prr7	-2.39297	0.0167126	0.513367
Sema6b	-2.39634	0.0165598	0.513367
Sf3b1	2.38155	0.0172399	0.513367
Tatdn3	2.38867	0.0169095	0.513367
Tmc7	2.39405	0.0166637	0.513367
Tmem208	2.38383	0.0171334	0.513367
Tmem88	-2.39517	0.0166127	0.513367
Vmac	2.38565	0.017049	0.513367
mt-Nd3	2.39333	0.0166964	0.513367
Esam	2.38071	0.0172793	0.513443
Mrps30	-2.37906	0.0173566	0.514292
Plch1	2.37853	0.0173817	0.514292
Cct3	-2.37768	0.0174218	0.514387
Emid1	2.37419	0.0175874	0.518179
Cplx3	2.372	0.0176922	0.518371
Ddx58	2.37134	0.0177237	0.518371
Gm13889	-2.37078	0.0177507	0.518371
Itga5	2.37288	0.0176499	0.518371
Pld2	2.37017	0.0177799	0.518371
Atp6v0e2	-2.36694	0.0179359	0.518579
Chrna5	2.36744	0.0179118	0.518579
Lca5	2.36793	0.0178881	0.518579
Stat2	2.3688	0.017846	0.518579
Mfsd10	2.36602	0.0179806	0.518795
Alg3	-2.36447	0.018056	0.518821
Armc5	-2.3647	0.0180445	0.518821
Serpinb9	2.36197	0.0181779	0.519577
Stx8	-2.3619	0.0181816	0.519577
Zfp36l2	2.36164	0.0181942	0.519577
Col4a2	2.35397	0.0185742	0.523649
D930015E06Rik	2.35277	0.0186342	0.523649
Exoc3	-2.35271	0.0186373	0.523649
Gm38112	-2.35419	0.0185629	0.523649
Klf4	2.3532	0.0186128	0.523649
Lsp1	2.35393	0.0185761	0.523649
Mcc	2.35346	0.0185995	0.523649
Zfc3h1	2.35422	0.0185614	0.523649
Foxf1	2.3502	0.0187633	0.526128
AI854517	-2.34927	0.0188102	0.526384
Gng5	2.34835	0.0188569	0.526633
A830080D01Rik	2.34718	0.0189159	0.527224
Ifih1	2.3456	0.0189967	0.528419
Eif1ad	-2.34466	0.0190447	0.528429
Gm14327	2.3441	0.0190729	0.528429
Mospd2	2.34251	0.0191545	0.529638
Atrx	2.33661	0.0194596	0.531678
Creb3l2	2.33519	0.0195335	0.531678
Dancr	2.33545	0.0195198	0.531678
Fcrls	-2.33688	0.0194453	0.531678
Fgfr1op2	2.33728	0.0194245	0.531678
Gm28035	2.33815	0.0193792	0.531678
Mterf3	2.34025	0.0192706	0.531678
Rbfa	-2.33531	0.0195275	0.531678
Nfil3	-2.33436	0.0195771	0.531826
Apoo	2.33073	0.0197677	0.535508
Zcchc8	2.33032	0.0197895	0.535508
Slc22a5	2.3288	0.0198695	0.536629
Fuz	-2.32715	0.0199572	0.537957
1700025G04Rik	2.3251	0.0200666	0.53859
Abhd12	-2.32001	0.0203401	0.53859
Afg3l2	-2.31119	0.0208225	0.53859
Car4	2.32301	0.0201786	0.53859
Cct7	-2.31428	0.0206522	0.53859
Chfr	2.31314	0.0207148	0.53859
Dpp3	-2.30933	0.0209254	0.53859
Dpp4	2.31174	0.0207923	0.53859
Fam20c	-2.30148	0.0213645	0.53859
Fbxl4	2.31068	0.0208508	0.53859
Fut9	2.31797	0.020451	0.53859
Gm14698	2.31733	0.020486	0.53859
Gm996	2.30922	0.0209311	0.53859
Gpr162	-2.32373	0.0201401	0.53859
Hnrnph1	2.31602	0.0205573	0.53859
Isoc2b	-2.3011	0.0213858	0.53859
Kirrel2	2.31361	0.0206889	0.53859
Krit1	2.30066	0.0214107	0.53859
Lacc1	2.30719	0.0210444	0.53859
Ldhb	-2.30541	0.0211434	0.53859
Lgals1	2.30712	0.0210479	0.53859
Lpar4	2.30414	0.0212145	0.53859
Lysmd3	2.31401	0.0206673	0.53859
Map4k5	2.30145	0.0213662	0.53859
Mcf2l	2.30519	0.0211557	0.53859
Pcolce2	-2.30607	0.0211068	0.53859
Pin4	-2.32152	0.0202589	0.53859
Prpf4b	2.31418	0.0206578	0.53859
Rcn3	2.30533	0.0211479	0.53859
Sbf2	2.30331	0.0212612	0.53859
Sema4a	2.30355	0.0212477	0.53859
Sf3b2	-2.32036	0.0203215	0.53859
Shb	-2.32457	0.0200949	0.53859
Slc37a1	-2.31809	0.0204445	0.53859
Tbx2	2.31924	0.0203819	0.53859
Utp3	-2.30217	0.0213258	0.53859
Zfp703	-2.30476	0.02118	0.53859
Abcc4	2.2951	0.0217276	0.540512
BC028528	2.29437	0.0217692	0.540512
Cdc7	2.29125	0.0219487	0.540512
Gm16702	2.28918	0.0220688	0.540512
Grm4	-2.29838	0.0215402	0.540512
Katna1	2.29774	0.0215769	0.540512
Klhl12	-2.29463	0.0217543	0.540512
Lag3	-2.2895	0.0220504	0.540512
Llph	-2.29026	0.0220064	0.540512
Phf20l1	2.29689	0.0216248	0.540512
Rexo4	2.29474	0.021748	0.540512
Sft2d1	2.29123	0.0219499	0.540512
Trp53inp1	2.28993	0.0220251	0.540512
Tubg2	-2.29241	0.0218821	0.540512
Zfp560	2.29095	0.0219663	0.540512
1600012H06Rik	2.27626	0.0228305	0.544654
Adam11	2.27568	0.0228651	0.544654
Btbd8	2.28057	0.0225737	0.544654
Cacng6	-2.27534	0.0228858	0.544654
Cdk5rap3	2.27892	0.0226716	0.544654
Diexf	2.27917	0.022657	0.544654
Gna13	2.27748	0.0227576	0.544654
Mamdc4	2.27376	0.0229805	0.544654
Ndufa5	-2.28459	0.0223371	0.544654
Pcdhb21	-2.28173	0.0225054	0.544654
Pomc	-2.28214	0.022481	0.544654
Rnpc3	2.27783	0.0227367	0.544654
Rpl29	2.28118	0.0225377	0.544654
Stxbp1	-2.27414	0.0229576	0.544654
Thtpa	-2.28539	0.02229	0.544654
Tpgs2	-2.27494	0.0229096	0.544654
Zfp786	-2.27648	0.0228172	0.544654
Zmat4	-2.27462	0.0229286	0.544654
Zmym6	2.28214	0.0224808	0.544654
1600014C10Rik	-2.27276	0.0230407	0.545072
Gm15328	2.27087	0.0231546	0.545072
Proca1	2.27106	0.0231431	0.545072
Tsg101	-2.27177	0.0231003	0.545072
D10Jhu81e	-2.26682	0.0234013	0.546021
Edc3	-2.2654	0.0234878	0.546021
Gm8797	-2.26507	0.0235084	0.546021
Mccc1	2.26751	0.0233589	0.546021
Mcm5	-2.26664	0.0234123	0.546021
Pin1	-2.26628	0.0234343	0.546021
Plekhb2	-2.26944	0.0232417	0.546021
Supt16	-2.26846	0.0233011	0.546021
Mpp2	-2.26401	0.0235733	0.546617
Als2cl	2.26329	0.0236176	0.546735
Baz1a	-2.25905	0.0238802	0.547368
Gpatch4	-2.25841	0.0239199	0.547368
Gprasp2	2.25959	0.0238466	0.547368
Pmp22	2.25967	0.0238415	0.547368
Sec14l3	2.25856	0.0239108	0.547368
Spag6	2.26139	0.0237352	0.547368
Vps18	-2.2585	0.0239146	0.547368
Atp11a	2.25497	0.0241351	0.548468
Chchd10	-2.25459	0.0241594	0.548468
Guf1	2.25387	0.0242041	0.548468
Il18	2.25448	0.0241657	0.548468
Khdrbs1	-2.2566	0.024033	0.548468
Trappc3	-2.25547	0.0241037	0.548468
Calr	-2.25232	0.0243021	0.548904
Irf7	2.25247	0.0242928	0.548904
Klhl25	-2.24861	0.0245371	0.552528
Med9	-2.2473	0.0246211	0.552528
Plekhg1	2.24838	0.0245521	0.552528
Ttc25	2.24757	0.0246036	0.552528
Wdsub1	2.24611	0.0246966	0.553332
6330403K07Rik	2.23856	0.0251845	0.553592
Abcg1	-2.23046	0.0257171	0.553592
Adgre5	2.23451	0.0254498	0.553592
Arhgef19	2.23924	0.0251401	0.553592
Arr3	2.23242	0.0255875	0.553592
C330013J21Rik	2.23967	0.0251121	0.553592
Cemip	2.23631	0.0253315	0.553592
Ddc	2.24057	0.0250543	0.553592
Frg1	-2.22998	0.0257485	0.553592
Gm14308	2.23714	0.0252773	0.553592
Gsap	2.24437	0.0248083	0.553592
Hars2	2.2295	0.0257808	0.553592
Lnx2	-2.2313	0.025661	0.553592
Memo1	2.23075	0.0256974	0.553592
Ncdn	-2.24319	0.0248845	0.553592
Nosip	-2.24113	0.0250177	0.553592
Patz1	-2.2305	0.0257142	0.553592
Plpp7	-2.23223	0.0255997	0.553592
Ptprz1	2.23207	0.0256102	0.553592
Sfxn4	2.24004	0.0250884	0.553592
Sh3bgrl2	-2.22976	0.0257634	0.553592
Ssc4d	-2.23059	0.0257081	0.553592
Taf1b	2.23496	0.0254199	0.553592
Tomm7	-2.24033	0.0250697	0.553592
Uba52	2.23906	0.0251519	0.553592
Vamp5	2.23351	0.0255154	0.553592
mt-Co3	2.23939	0.0251303	0.553592
Lars2	-2.22872	0.0258326	0.553852
Asun	2.22645	0.0259841	0.554788
Fkbp1a	-2.22568	0.0260356	0.554788
Hsd11b1	2.22623	0.0259985	0.554788
Prune2	-2.22574	0.0260314	0.554788
Rars2	-2.22505	0.026078	0.554844
Prpf19	-2.22431	0.0261273	0.555047
Dusp28	-2.22366	0.0261717	0.555142
Acrbp	2.20114	0.0277258	0.556446
Adcy8	-2.21063	0.0270614	0.556446
Aldh1a1	2.20812	0.0272359	0.556446
Arpc1b	2.20448	0.0274908	0.556446
Borcs6	-2.2104	0.0270773	0.556446
Cav2	2.20717	0.0273023	0.556446
Ccdc115	-2.21425	0.0268114	0.556446
Cd164	2.20146	0.0277033	0.556446
Chrnb2	-2.19611	0.0280838	0.556446
Csdc2	-2.2011	0.0277286	0.556446
Cuedc2	-2.20566	0.0274078	0.556446
Dctpp1	2.21309	0.0268913	0.556446
Deb1	-2.20455	0.027486	0.556446
Dll4	2.21153	0.0269993	0.556446
Dock6	2.20264	0.0276198	0.556446
Dolk	-2.19737	0.0279938	0.556446
Dpm1	2.19575	0.0281098	0.556446
Efcab12	2.21272	0.0269171	0.556446
Fgd5	2.2168	0.0266365	0.556446
Garnl3	2.21067	0.0270586	0.556446
Gm20594	-2.19583	0.0281039	0.556446
Gm21988	-2.21206	0.0269626	0.556446
Hap1	-2.20385	0.0275346	0.556446
Hnrnph2	-2.21492	0.0267657	0.556446
Jund	-2.19978	0.0278228	0.556446
Lrrc47	-2.19722	0.028005	0.556446
Mydgf	-2.19766	0.0279737	0.556446
Mzt2	-2.20154	0.0276976	0.556446
Osbpl5	-2.20013	0.0277976	0.556446
Otogl	2.2023	0.0276442	0.556446
Parp11	2.21888	0.0264951	0.556446
Ppox	2.21109	0.0270299	0.556446
Ppp1r15b	-2.2091	0.0271679	0.556446
Prkd2	2.2045	0.0274889	0.556446
Sap18	-2.19749	0.0279854	0.556446
Sept2	2.20482	0.027467	0.556446
Sf1	2.21188	0.0269749	0.556446
Sf3b5	-2.20945	0.0271435	0.556446
Slc12a6	2.219	0.0264869	0.556446
Smg1	2.19929	0.0278572	0.556446
Tal1	2.21846	0.0265234	0.556446
Tceanc2	-2.22091	0.0263573	0.556446
Tmem240	-2.20787	0.0272536	0.556446
Tnfrsf8	2.20277	0.0276112	0.556446
Trim27	-2.20488	0.0274624	0.556446
Yeats4	-2.21901	0.0264863	0.556446
Zfp944	2.20465	0.0274788	0.556446
Ahi1	2.19439	0.0282076	0.5568
Ahsa1	-2.19445	0.0282029	0.5568
Glyr1	-2.19312	0.0282991	0.557028
Snrpn	-2.19334	0.0282829	0.557028
Dnm2	2.19226	0.0283605	0.557449
Atg3	-2.1894	0.0285676	0.5575
Dlg5	2.18844	0.0286379	0.5575
Gcat	-2.18836	0.0286431	0.5575
Lonp2	-2.18892	0.0286028	0.5575
Pcdhga11	2.18977	0.0285408	0.5575
Pno1	-2.18843	0.0286384	0.5575
Vps54	2.18888	0.0286054	0.5575
Fto	-2.18281	0.02905	0.55864
Ikzf1	2.18588	0.0288244	0.55864
Lsm12	-2.18212	0.0291005	0.55864
Med21	2.18201	0.029109	0.55864
Nxpe4	2.18493	0.0288937	0.55864
Paxbp1	2.1841	0.0289545	0.55864
Pebp1	-2.18223	0.0290922	0.55864
Plagl1	2.18188	0.0291186	0.55864
Prkra	-2.18319	0.0290221	0.55864
Ubl7	-2.18606	0.0288115	0.55864
Unc13d	2.18155	0.0291426	0.55864
Hpgds	2.18051	0.0292197	0.559348
Cltb	-2.17914	0.0293212	0.56041
Gimap8	2.17868	0.0293556	0.56041
Plin3	2.17771	0.0294279	0.561021
Rasd1	2.177	0.0294809	0.561264
1110004F10Rik	-2.17544	0.0295974	0.561631
Gm20342	2.17458	0.0296614	0.561631
Malt1	2.17477	0.0296474	0.561631
Tmsb4x	2.17619	0.0295409	0.561631
Ddah1	2.17391	0.0297118	0.561802
Fam179a	2.1725	0.0298177	0.561802
Frzb	-2.17318	0.0297666	0.561802
Prcc	-2.17194	0.02986	0.561802
Slc20a2	-2.17178	0.029872	0.561802
Fam184a	-2.16934	0.0300565	0.564511
Gnb4	2.16779	0.0301744	0.565962
Glo1	-2.16641	0.0302801	0.567183
Coa6	2.16281	0.0305554	0.567765
Dip2a	2.16285	0.0305526	0.567765
Donson	2.16112	0.0306863	0.567765
Gm17491	2.1642	0.0304491	0.567765
Gm21685	-2.16117	0.0306826	0.567765
Irf2bp2	-2.16218	0.0306045	0.567765
Rab24	-2.1607	0.0307187	0.567765
Srprb	-2.16181	0.030633	0.567765
Tex40	2.16245	0.0305838	0.567765
Tmem201	-2.16459	0.0304191	0.567765
Nsg1	-2.15908	0.0308437	0.569322
Tmpo	-2.15793	0.0309331	0.569809
Wdr62	2.15769	0.0309519	0.569809
2310036O22Rik	-2.15413	0.0312302	0.570421
Cops6	-2.15519	0.0311468	0.570421
Cryl1	-2.15421	0.031224	0.570421
E2f3	2.15464	0.0311899	0.570421
Gcfc2	2.15412	0.0312307	0.570421
Ggcx	2.15499	0.0311623	0.570421
Kdm3a	2.1533	0.0312953	0.570853
BC004004	-2.15263	0.0313476	0.57106
Dram1	2.15127	0.0314547	0.572262
Chgb	-2.14995	0.0315589	0.573409
Lgals4	2.14842	0.0316803	0.574554
Rrp1	-2.14812	0.0317043	0.574554
Clvs2	-2.14643	0.0318384	0.575822
Rraga	-2.1462	0.031857	0.575822
Sipa1	2.14523	0.0319342	0.576443
Thumpd2	2.14473	0.031974	0.576443
Ccnl2	2.1426	0.0321455	0.578423
Tmem126a	2.14233	0.0321669	0.578423
Bbof1	2.14178	0.0322109	0.578468
Armcx5	-2.13793	0.0325225	0.579583
Csrp2bp	-2.13997	0.0323574	0.579583
Dusp22	2.13833	0.0324896	0.579583
Jrkl	2.1382	0.0325001	0.579583
Taf6l	2.13941	0.0324025	0.579583
Trim12c	2.13919	0.0324207	0.579583
Brpf3	2.13554	0.032717	0.5811
Cnn2	2.1363	0.032655	0.5811
Ddx19a	2.13469	0.032786	0.5811
Pde10a	2.13433	0.0328161	0.5811
Sh2b2	-2.13463	0.032791	0.5811
Cbr1	-2.13073	0.0331114	0.584101
Phb2	-2.13094	0.0330943	0.584101
Pik3c2a	2.13109	0.0330821	0.584101
Mterf1b	2.13008	0.0331647	0.584303
Elavl1	-2.12822	0.0333185	0.586271
Lrfn4	-2.12688	0.0334298	0.586357
Rab10os	2.12733	0.0333927	0.586357
Smim12	-2.12665	0.0334496	0.586357
A230006K03Rik	2.12418	0.0336553	0.587009
Abcd3	-2.12429	0.0336457	0.587009
Gltscr2	-2.12445	0.0336328	0.587009
Npepl1	2.12539	0.0335543	0.587009
0610010K14Rik	2.12295	0.0337581	0.588066
Casp9	-2.12154	0.0338767	0.58843
Col1a1	2.12143	0.0338858	0.58843
Snrnp40	-2.12119	0.0339057	0.58843
Aamp	-2.11044	0.0348208	0.590251
Agpat1	-2.11059	0.0348076	0.590251
Ak6	-2.11534	0.0344009	0.590251
Aldh1l2	2.11196	0.0346902	0.590251
Cdc25a	-2.10805	0.0350271	0.590251
Col6a1	2.1163	0.0343192	0.590251
Ephb6	-2.11396	0.0345189	0.590251
Fmnl2	2.11043	0.0348217	0.590251
Nek8	2.10825	0.0350092	0.590251
Pag1	2.11692	0.0342668	0.590251
Ppp4r1	2.10824	0.0350099	0.590251
Pter	-2.11498	0.0344321	0.590251
Rnf32	2.10835	0.0350004	0.590251
Sesn2	-2.11859	0.0341249	0.590251
Sox17	2.11376	0.0345359	0.590251
Sppl2a	2.1119	0.0346955	0.590251
Ssu72	-2.1086	0.0349792	0.590251
Tjp1	2.11746	0.0342212	0.590251
Tmem132c	-2.10921	0.0349263	0.590251
Trmt61a	-2.11143	0.0347356	0.590251
Ube2b	2.11416	0.0345018	0.590251
Vwa5a	2.11712	0.0342499	0.590251
Zfp445	2.10834	0.0350012	0.590251
Zfp943	2.11511	0.034421	0.590251
Ap1g2	2.1065	0.0351611	0.591793
Reep3	2.10503	0.0352891	0.591804
Stim2	2.10522	0.035272	0.591804
Tmem151a	-2.10536	0.0352597	0.591804
Cpsf2	-2.10257	0.0355036	0.59184
Lrrc57	2.10297	0.0354686	0.59184
Pitpna	-2.10274	0.0354884	0.59184
Slc6a1	-2.10299	0.0354667	0.59184
Szrd1	-2.10323	0.0354453	0.59184
Uckl1	2.10158	0.03559	0.592572
E2f5	2.09974	0.0357518	0.592664
Gm42641	-2.09958	0.0357657	0.592664
Gtf3c2	2.10075	0.0356629	0.592664
Ppp2r2a	-2.09985	0.0357416	0.592664
Wnt4	-2.0979	0.0359137	0.59441
Jmjd8	-2.09633	0.0360526	0.595296
Mettl22	2.09651	0.0360368	0.595296
Bbs5	2.09477	0.0361915	0.595342
Htatsf1	-2.0939	0.036269	0.595342
Mb21d2	-2.09456	0.0362104	0.595342
Pgr	2.09561	0.036117	0.595342
Tpgs1	-2.09417	0.0362447	0.595342
2810474O19Rik	2.08328	0.0372253	0.599781
AI987944	2.05786	0.0396036	0.599781
Acot7	-2.0622	0.0391884	0.599781
Actr10	-2.06051	0.0393494	0.599781
Adamts9	2.07899	0.037618	0.599781
Agtpbp1	-2.07191	0.0382741	0.599781
Amph	-2.06366	0.0390503	0.599781
Ankrd34c	-2.08985	0.0366317	0.599781
Arntl2	2.07768	0.037739	0.599781
Atm	2.06325	0.0390891	0.599781
Atp6v1g2	-2.06609	0.0388196	0.599781
Bcl10	2.0875	0.0368428	0.599781
Brinp3	-2.06368	0.0390484	0.599781
Cbln4	-2.07124	0.038336	0.599781
Chka	2.07673	0.0378263	0.599781
Cnot3	2.05805	0.0395856	0.599781
Col4a1	2.06602	0.0388264	0.599781
Cpped1	-2.06263	0.0391482	0.599781
Cxcl16	2.05759	0.0396295	0.599781
Dgkq	2.05949	0.0394477	0.599781
Dnah7a	2.0798	0.037544	0.599781
Dut	-2.06813	0.0386282	0.599781
Eps8	2.06917	0.03853	0.599781
Fam104a	-2.07593	0.0379001	0.599781
Fbf1	2.07852	0.0376612	0.599781
Fbxo16	-2.0641	0.0390082	0.599781
Gja4	2.07087	0.0383712	0.599781
Gm12840	2.07405	0.0380746	0.599781
Gm14322	2.06431	0.038988	0.599781
Gpat4	-2.08828	0.036773	0.599781
Htatip2	-2.08697	0.0368907	0.599781
Iba57	-2.06063	0.0393385	0.599781
Il1rapl2	-2.0569	0.0396958	0.599781
Ints4	-2.06957	0.0384924	0.599781
Iscu	-2.0566	0.0397243	0.599781
L3mbtl2	-2.07852	0.0376615	0.599781
Lpar6	2.0806	0.0374704	0.599781
Lrrc45	2.0647	0.0389517	0.599781
Luc7l	2.08006	0.0375199	0.599781
Mafg	2.07066	0.0383905	0.599781
Mfap1b	-2.06605	0.0388241	0.599781
Mtrr	2.06642	0.0387887	0.599781
Nfic	2.06089	0.0393138	0.599781
Nsfl1c	-2.07865	0.03765	0.599781
Pnisr	2.05725	0.0396619	0.599781
Polr2c	-2.07894	0.0376225	0.599781
Polr3g	2.07056	0.0383995	0.599781
Qser1	2.06788	0.0386511	0.599781
Rasip1	2.08816	0.0367836	0.599781
Rasl11b	-2.06989	0.0384626	0.599781
Rgmb	-2.08297	0.0372541	0.599781
Rtfdc1	-2.08028	0.0375003	0.599781
Sec16b	2.06371	0.0390452	0.599781
Slc44a5	2.05705	0.0396815	0.599781
Slco5a1	-2.07684	0.0378162	0.599781
Son	2.05694	0.039692	0.599781
Stambpl1	-2.08712	0.0368769	0.599781
Stox1	2.0669	0.0387434	0.599781
Tceb1	-2.08436	0.0371278	0.599781
Them6	-2.0591	0.0394843	0.599781
Tirap	2.08448	0.0371168	0.599781
Tmed9	-2.07522	0.0379661	0.599781
Tmem60	2.08521	0.0370502	0.599781
Tpi1	-2.06765	0.0386732	0.599781
Ttc14	2.0645	0.0389706	0.599781
Vps25	-2.06388	0.0390295	0.599781
Vps52	-2.08015	0.0375118	0.599781
Wbp4	-2.08287	0.037263	0.599781
Yars	-2.07286	0.0381852	0.599781
Ywhaz	-2.06493	0.0389296	0.599781
Zfp397	2.06107	0.0392961	0.599781
Zfp442	2.07534	0.0379551	0.599781
Zfp617	2.05881	0.0395125	0.599781
Zfp62	2.06593	0.0388346	0.599781
Mybpc1	-2.05479	0.0398993	0.601771
Gimap1	2.05406	0.0399699	0.601789
Psmc1	-2.05388	0.0399869	0.601789
Bnip1	-2.05213	0.0401568	0.603695
Coq7	-2.05132	0.0402353	0.603906
Dtx2	-2.04846	0.0405147	0.603906
Gm2824	2.04943	0.04042	0.603906
Gm43597	2.04951	0.0404121	0.603906
Gm4631	2.04874	0.0404876	0.603906
Tcfl5	2.04843	0.0405175	0.603906
Xrn2	-2.05025	0.0403402	0.603906
Zfp950	2.05045	0.0403207	0.603906
Lrtm2	-2.04622	0.0407346	0.606493
Amigo1	-2.04493	0.0408613	0.60773
Caprin2	2.04405	0.0409483	0.607925
Gmps	-2.04392	0.0409616	0.607925
Amacr	-2.04048	0.0413023	0.607939
Ccdc184	-2.04126	0.0412248	0.607939
Chpf2	2.04042	0.0413089	0.607939
Grin1	-2.03967	0.0413834	0.607939
Med16	2.04282	0.04107	0.607939
Mtcp1	2.04134	0.0412168	0.607939
Ndrg4	-2.03951	0.0413988	0.607939
Ndufa9	-2.04227	0.0411251	0.607939
Pik3r6	-2.04021	0.0413294	0.607939
Rpl36	-2.0429	0.0410619	0.607939
Zrsr2	-2.03897	0.0414531	0.608095
Ggnbp1	-2.03686	0.041664	0.609905
Pcdhb22	-2.037	0.0416505	0.609905
Mrpl38	2.03574	0.0417761	0.610684
Samhd1	2.03546	0.0418048	0.610684
Psmd4	-2.03447	0.0419041	0.611493
C2cd2l	-2.03154	0.0421999	0.614036
Ccdc96	-2.03144	0.0422106	0.614036
Trim62	-2.03217	0.0421363	0.614036
Gng3	-2.02996	0.0423606	0.614935
Pank4	2.03022	0.0423339	0.614935
Klhdc8a	-2.02819	0.042541	0.615296
Ndufb5	2.02858	0.0425011	0.615296
Tnpo1	2.02798	0.0425621	0.615296
Uhrf1bp1	-2.02824	0.0425353	0.615296
Rmnd1	2.02624	0.0427402	0.617231
Ap3m2	-2.02397	0.042973	0.617909
Dpysl2	-2.02301	0.0430726	0.617909
Efcab5	-2.02262	0.0431123	0.617909
Fxyd5	2.02332	0.0430397	0.617909
Hsf4	-2.02233	0.0431419	0.617909
Otud4	2.02478	0.0428897	0.617909
Snap23	2.02274	0.0431004	0.617909
Usp5	-2.0225	0.0431248	0.617909
Agfg2	-2.02182	0.0431945	0.618027
Aste1	2.02	0.0433832	0.618726
Pik3ap1	2.02046	0.043336	0.618726
Prkcd	2.02079	0.0433019	0.618726
Rimbp2	2.01964	0.0434209	0.618726
Cntnap2	-2.01915	0.0434715	0.618741
Prex1	2.01877	0.0435108	0.618741
Pde12	-2.01711	0.043684	0.620572
Atp6ap1	-2.00822	0.0446204	0.621773
Bicd2	2.01192	0.0442285	0.621773
Ccdc109b	-2.00934	0.044501	0.621773
Cers2	2.00947	0.044487	0.621773
Cgn	2.00783	0.044661	0.621773
Col1a2	2.01106	0.044319	0.621773
Cyp4x1	-2.01108	0.0443165	0.621773
Ercc4	2.00983	0.0444495	0.621773
Fam134a	-2.00785	0.0446588	0.621773
Fryl	2.01435	0.0439725	0.621773
Gm3558	-2.00928	0.0445078	0.621773
Gorasp1	-2.00837	0.0446042	0.621773
Loxl2	2.00894	0.0445432	0.621773
Nrg1	-2.00968	0.0444652	0.621773
Oxnad1	2.01097	0.044329	0.621773
Senp3	2.00899	0.0445377	0.621773
Svbp	2.0138	0.0440304	0.621773
Taf4a	2.00876	0.0445631	0.621773
Zfp386	2.01447	0.0439599	0.621773
Zfp420	2.00813	0.0446298	0.621773
Serac1	2.0058	0.0448776	0.624167
Letm2	2.00485	0.0449788	0.624949
Cacna2d4	1.99968	0.0455345	0.62511
Cpne4	-2.00301	0.0451757	0.62511
Crb2	1.99989	0.0455121	0.62511
Fam196b	-1.99985	0.0455159	0.62511
Gtpbp2	2.0027	0.045209	0.62511
Kcnh4	2.0008	0.0454143	0.62511
Nfkbia	2.00262	0.0452179	0.62511
Onecut2	2.00059	0.0454362	0.62511
Park7	-2.00331	0.0451438	0.62511
Rbm14	-1.99981	0.0455209	0.62511
Top3b	2.00249	0.0452318	0.62511
Ubl5	-1.99932	0.0455735	0.62511
Zmat2	-2.00072	0.0454231	0.62511
Atp6v0d1	-1.9943	0.0461191	0.625145
Bbc3	-1.98861	0.0467441	0.625145
Brox	1.99292	0.0462703	0.625145
Cd55	-1.99626	0.0459057	0.625145
Crebzf	1.98984	0.0466088	0.625145
Creld2	1.9926	0.0463054	0.625145
Ddb1	-1.9981	0.0457059	0.625145
Inhbb	-1.99511	0.0460305	0.625145
Kcnf1	-1.99712	0.0458124	0.625145
Lrrc8d	-1.99556	0.0459818	0.625145
Mlf2	-1.99172	0.0464022	0.625145
Mylk3	1.99068	0.0465162	0.625145
Nsun3	-1.99568	0.0459684	0.625145
Pcdhb3	-1.99256	0.0463101	0.625145
Ppme1	-1.9893	0.0466681	0.625145
Prdx2	-1.98943	0.0466538	0.625145
Prpf39	1.98822	0.0467877	0.625145
Ptpn4	1.99385	0.0461685	0.625145
Slc16a10	1.99236	0.0463313	0.625145
Slc35c1	-1.99079	0.0465043	0.625145
Spry4	-1.98888	0.0467142	0.625145
Ss18	1.99028	0.0465602	0.625145
Stag3	1.98782	0.046832	0.625145
Tecr	-1.99263	0.0463024	0.625145
Tmem200c	-1.99428	0.0461211	0.625145
Ttll5	1.98923	0.0466761	0.625145
Tubgcp4	1.99272	0.0462924	0.625145
Zfp36	1.99786	0.0457316	0.625145
Peg3	1.98717	0.0469037	0.625502
Adal	1.98645	0.0469836	0.625969
Lin28b	1.98601	0.0470321	0.626017
Lca5l	1.98471	0.0471771	0.626749
Rasa1	1.98501	0.0471433	0.626749
Gm20628	-1.98348	0.0473142	0.627585
Rorb	-1.98333	0.04733	0.627585
Mum1	1.98246	0.0474273	0.627846
Tunar	-1.98235	0.0474398	0.627846
6430571L13Rik	-1.9806	0.0476357	0.629243
Kmt2b	1.98066	0.0476291	0.629243
Gm37276	-1.98014	0.0476873	0.629328
Galk1	-1.97737	0.0479997	0.629871
Kcnip2	-1.97758	0.0479756	0.629871
Plcg1	1.97803	0.0479248	0.629871
Robo4	1.97747	0.0479883	0.629871
Scrn1	-1.97794	0.0479357	0.629871
Stab1	1.97859	0.0478625	0.629871
Ablim3	-1.97658	0.0480896	0.629902
Alkbh8	1.97655	0.0480924	0.629902
Mthfd1	-1.97552	0.0482091	0.630837
Smarcd1	-1.97495	0.0482743	0.631099
Cfap54	1.97414	0.0483662	0.631116
Lypla2	-1.97436	0.0483409	0.631116
Gm14435	1.9728	0.0485187	0.631412
Nadk	1.97274	0.0485249	0.631412
Zfp593	-1.97313	0.0484806	0.631412
Gm20425	1.97197	0.0486134	0.631538
Srp54a	-1.97186	0.0486251	0.631538
Gstm6	1.97112	0.0487099	0.63205
Stxbp6	-1.9707	0.0487581	0.632086
Emc9	-1.96877	0.0489792	0.632598
Gga3	1.96916	0.048935	0.632598
Gm14399	1.96928	0.0489204	0.632598
Tfip11	-1.96982	0.0488587	0.632598
Vps37d	-1.96732	0.0491467	0.634175
Fam208a	1.96686	0.0491991	0.634264
Gm43951	1.96424	0.049502	0.635706
Ubxn8	-1.96503	0.049411	0.635706
Wipi1	1.96528	0.0493815	0.635706
Wwtr1	1.96392	0.0495391	0.635706
Zfp40	1.96394	0.0495371	0.635706
Cct2	-1.96018	0.0499747	0.635721
Cfp	1.96288	0.0496604	0.635721
Gm1673	-1.96043	0.0499453	0.635721
Gm20604	1.95904	0.0501077	0.635721
Mrpl16	-1.95874	0.0501437	0.635721
Ncapg2	1.95929	0.0500788	0.635721
Nptxr	-1.96138	0.0498352	0.635721
Nrgn	-1.96263	0.0496894	0.635721
Per3	1.95844	0.0501789	0.635721
Rragd	-1.95849	0.0501726	0.635721
Sars	-1.96111	0.0498667	0.635721
Sntg2	-1.95861	0.0501588	0.635721
Tk2	-1.95884	0.0501313	0.635721
Wars	-1.96259	0.0496944	0.635721
Gm29562	-1.95539	0.050537	0.637614
Kctd13	-1.95537	0.0505393	0.637614
Lama2	1.95493	0.0505916	0.637614
Ppp2ca	-1.95388	0.0507158	0.637614
Rab26os	1.95375	0.0507308	0.637614
Smyd2	-1.95367	0.0507401	0.637614
Tagln	1.95452	0.0506395	0.637614
Tmed2	-1.95622	0.0504392	0.637614
Ubb	-1.95607	0.0504565	0.637614
Ehmt1	-1.95261	0.0508653	0.638037
Vdac1	-1.95296	0.0508238	0.638037
Gm16536	-1.95214	0.0509215	0.638168
AI846148	-1.95077	0.0510841	0.638859
Exoc8	-1.95013	0.05116	0.638859
Mgat3	-1.9505	0.0511161	0.638859
Tmem204	1.95025	0.0511466	0.638859
Rassf8	-1.94935	0.0512541	0.638889
Sri	1.94964	0.0512195	0.638889
B230118H07Rik	-1.94888	0.0513097	0.63901
Smad7	-1.94831	0.051378	0.63929
Kif23	1.9467	0.0515702	0.64
Krt73	1.94647	0.0515981	0.64
Ly75	1.9463	0.0516189	0.64
Rbl1	1.94647	0.0515987	0.64
Coro1c	-1.94475	0.0518053	0.641741
Actr1a	-1.94232	0.0520986	0.642188
Alk	-1.93827	0.05259	0.642188
Anp32a	-1.93611	0.0528548	0.642188
Bin1	-1.93564	0.052912	0.642188
Bysl	-1.93461	0.0530378	0.642188
Ckmt1	-1.93354	0.0531697	0.642188
Ctps2	1.93452	0.0530489	0.642188
Ebf2	1.93871	0.0525365	0.642188
Fancd2	1.93826	0.0525911	0.642188
Gadd45b	-1.94189	0.0521509	0.642188
Gm21985	-1.93416	0.0530938	0.642188
Gps2	1.93347	0.0531777	0.642188
Inpp5b	1.94191	0.0521481	0.642188
Krr1	-1.93501	0.0529889	0.642188
Lmna	-1.93842	0.0525719	0.642188
Mecr	1.94006	0.0523728	0.642188
Mmp15	-1.93425	0.0530821	0.642188
Mrpl3	-1.93399	0.0531149	0.642188
Mycbpap	1.93708	0.0527358	0.642188
P3h4	-1.93465	0.0530335	0.642188
Prob1	1.94214	0.0521207	0.642188
Qpct	1.94025	0.0523495	0.642188
Rcc2	-1.94178	0.0521632	0.642188
Slc35e4	-1.93827	0.0525904	0.642188
Tex264	-1.93621	0.0528417	0.642188
Ttl	-1.94205	0.0521316	0.642188
Xaf1	1.93496	0.0529956	0.642188
Zfp952	1.93986	0.0523968	0.642188
Znrf2	-1.93414	0.0530959	0.642188
Arhgap4	1.92987	0.0536236	0.642395
BC030500	-1.93135	0.0534401	0.642395
Hs3st4	1.93055	0.0535384	0.642395
Ier5	-1.92997	0.0536099	0.642395
Mgst3	-1.92925	0.0536999	0.642395
Nudt2	1.93012	0.0535917	0.642395
Prkcdbp	-1.9318	0.0533839	0.642395
Rad9b	1.92923	0.053702	0.642395
Sh3rf1	-1.93265	0.053279	0.642395
Tmem248	-1.93109	0.0534718	0.642395
Wbp2	-1.92985	0.0536253	0.642395
Snrnp35	-1.92861	0.0537788	0.642763
Tial1	1.92684	0.0539995	0.644847
Oxct1	-1.92646	0.0540469	0.644861
Golga5	1.92605	0.0540983	0.644922
Fam43a	-1.92553	0.0541627	0.645138
G2e3	1.92515	0.0542102	0.645152
Kcnk12	-1.92378	0.054382	0.646001
Rnf220	-1.92347	0.0544206	0.646001
Ttc1	-1.92374	0.0543867	0.646001
Dnajc24	1.92279	0.054507	0.646121
Slc25a12	-1.92265	0.0545234	0.646121
Aspa	1.9198	0.0548832	0.647353
B9d2	-1.92022	0.0548303	0.647353
C1ra	1.91967	0.0548993	0.647353
Cracr2b	1.91881	0.055009	0.647353
D930016D06Rik	1.91742	0.055184	0.647353
Foxp2	1.91742	0.0551848	0.647353
Gm42878	1.91831	0.0550712	0.647353
Irs1	-1.91987	0.0548739	0.647353
Katnbl1	1.91894	0.0549921	0.647353
Rbck1	1.92034	0.0548147	0.647353
Txnl4b	-1.91766	0.0551544	0.647353
Wnt7a	-1.91945	0.0549268	0.647353
Glipr1	1.91626	0.0553314	0.647982
Rtcb	-1.91652	0.0552983	0.647982
Pcdhga8	-1.9158	0.0553906	0.64813
Arih2	1.91467	0.0555341	0.648548
Cyp20a1	1.91403	0.0556165	0.648548
Fam217b	-1.91306	0.0557408	0.648548
Gimap6	1.91431	0.0555811	0.648548
Gsto1	-1.91406	0.055612	0.648548
Hint1	1.91299	0.0557495	0.648548
Pdhb	-1.91297	0.055752	0.648548
Mbip	1.91228	0.0558401	0.648635
Tmprss7	1.91218	0.0558526	0.648635
Atcay	-1.90618	0.0566274	0.64898
Dnajc7	1.90995	0.0561397	0.64898
Dtnbp1	-1.90891	0.0562736	0.64898
Fgf12	-1.90679	0.0565475	0.64898
Fjx1	-1.91077	0.0560342	0.64898
Gm15417	-1.9065	0.0565857	0.64898
Lrrc8a	-1.90751	0.0564547	0.64898
Pafah1b3	-1.91083	0.0560264	0.64898
Pcbp2	-1.90811	0.0563776	0.64898
Pkd1l3	1.90618	0.056627	0.64898
Poglut1	1.91017	0.0561115	0.64898
Rtn4rl2	-1.90672	0.0565567	0.64898
Sh3tc1	1.90618	0.0566273	0.64898
Tmem80	1.90863	0.0563094	0.64898
Wdfy1	1.90978	0.056161	0.64898
Zfp382	-1.90719	0.0564964	0.64898
Ypel5	-1.90528	0.0567443	0.649785
Bbip1	1.90489	0.0567942	0.649822
Igsf1	-1.90278	0.0570694	0.649858
Kdm1b	1.90327	0.0570047	0.649858
Pkm	-1.90333	0.0569973	0.649858
Ppm1j	-1.90396	0.0569158	0.649858
Sema3b	1.90324	0.0570094	0.649858
Smyd4	-1.90272	0.0570771	0.649858
Acox3	1.89967	0.0574761	0.650152
Anp32e	-1.90115	0.0572827	0.650152
Fap	1.8999	0.0574468	0.650152
Gabarapl1	-1.90073	0.0573373	0.650152
Gfpt1	-1.90046	0.0573726	0.650152
Isy1	-1.89997	0.0574366	0.650152
Map9	-1.90144	0.0572449	0.650152
Mapkbp1	1.90143	0.0572454	0.650152
Agrn	1.89899	0.0575658	0.650241
Echdc2	1.89869	0.0576057	0.650241
Nup153	1.89855	0.057624	0.650241
Grb2	-1.89794	0.0577042	0.650619
Tvp23b	1.89689	0.0578419	0.651645
Zfp317	1.89616	0.0579383	0.652204
Pros1	1.89502	0.0580898	0.652825
Smco3	1.89469	0.058134	0.652825
Syp	-1.89534	0.0580471	0.652825
Anapc5	1.89224	0.0584593	0.652951
Ccdc163	1.89329	0.0583191	0.652951
Cndp2	-1.89304	0.0583522	0.652951
Emc7	-1.8927	0.0583984	0.652951
Kcnab3	-1.89395	0.0582321	0.652951
Lrrc14	-1.89213	0.0584732	0.652951
Mob2	-1.89222	0.0584621	0.652951
0610012G03Rik	-1.889	0.0588917	0.653885
2700097O09Rik	1.8896	0.0588117	0.653885
Cacng8	-1.88877	0.0589221	0.653885
Noxo1	1.88896	0.0588973	0.653885
Proser2	1.88935	0.0588445	0.653885
Ptcd1	-1.89035	0.0587108	0.653885
Zdhhc22	1.8887	0.0589322	0.653885
Zfp638	-1.88922	0.0588627	0.653885
Cyb5rl	1.88623	0.0592636	0.65489
Impdh1	-1.88624	0.0592633	0.65489
Ints12	-1.88558	0.0593518	0.65489
Kirrel3	-1.88614	0.0592763	0.65489
Sat2	-1.8858	0.059322	0.65489
Upf3a	-1.88665	0.0592069	0.65489
Zmym1	1.88738	0.0591098	0.65489
Btg2	1.88411	0.0595498	0.655226
Tmem110	1.88405	0.059558	0.655226
Ypel1	1.88361	0.0596173	0.655226
Zc3h7a	1.88468	0.0594728	0.655226
Zfp280c	1.8837	0.0596058	0.655226
Trmt1	1.88296	0.0597056	0.65568
AI115009	1.88011	0.0600926	0.65655
Fnbp4	1.87886	0.0602636	0.65655
Fyco1	1.87945	0.060183	0.65655
Gnb5	-1.87918	0.0602202	0.65655
Rab7	-1.88071	0.0600119	0.65655
Rnf187	-1.87872	0.0602827	0.65655
Snhg20	1.88073	0.0600086	0.65655
Stambp	-1.87857	0.0603031	0.65655
Tbc1d7	-1.88057	0.0600303	0.65655
Wdr75	1.87929	0.0602056	0.65655
Wls	-1.87981	0.0601336	0.65655
Zcchc9	1.87711	0.0605033	0.658216
Lin7a	-1.87597	0.0606597	0.659201
Sp3os	1.87576	0.0606885	0.659201
Asb7	-1.87528	0.0607544	0.659403
Gm13563	1.87349	0.0610009	0.660126
Rnf26	-1.87443	0.0608715	0.660126
Rrs1	-1.87342	0.0610105	0.660126
Tbc1d8b	-1.87376	0.0609637	0.660126
4930578C19Rik	1.86427	0.0622832	0.660213
Apoo-ps	-1.86858	0.061681	0.660213
BC003965	-1.86307	0.0624529	0.660213
Bcl2l11	-1.86901	0.0616211	0.660213
D630003M21Rik	1.87057	0.0614042	0.660213
Dgat2l6	1.86431	0.0622783	0.660213
Dzip1l	1.87185	0.0612273	0.660213
Grap	1.86574	0.0620782	0.660213
Grm2	-1.86289	0.062478	0.660213
Iqcb1	-1.86667	0.061948	0.660213
Ly6c1	1.86994	0.0614916	0.660213
Mipep	-1.87025	0.0614494	0.660213
Ophn1	1.87291	0.061081	0.660213
Otub1	-1.86912	0.0616056	0.660213
Otub2	1.86469	0.0622242	0.660213
Pcdh20	-1.86351	0.0623905	0.660213
Pdk3	-1.8667	0.0619438	0.660213
Pfdn2	-1.86282	0.0624871	0.660213
Ppfibp1	1.86701	0.0619003	0.660213
Prelid1	-1.86411	0.0623063	0.660213
Ptpdc1	1.86352	0.0623886	0.660213
Ralgps2	1.86736	0.061852	0.660213
Recql4	1.87126	0.0613088	0.660213
Rhobtb2	-1.87085	0.0613652	0.660213
Romo1	-1.86828	0.0617231	0.660213
Rpusd1	-1.87243	0.0611474	0.660213
Scarb2	-1.86433	0.0622754	0.660213
Tfdp2	-1.86428	0.062282	0.660213
Tpbg	-1.86396	0.062327	0.660213
Trmt2b	-1.86447	0.062255	0.660213
Ttc23	-1.87177	0.0612378	0.660213
Chd8	1.86152	0.0626711	0.661104
Plekha6	1.86176	0.0626371	0.661104
Slc2a1	1.86122	0.0627138	0.661104
Lamtor5	1.85951	0.0629547	0.661854
Parm1	-1.86028	0.062846	0.661854
Pfas	1.8596	0.0629414	0.661854
Tm7sf3	1.85925	0.0629914	0.661854
Vamp3	1.85903	0.0630224	0.661854
Rab3a	-1.85822	0.0631375	0.662564
Fam222b	-1.8572	0.0632822	0.663273
Immt	-1.85708	0.0633004	0.663273
Thy1	-1.85561	0.0635093	0.664963
Sulf1	1.85411	0.0637228	0.666697
Gdf11	-1.85361	0.0637948	0.66695
Gm17750	1.85312	0.0638657	0.667191
Gm10699	-1.85257	0.0639437	0.667505
Acacb	1.85209	0.0640128	0.667615
Gpr153	-1.85172	0.0640655	0.667615
Pou2f1	-1.85127	0.0641307	0.667615
Suclg1	-1.85116	0.0641458	0.667615
Ddx24	-1.8506	0.0642275	0.667966
Hjurp	1.85009	0.064301	0.668232
1700066M21Rik	1.84595	0.0648991	0.66865
2810403A07Rik	1.80993	0.070306	0.66865
2900052N01Rik	1.84107	0.065611	0.66865
5033430I15Rik	-1.82419	0.068124	0.66865
A330041J22Rik	1.83324	0.0667666	0.66865
Abcb1a	1.84268	0.0653754	0.66865
Abi1	-1.81972	0.0688016	0.66865
Acvrl1	1.81562	0.0694292	0.66865
Adora2b	1.83251	0.0668759	0.66865
Aldoa	-1.81617	0.0693438	0.66865
Ankmy2	-1.81426	0.0696372	0.66865
Ap3b2	-1.81201	0.0699842	0.66865
Apex1	-1.84262	0.0653849	0.66865
Arhgap29	1.82169	0.0685018	0.66865
Asl	-1.83137	0.0670451	0.66865
Bace2	-1.81086	0.0701626	0.66865
Blvra	-1.80999	0.0702972	0.66865
Ccdc114	1.81091	0.0701541	0.66865
Ccdc77	1.82724	0.0676636	0.66865
Ccnl1	1.83316	0.0667789	0.66865
Cdh22	-1.82045	0.0686898	0.66865
Cdip1	-1.84172	0.0655158	0.66865
Cdr2	-1.82718	0.0676721	0.66865
Cfap43	1.836	0.066358	0.66865
Cish	-1.83189	0.0669675	0.66865
Cnksr2	-1.84917	0.0644327	0.66865
Cox19	1.82088	0.0686252	0.66865
Crtc1	1.81215	0.0699634	0.66865
Cxx1b	-1.83469	0.066551	0.66865
Dmtn	-1.8431	0.0653146	0.66865
Dohh	-1.84396	0.0651896	0.66865
Drc1	1.82619	0.0678219	0.66865
Eno1	-1.82287	0.0683231	0.66865
Ephb3	-1.84529	0.0649956	0.66865
Epn1	1.82796	0.0675553	0.66865
Fbll1	-1.83955	0.0658341	0.66865
Fbxl15	-1.83856	0.0659799	0.66865
Fgfr3	1.8372	0.0661799	0.66865
Gatsl3	1.81619	0.069341	0.66865
Gdap1l1	-1.8474	0.064689	0.66865
Ginm1	1.82501	0.0679988	0.66865
Gjd2	-1.81342	0.0697671	0.66865
Gm17296	1.81918	0.0688836	0.66865
Gmip	1.82036	0.0687046	0.66865
Gpi1	-1.81912	0.0688936	0.66865
Grik4	1.84257	0.0653913	0.66865
Gsdmd	1.82428	0.0681101	0.66865
H2-Aa	1.84699	0.0647486	0.66865
Haus1	-1.81676	0.0692546	0.66865
Hif3a	1.845	0.0650381	0.66865
Hmcn1	1.84173	0.0655147	0.66865
Hmga1	-1.82447	0.0680818	0.66865
Hnrnph3	1.84045	0.0657024	0.66865
Ift46	-1.81345	0.0697623	0.66865
Kcnj3	-1.81437	0.0696208	0.66865
Mief1	-1.83712	0.0661919	0.66865
Mon1b	-1.84661	0.0648035	0.66865
Mrpl37	-1.8181	0.0690486	0.66865
Mrpl53	1.83434	0.0666031	0.66865
Mtif2	1.81023	0.0702602	0.66865
Mtus2	1.81698	0.0692204	0.66865
Mul1	-1.83261	0.0668613	0.66865
N4bp2l1	1.81428	0.069634	0.66865
Necab2	1.81818	0.069037	0.66865
Nefl	-1.82537	0.0679457	0.66865
Ngb	1.84052	0.065692	0.66865
Nktr	1.84724	0.0647129	0.66865
Ogdhl	-1.81626	0.0693311	0.66865
Orc3	1.84631	0.0648473	0.66865
P4ha2	1.83179	0.0669827	0.66865
Pacrg	-1.81279	0.0698645	0.66865
Pcdh15	1.816	0.0693697	0.66865
Pcdhb7	-1.82636	0.0677962	0.66865
Pgf	1.83342	0.0667395	0.66865
Phlda1	-1.81801	0.0690622	0.66865
Pigx	1.81215	0.069963	0.66865
Prrt4	-1.8102	0.0702648	0.66865
Psma2	-1.8104	0.0702333	0.66865
Psmc5	-1.82291	0.0683173	0.66865
Ptpra	-1.82869	0.0674462	0.66865
Pum3	-1.83227	0.0669112	0.66865
Qtrt1	1.81159	0.0700499	0.66865
Rarg	1.82776	0.0675861	0.66865
Rbm5	1.82715	0.0676767	0.66865
Rnasel	1.81625	0.0693319	0.66865
Rps11	1.82268	0.0683526	0.66865
Serinc3	-1.81293	0.0698424	0.66865
Serp2	1.81003	0.0702908	0.66865
Shisa7	1.84015	0.0657459	0.66865
Slc25a13	-1.81775	0.0691024	0.66865
Slc4a2	1.81226	0.0699463	0.66865
Slc8a3	-1.8245	0.0680769	0.66865
Smndc1	-1.82497	0.0680048	0.66865
Snrpf	-1.82215	0.0684326	0.66865
Sp1	1.84693	0.0647579	0.66865
Srsf9	1.81696	0.0692238	0.66865
St7l	1.81779	0.0690956	0.66865
Stam	1.82533	0.0679507	0.66865
Tacr1	-1.82189	0.0684712	0.66865
Tars2	1.84571	0.0649348	0.66865
Tax1bp3	1.81652	0.0692908	0.66865
Tceal6	-1.83827	0.0660227	0.66865
Tead3	1.8308	0.0671304	0.66865
Tmed10	-1.8159	0.0693858	0.66865
Tmem100	1.84678	0.0647791	0.66865
Tmem127	-1.80972	0.0703387	0.66865
Tmem143	-1.81581	0.0694001	0.66865
Tmem168	1.83428	0.0666129	0.66865
Tmem229b	-1.82088	0.0686253	0.66865
Tmem35	-1.82581	0.0678791	0.66865
Tram1l1	-1.84393	0.0651939	0.66865
Trappc2l	1.83463	0.0665608	0.66865
Tspan6	1.81278	0.0698652	0.66865
Ube2v1	-1.83126	0.0670612	0.66865
Unc45b	1.83093	0.0671106	0.66865
Uqcrfs1	-1.81908	0.0688996	0.66865
Usp28	1.8276	0.0676097	0.66865
Xdh	1.82549	0.0679275	0.66865
Zbtb8os	-1.81235	0.0699318	0.66865
Zfp141	1.82998	0.0672532	0.66865
Zfp472	-1.81383	0.0697046	0.66865
Zfp68	1.82235	0.0684022	0.66865
Zfp830	-1.82989	0.0672667	0.66865
Zkscan8	1.82453	0.0680715	0.66865
Zmym3	1.82705	0.0676919	0.66865
6030443J06Rik	-1.7934	0.0729082	0.668959
6430584L05Rik	-1.78545	0.0741889	0.668959
AA474408	-1.7909	0.0733086	0.668959
Aar2	-1.80565	0.0709725	0.668959
Abhd11	1.79867	0.0720701	0.668959
Acin1	1.78675	0.0739772	0.668959
Anks6	1.78536	0.074203	0.668959
Armcx6	-1.8003	0.0718134	0.668959
Ate1	-1.7873	0.0738888	0.668959
Atg101	-1.79796	0.0721841	0.668959
Bag5	-1.80109	0.0716883	0.668959
C1qtnf4	-1.78608	0.0740858	0.668959
C2cd4b	-1.80212	0.0715262	0.668959
Cabp7	1.80762	0.0706661	0.668959
Cfdp1	-1.78829	0.0737285	0.668959
Cnbp	-1.79725	0.0722956	0.668959
Copb2	-1.79298	0.0729764	0.668959
Cstf2	1.79315	0.0729485	0.668959
Eif2b3	-1.80421	0.0711985	0.668959
Eno4	-1.80164	0.0716026	0.668959
Fam43b	-1.79335	0.0729167	0.668959
Fancb	1.78665	0.0739947	0.668959
Fzd4	1.80127	0.0716608	0.668959
Gbp7	1.79873	0.072061	0.668959
Gm14420	1.78751	0.0738548	0.668959
Gm29666	1.79353	0.0728881	0.668959
Gnl1	-1.80372	0.071276	0.668959
Gria1	-1.80171	0.0715904	0.668959
Hist1h1c	-1.78656	0.0740091	0.668959
Il4ra	-1.8071	0.0707468	0.668959
Ints8	1.78826	0.073734	0.668959
Kctd9	-1.78882	0.0736437	0.668959
Larp4b	-1.80622	0.0708835	0.668959
Lyve1	1.7868	0.0739694	0.668959
Mctp2	-1.79461	0.0727164	0.668959
Mfsd3	-1.78923	0.0735772	0.668959
Mid1	-1.80449	0.0711549	0.668959
Mrpl49	-1.80906	0.0704418	0.668959
Myh7	1.78793	0.0737878	0.668959
Nfs1	-1.80023	0.0718246	0.668959
Nlgn3	-1.79128	0.0732486	0.668959
Nlrc3	1.78571	0.0741465	0.668959
Nsmaf	1.80079	0.0717358	0.668959
Pcdha3	-1.79561	0.0725559	0.668959
Pigw	1.79647	0.0724191	0.668959
Pip4k2c	-1.80464	0.0711314	0.668959
Pla2g4a	1.78564	0.0741568	0.668959
Pnkp	-1.78997	0.0734584	0.668959
Ppa1	-1.7929	0.0729891	0.668959
Rad51ap2	-1.79779	0.0722099	0.668959
Ranbp3l	1.7874	0.0738735	0.668959
Rbm41	1.79636	0.0724372	0.668959
Rprd2	-1.79653	0.0724106	0.668959
Sdr39u1	-1.79145	0.0732208	0.668959
Sept5	-1.80073	0.0717459	0.668959
Serpinb8	1.79624	0.0724567	0.668959
Setd6	1.78754	0.0738505	0.668959
Slc35a3	1.79321	0.0729386	0.668959
Smim3	1.7856	0.0741633	0.668959
Sorbs3	1.79355	0.0728846	0.668959
Spag7	-1.80792	0.0706195	0.668959
Stk11	-1.80122	0.0716689	0.668959
Svop	-1.80055	0.0717738	0.668959
Synpr	-1.78665	0.0739936	0.668959
Tbc1d2	1.78716	0.0739115	0.668959
Tom1	-1.80707	0.0707521	0.668959
Trip6	1.78885	0.0736382	0.668959
Trove2	1.79522	0.0726189	0.668959
Tspyl1	-1.7991	0.0720029	0.668959
Ttf1	1.80757	0.0706742	0.668959
Unc13b	1.79263	0.0730318	0.668959
Ushbp1	1.80657	0.0708286	0.668959
Vat1	-1.80083	0.0717299	0.668959
Vcl	1.79049	0.0733753	0.668959
Wasf3	1.80542	0.0710095	0.668959
Wdr74	-1.80604	0.0709117	0.668959
Wnt6	-1.79934	0.0719652	0.668959
Zbtb22	-1.79959	0.0719247	0.668959
Zfp316	-1.78531	0.0742115	0.668959
mt-Co2	1.80855	0.0705204	0.668959
Zfp516	-1.78493	0.0742723	0.669075
Pcdha7	-1.78446	0.0743484	0.669119
Tmem120b	1.78431	0.0743733	0.669119
Fgd4	1.78366	0.0744784	0.669633
Rpa3	1.78281	0.074618	0.670456
Gtpbp8	1.78134	0.0748572	0.672172
Lepr	1.78013	0.075055	0.673008
Panx1	-1.77965	0.0751339	0.673008
Sfpq	1.78003	0.0750709	0.673008
Trnp1	-1.77959	0.0751435	0.673008
Cpa6	-1.77829	0.0753562	0.674479
Erlec1	-1.77737	0.0755067	0.675393
Nenf	1.77672	0.0756141	0.675563
Snapc2	-1.77667	0.0756228	0.675563
Col22a1	1.77484	0.0759249	0.675978
Kbtbd8	1.7746	0.0759633	0.675978
Pcmtd2	1.77433	0.0760087	0.675978
Pde8a	1.77575	0.0757749	0.675978
Pgp	-1.77447	0.0759858	0.675978
Slc27a4	-1.77442	0.0759941	0.675978
Txn2	-1.77494	0.075908	0.675978
Gclm	1.77341	0.0761611	0.676226
Kcne4	1.77308	0.0762148	0.676226
Mad2l1	1.77335	0.0761714	0.676226
Rint1	-1.77299	0.0762307	0.676226
2610037D02Rik	1.76939	0.0768291	0.676558
Adck4	1.77129	0.0765131	0.676558
Ccno	-1.77196	0.0764005	0.676558
Fam228a	1.76838	0.0769977	0.676558
Gm20498	-1.76901	0.0768927	0.676558
Gpaa1	-1.76878	0.0769298	0.676558
Hdx	1.76721	0.0771939	0.676558
Kremen1	1.77185	0.0764197	0.676558
Lyrm7	-1.76739	0.0771624	0.676558
Nln	-1.76934	0.0768376	0.676558
Pcmtd1	1.76708	0.0772147	0.676558
Phldb2	1.76694	0.077239	0.676558
Ptar1	1.77204	0.0763883	0.676558
Rsph3b	-1.77024	0.0766869	0.676558
Sgta	-1.76867	0.0769486	0.676558
Sirpa	-1.76836	0.0770005	0.676558
Smarca5	-1.7678	0.077094	0.676558
Specc1	1.76832	0.0770082	0.676558
Stra6	1.77102	0.0765572	0.676558
Zkscan14	-1.76961	0.0767925	0.676558
Ankrd39	-1.76599	0.077398	0.677262
Hmgxb3	-1.76588	0.0774166	0.677262
Ddn	-1.76471	0.0776122	0.677709
Ndufa13	-1.7647	0.0776137	0.677709
Utp20	1.76475	0.0776055	0.677709
2210008F06Rik	-1.76102	0.0782347	0.6796
Bex2	-1.76124	0.0781985	0.6796
Ecd	-1.7601	0.0783901	0.6796
Hinfp	1.76036	0.0783464	0.6796
Loxl3	1.76038	0.078344	0.6796
Nog	-1.76164	0.0781307	0.6796
Opa3	-1.76079	0.0782735	0.6796
Pm20d1	1.7618	0.0781026	0.6796
Rad9a	-1.75973	0.078454	0.6796
Rnf149	1.75996	0.0784139	0.6796
Rxfp1	1.7596	0.0784756	0.6796
Tmem191c	1.76093	0.0782497	0.6796
Trpc4ap	-1.76277	0.0779387	0.6796
Uggt2	1.75938	0.0785129	0.6796
Hax1	-1.75876	0.0786177	0.679835
Nkx6-2	1.75865	0.0786376	0.679835
3632451O06Rik	-1.75696	0.0789243	0.67991
Adamts8	-1.7574	0.0788496	0.67991
Baalc	1.75622	0.0790512	0.67991
Cables2	-1.75619	0.0790557	0.67991
Dmp1	1.7576	0.0788157	0.67991
Git2	1.75763	0.0788099	0.67991
Gm42489	1.75685	0.0789425	0.67991
Gpr161	-1.75573	0.0791341	0.67991
RP24-236C17.2	1.757	0.0789176	0.67991
Smpd2	1.75577	0.0791272	0.67991
Cd2ap	1.75106	0.0799348	0.68008
Dyrk1a	-1.7532	0.079568	0.68008
Egr4	-1.7521	0.0797571	0.68008
Foxj2	-1.75418	0.0794003	0.68008
Gatb	-1.75141	0.0798745	0.68008
Glrx5	-1.75236	0.0797118	0.68008
Itgb4	1.75389	0.0794496	0.68008
Jade1	-1.7518	0.0798088	0.68008
Kdelr1	-1.75171	0.0798232	0.68008
Klf10	-1.75267	0.0796591	0.68008
Nelfcd	-1.75383	0.0794599	0.68008
Nupr1	1.7546	0.0793276	0.68008
Ppp6r2	-1.75509	0.0792445	0.68008
Prdm15	1.75195	0.0797818	0.68008
Srpk2	-1.75127	0.0798998	0.68008
Zfp57	1.75333	0.0795458	0.68008
Id1	1.75023	0.080078	0.680874
Rbm28	1.74996	0.0801258	0.680874
Cys1	1.74967	0.0801759	0.680885
4930447C04Rik	1.74321	0.0812973	0.681134
9430016H08Rik	-1.74696	0.0806438	0.681134
Acp1	-1.7408	0.0817187	0.681134
Adamts15	-1.73747	0.0823044	0.681134
Arl13b	1.74483	0.0810136	0.681134
Arl6ip5	-1.74301	0.0813323	0.681134
Atp11b	1.74526	0.0809389	0.681134
B3galt4	-1.73745	0.082307	0.681134
Bloc1s3	-1.74235	0.0814475	0.681134
C1qbp	-1.74613	0.0807888	0.681134
Camk2g	-1.73788	0.0822322	0.681134
Capzb	-1.74198	0.0815124	0.681134
Cspg5	-1.74718	0.0806053	0.681134
Ctns	1.74488	0.0810055	0.681134
Exoc4	-1.74589	0.0808294	0.681134
Fam120a	1.74758	0.080537	0.681134
Fam184b	1.73844	0.0821335	0.681134
Fam98a	1.74794	0.0804741	0.681134
Fbxl17	-1.74164	0.0815712	0.681134
Foxq1	1.73912	0.0820142	0.681134
Gcc1	-1.74124	0.0816409	0.681134
Lbr	1.73796	0.0822184	0.681134
Lrrc17	1.73885	0.0820613	0.681134
Mest	-1.7442	0.0811235	0.681134
Ms4a6b	1.7403	0.0818063	0.681134
Mysm1	1.74006	0.0818477	0.681134
Ndufv1	-1.74525	0.0809409	0.681134
Nol7	-1.7443	0.0811071	0.681134
Pcsk1n	-1.74042	0.0817854	0.681134
Pi4k2a	-1.73783	0.08224	0.681134
Ppm1d	-1.74405	0.081151	0.681134
Rfx2	1.74372	0.0812084	0.681134
Saraf	-1.73765	0.0822719	0.681134
Secisbp2	1.74344	0.0812566	0.681134
Shoc2	-1.74486	0.0810095	0.681134
Snrpc	-1.74154	0.0815883	0.681134
Sox7	1.74345	0.0812554	0.681134
Tnpo3	-1.73891	0.0820511	0.681134
Trdmt1	1.74326	0.0812881	0.681134
Trim21	1.74261	0.0814015	0.681134
Tshz1	-1.74783	0.0804935	0.681134
Uspl1	-1.7435	0.081246	0.681134
Zbtb4	-1.74133	0.0816252	0.681134
Gm19345	-1.73602	0.0825607	0.681691
Macrod1	-1.73645	0.082484	0.681691
Srgap2	1.73597	0.0825699	0.681691
Tmx1	1.73639	0.0824949	0.681691
Ermn	1.73465	0.0828025	0.682559
Jakmip2	-1.73353	0.0830015	0.682559
Miat	1.73332	0.0830389	0.682559
Mrpl4	-1.73461	0.0828108	0.682559
Msi1	-1.73435	0.0828553	0.682559
Rps18	1.73316	0.0830669	0.682559
Smarcb1	-1.73333	0.0830378	0.682559
Srsf1	1.73381	0.0829516	0.682559
AI854703	-1.73271	0.0831467	0.682585
Evi5	1.73204	0.0832659	0.682585
P3h2	-1.73217	0.0832424	0.682585
Syk	1.73259	0.0831686	0.682585
Gm14419	1.73173	0.0833212	0.682636
Acsf3	-1.72954	0.0837117	0.683456
Hspe1	1.73022	0.0835912	0.683456
Nxpe3	-1.7303	0.0835763	0.683456
Shisa5	-1.73053	0.0835354	0.683456
Snrpa	-1.72981	0.0836641	0.683456
Tie1	1.72952	0.0837155	0.683456
Dnajc8	-1.72761	0.0840585	0.683888
Glrx	-1.72754	0.0840702	0.683888
Gspt2	1.72704	0.084161	0.683888
Ifi35	1.72736	0.0841025	0.683888
Nefh	-1.72804	0.0839816	0.683888
Nek1	1.72712	0.084146	0.683888
Rbbp6	1.7273	0.0841146	0.683888
Timm17b	-1.72722	0.084128	0.683888
Gm20387	1.72643	0.0842707	0.68438
4930402H24Rik	1.72607	0.0843353	0.684506
Gnptg	-1.72545	0.0844468	0.685012
Mfsd4	-1.72515	0.0844999	0.685044
Zfp706	-1.72471	0.0845801	0.685295
Dpagt1	-1.72422	0.0846675	0.685605
Nfe2l2	1.72368	0.0847665	0.68561
Wbp11	-1.72393	0.0847205	0.68561
Dusp23	-1.72287	0.0849112	0.685722
Fam167a	1.72251	0.0849771	0.685722
Npm1	-1.72316	0.0848595	0.685722
Plod3	1.72251	0.0849772	0.685722
Tbc1d14	1.72213	0.0850469	0.685887
Ccdc87	-1.71997	0.0854383	0.687164
Dnajc9	-1.71992	0.0854468	0.687164
Flot1	-1.71989	0.0854517	0.687164
Nrg2	-1.72072	0.085302	0.687164
Trub2	1.72033	0.0853721	0.687164
Fam228b	1.71869	0.0856705	0.688526
Efcab3	1.71832	0.085739	0.688563
Spats2	-1.71812	0.0857739	0.688563
Cbx4	-1.71566	0.0862235	0.688764
Eno3	1.71555	0.0862437	0.688764
Gm12963	-1.71692	0.0859947	0.688764
Ice1	1.71645	0.0860791	0.688764
Nfkb2	1.71716	0.0859494	0.688764
Nol3	-1.71574	0.0862102	0.688764
Psmb2	-1.71615	0.086135	0.688764
Tceal8	-1.7174	0.0859059	0.688764
Tonsl	-1.71661	0.0860503	0.688764
Mctp1	1.71462	0.0864144	0.689731
2600014E21Rik	1.71319	0.0866769	0.689831
Aplnr	1.71408	0.086514	0.689831
Dnajc14	-1.71286	0.0867382	0.689831
Fdxacb1	1.71213	0.0868724	0.689831
Napa	-1.71305	0.0867034	0.689831
Ppara	1.71379	0.0865681	0.689831
Sat1	1.7124	0.0868229	0.689831
Slc25a19	-1.71287	0.0867366	0.689831
Spata13	1.71264	0.0867794	0.689831
Pik3cg	1.7117	0.0869514	0.690065
Trit1	1.71112	0.0870594	0.690529
Mesdc1	-1.71024	0.0872217	0.690773
Rps27l	1.70988	0.0872884	0.690773
Snx25	-1.71023	0.0872242	0.690773
Ush1g	-1.70997	0.0872714	0.690773
6030419C18Rik	-1.70913	0.0874268	0.691475
Ncf1	1.70873	0.0875001	0.691663
Rbm34	-1.70738	0.0877508	0.693252
Slc44a2	1.70711	0.0878014	0.693258
Ccndbp1	-1.70645	0.0879237	0.69338
Dbt	1.70627	0.0879578	0.69338
Fam20a	1.70596	0.0880158	0.69338
Irf6	1.70622	0.0879677	0.69338
A430033K04Rik	-1.70373	0.0884318	0.694241
Agpat9	1.70147	0.0888554	0.694241
Atp5b	-1.70132	0.0888827	0.694241
Gars	-1.70367	0.0884434	0.694241
Itm2a	1.70417	0.0883497	0.694241
Itm2c	-1.70272	0.0886199	0.694241
Kcnj4	-1.70337	0.0884994	0.694241
Kif16b	-1.7038	0.0884183	0.694241
Klhl40	-1.70184	0.0887861	0.694241
Mrpl17	-1.70111	0.0889223	0.694241
Nell1	-1.70118	0.0889092	0.694241
Ntm	-1.70164	0.0888234	0.694241
Prdm10	-1.70437	0.0883114	0.694241
Rxfp2	1.70247	0.088667	0.694241
Slc6a17	-1.70181	0.0887908	0.694241
Stx2	1.70144	0.0888611	0.694241
Dlst	-1.70074	0.0889922	0.694399
Kdelc1	1.70024	0.0890857	0.694739
Lzic	-1.69992	0.0891467	0.694825
C1s1	1.69946	0.0892317	0.69499
Cad	1.69895	0.0893285	0.69499
Ccdc141	1.69914	0.0892922	0.69499
Zfp229	1.69875	0.0893672	0.69499
Ascc2	1.69748	0.0896053	0.696183
Slc7a8	-1.6974	0.0896206	0.696183
Stx16	1.69692	0.0897119	0.696504
4930503L19Rik	1.69621	0.0898457	0.697155
Lrrc56	-1.69562	0.0899585	0.69716
Mageh1	-1.6958	0.089923	0.69716
Tmem144	-1.69542	0.0899965	0.69716
Mitd1	1.69434	0.0902011	0.698357
Arrdc3	1.69368	0.0903269	0.698555
Mief2	1.69392	0.0902805	0.698555
Myo9b	1.69311	0.0904337	0.698993
Babam1	-1.69159	0.0907234	0.699097
Gm29084	-1.69086	0.0908631	0.699097
H2-T24	1.69073	0.0908887	0.699097
Nap1l1	-1.69272	0.0905097	0.699097
Sco2	-1.69068	0.0908986	0.699097
Sdha	-1.692	0.0906456	0.699097
Shprh	1.69229	0.0905913	0.699097
Trappc6b	-1.69078	0.0908795	0.699097
Wdpcp	-1.69089	0.0908578	0.699097
Ube2h	-1.69008	0.091012	0.699582
Idi1	1.68974	0.0910783	0.699706
Csmd2	1.68842	0.0913301	0.69983
Mif	-1.68877	0.0912633	0.69983
Nkx2-2	-1.68808	0.0913957	0.69983
Pdrg1	1.6884	0.0913345	0.69983
Sptssb	-1.68933	0.0911571	0.69983
Zfp236	1.68814	0.0913836	0.69983
Ercc6	1.68475	0.0920367	0.700887
Fam103a1	-1.68691	0.0916197	0.700887
Nucks1	-1.68557	0.0918791	0.700887
Pvrl1	-1.68495	0.0919981	0.700887
Rpl4	-1.68483	0.0920205	0.700887
Rrp15	1.68632	0.091735	0.700887
Spag5	1.68506	0.0919763	0.700887
Timp2	-1.68558	0.0918768	0.700887
Trpv6	1.68634	0.0917307	0.700887
Tssc1	-1.68518	0.0919543	0.700887
Acbd3	-1.68197	0.0925751	0.70092
Agtrap	1.68215	0.0925402	0.70092
Arhgef15	1.68208	0.0925537	0.70092
Ciao1	-1.68232	0.0925062	0.70092
Frat2	-1.68377	0.0922261	0.70092
Gm37724	1.68283	0.0924087	0.70092
Ighmbp2	-1.68109	0.0927452	0.70092
Itih5	1.68137	0.0926902	0.70092
Knop1	-1.68327	0.0923234	0.70092
Psmc3	-1.68259	0.092454	0.70092
Ripk1	1.68122	0.092721	0.70092
Rrad	-1.6818	0.0926079	0.70092
Taf9	1.68338	0.092301	0.70092
Zfp811	1.68312	0.0923515	0.70092
Trim56	1.68078	0.0928065	0.701003
Crmp1	-1.67895	0.0931616	0.701019
Dclk2	-1.67907	0.0931388	0.701019
Eif2ak4	1.67972	0.0930121	0.701019
Ier5l	-1.67924	0.0931044	0.701019
Mcm3	-1.67872	0.0932075	0.701019
Smpd4	1.67856	0.0932379	0.701019
Taz	1.67938	0.0930783	0.701019
Wrn	1.67844	0.0932613	0.701019
Zdhhc24	1.67915	0.0931237	0.701019
C530008M17Rik	1.67816	0.0933151	0.701045
Ahnak2	-1.67696	0.0935507	0.701532
Hdac10	1.67728	0.0934878	0.701532
Nxt2	1.67699	0.0935443	0.701532
Rprd1b	-1.6768	0.0935812	0.701532
Acat1	-1.67619	0.0937013	0.701761
Gabarapl2	1.67587	0.0937629	0.701761
Sertm1	-1.67613	0.0937126	0.701761
Nmrk1	1.67489	0.0939552	0.702188
Tmem62	1.67498	0.0939383	0.702188
Ttll1	-1.67481	0.0939711	0.702188
Blcap	-1.67366	0.0941975	0.703503
Cdkn1a	-1.67203	0.0945181	0.704406
Fam20b	-1.67233	0.094459	0.704406
Rad23a	-1.67202	0.0945206	0.704406
Rnf38	1.67269	0.0943883	0.704406
Adamts2	1.67009	0.0949007	0.705676
Apoa1bp	-1.66911	0.0950961	0.705676
Ctsb	-1.66913	0.0950911	0.705676
Elp4	1.67027	0.0948658	0.705676
Hdac9	-1.66984	0.0949516	0.705676
Ints7	1.66927	0.0950633	0.705676
Sirt5	-1.6694	0.0950383	0.705676
Strip1	-1.6692	0.0950785	0.705676
Clk4	1.66882	0.0951525	0.705719
Appl2	1.66849	0.0952186	0.70575
Fndc3b	1.66829	0.095258	0.70575
Ube2z	-1.66783	0.0953489	0.706048
Bcl7a	-1.66669	0.0955765	0.706848
Mrps2	-1.66611	0.0956913	0.706848
Pex13	-1.66601	0.0957105	0.706848
Sh3gl3	1.66691	0.0955327	0.706848
Tubgcp3	1.66646	0.0956219	0.706848
Arap3	1.66469	0.0959742	0.707922
Gnas	-1.66427	0.0960591	0.707922
Pkd2	1.66436	0.0960409	0.707922
Rars	-1.66432	0.0960483	0.707922
Icosl	1.66362	0.0961893	0.708132
Mapre2	-1.6637	0.0961716	0.708132
4931406P16Rik	1.66301	0.0963098	0.708645
Slc7a1	-1.66163	0.0965869	0.709934
Znhit2	-1.66171	0.0965707	0.709934
Mmp28	1.66099	0.0967155	0.710505
Gm26653	1.66044	0.0968252	0.710935
Sfr1	-1.65999	0.0969172	0.711236
St8sia3	1.65951	0.097013	0.711565
Padi2	1.65878	0.0971609	0.7119
Zfp85os	1.65902	0.0971119	0.7119
4732440D04Rik	1.65831	0.0972555	0.711983
Ap4m1	1.65714	0.0974907	0.711983
Arl6ip4	-1.65637	0.0976462	0.711983
Cntnap3	-1.65659	0.0976021	0.711983
Cops5	-1.65569	0.0977852	0.711983
Cpne7	1.65811	0.0972955	0.711983
Fam122a	-1.65581	0.0977597	0.711983
Mettl8	1.65599	0.097723	0.711983
Pqlc3	1.65667	0.097586	0.711983
Ss18l1	-1.6572	0.0974799	0.711983
Usp4	1.65675	0.0975707	0.711983
Zfp865	-1.65648	0.0976241	0.711983
Atp4a	-1.65292	0.0983472	0.712413
Bccip	1.65269	0.0983946	0.712413
Gm42517	-1.65455	0.0980163	0.712413
Gtf3c6	-1.65514	0.0978956	0.712413
Kcnd2	-1.65263	0.0984067	0.712413
Nefm	-1.65382	0.0981634	0.712413
Nod1	1.65341	0.0982466	0.712413
Obsl1	1.65341	0.0982466	0.712413
Pcdhga6	-1.6537	0.0981877	0.712413
Sorcs1	-1.65263	0.0984056	0.712413
Tsen34	-1.65375	0.0981791	0.712413
Arhgef1	1.65193	0.0985487	0.712676
Bgn	1.65141	0.0986546	0.712676
Ddx10	-1.65069	0.0988009	0.712676
Dhx37	1.65107	0.0987239	0.712676
Gm8898	1.6512	0.0986979	0.712676
Grid2ip	-1.65084	0.0987711	0.712676
Midn	-1.6514	0.0986563	0.712676
Actn2	-1.64753	0.0994498	0.712702
Adam8	1.64658	0.0996435	0.712702
Ell2	-1.64764	0.0994276	0.712702
Fam162a	1.64724	0.0995086	0.712702
Fst	-1.64644	0.0996739	0.712702
Fyn	-1.65024	0.0988929	0.712702
Gal3st4	1.64817	0.0993175	0.712702
Hunk	-1.64749	0.0994584	0.712702
Ikbkb	1.64883	0.0991828	0.712702
Lpin2	1.64744	0.099467	0.712702
Mbtd1	1.64723	0.0995102	0.712702
Ptger4	1.6483	0.099292	0.712702
Reep5	-1.64885	0.099179	0.712702
Rgs4	-1.64694	0.0995705	0.712702
Ttc8	1.64649	0.0996631	0.712702
Ttll11	-1.64909	0.0991287	0.712702
Urb2	-1.64991	0.0989606	0.712702
2310011J03Rik	-1.63608	0.101823	0.712723
Aasdhppt	1.63533	0.10198	0.712723
Ahctf1	1.6427	0.100444	0.712723
Ap2a2	-1.63969	0.101071	0.712723
Arpc1a	-1.63522	0.102003	0.712723
Cand2	-1.63738	0.101552	0.712723
Cc2d2a	1.63695	0.101641	0.712723
Cep295	1.63645	0.101745	0.712723
Clmn	1.63826	0.101368	0.712723
Csmd3	-1.63903	0.101208	0.712723
Dhrs13	-1.64014	0.100976	0.712723
Dnajc30	-1.64571	0.0998236	0.712723
Ebp	1.63757	0.101511	0.712723
Fbxl3	1.64146	0.100703	0.712723
Fig4	-1.64613	0.0997365	0.712723
Fndc5	-1.64316	0.10035	0.712723
Got2	-1.64178	0.100635	0.712723
H3f3b	-1.64189	0.100613	0.712723
Hspa1a	-1.63604	0.10183	0.712723
Ifit3	1.63521	0.102004	0.712723
Kat8	1.63918	0.101176	0.712723
Kdm1a	-1.64024	0.100956	0.712723
Lsm2	-1.6407	0.10086	0.712723
Mcmbp	1.63949	0.101112	0.712723
Mkrn3	-1.63658	0.101718	0.712723
Nfx1	1.63856	0.101305	0.712723
Nol8	-1.64239	0.100509	0.712723
Nub1	-1.64531	0.0999067	0.712723
Pcdha11	-1.63509	0.102029	0.712723
Pithd1	-1.64174	0.100644	0.712723
Plb1	-1.63542	0.10196	0.712723
Rab1a	1.64489	0.0999918	0.712723
Rab3b	-1.63728	0.101572	0.712723
Sap30bp	-1.63887	0.10124	0.712723
Seh1l	-1.63522	0.102003	0.712723
Sgk1	1.64201	0.100588	0.712723
Sgms1	1.64179	0.100634	0.712723
Sowahb	-1.63573	0.101896	0.712723
Spg11	1.64305	0.100373	0.712723
Tmem59l	-1.63542	0.101962	0.712723
Tmem65	-1.64296	0.100391	0.712723
Tuba1b	-1.64313	0.100357	0.712723
Tubg1	-1.64379	0.100219	0.712723
Txnl1	-1.63583	0.101876	0.712723
U2af2	-1.63743	0.10154	0.712723
Ufc1	-1.63894	0.101226	0.712723
Ino80e	-1.6345	0.102154	0.713174
Nfkbil1	-1.63405	0.102247	0.713174
Zfp53	1.63424	0.102209	0.713174
Borcs5	-1.63293	0.102483	0.714136
[truncated: 11,937 more rows]

## Sheet: 1month_SN
	stouffers_z	meta_p	FDR
mt-Atp8	6.61933	3.60829484225778e-11	4.7171238472836e-07
Ptp4a2	6.04744	1.47166327875723e-09	9.61952702159662e-06
Dlk2	-5.72216	1.05180680703471e-08	4.58342346278824e-05
Hypk	-5.46835	4.54245966397145e-08	0.000148459
Cd164	5.40528	6.47080794355843e-08	0.000169186
Ap1s2	5.26246	1.42138453836119e-07	0.000309696
1700025G04Rik	5.12994	2.89836030996986e-07	0.000541289
Srrm2	-5.03037	4.89533491114257e-07	0.000799959
1190002N15Rik	4.94463	7.62895436619765e-07	0.00105084
Mfsd1	4.93444	8.03827335717618e-07	0.00105084
Arxes2	4.91114	9.05465826776141e-07	0.0010761
Rnf152	4.8769	1.07765196509169e-06	0.00111274
Rps26	-4.87168	1.10652869540254e-06	0.00111274
Gm13139	4.75265	2.00766825588338e-06	0.00162692
Gtdc1	4.71948	2.36452715523833e-06	0.00162692
Manea	4.75036	2.03050617490173e-06	0.00162692
Rfk	4.75879	1.94753058426551e-06	0.00162692
Sppl2a	4.72134	2.34293063829608e-06	0.00162692
Zzef1	-4.72756	2.27239282200902e-06	0.00162692
Stag2	4.65796	3.19363658707368e-06	0.00208752
Brix1	4.61965	3.8439121313447e-06	0.00239293
Cdk10	-4.6011	4.20272712710064e-06	0.00249738
Arl6ip4	-4.47863	7.512314395582e-06	0.00368202
Gpr34	4.48677	7.23100640528504e-06	0.00368202
Nbeal2	-4.49103	7.08790664831253e-06	0.00368202
Rnaseh2c	-4.47602	7.60456395284264e-06	0.00368202
Tmem135	4.50594	6.60788180919236e-06	0.00368202
2410018L13Rik	4.46678	7.9407298269393e-06	0.00370747
Selt	4.45816	8.26677918538609e-06	0.00372661
2210016L21Rik	-4.43269	9.30665354143233e-06	0.00405553
Gm20186	4.41499	1.01012930198572e-05	0.00425981
Nxt2	4.40732	1.04655662465056e-05	0.00427551
Lamp2	4.37138	1.23460984150828e-05	0.00489093
Pik3r2	-4.35414	1.33593134872792e-05	0.00513666
Rundc3a	-4.3473	1.37822403366248e-05	0.00514786
Gca	4.32304	1.53892205304419e-05	0.00558842
Exoc5	4.29992	1.70863581988115e-05	0.00567648
Gm13152	4.30306	1.68458409834487e-05	0.00567648
Mgat4c	4.28718	1.80959273553837e-05	0.00567648
Neto2	4.31286	1.61155092279028e-05	0.00567648
Smim10l1	4.28111	1.85964425840024e-05	0.00567648
Trove2	4.28022	1.86712086867711e-05	0.00567648
mt-Atp6	4.29481	1.74844887652864e-05	0.00567648
Chml	4.26866	1.96646968834504e-05	0.00572557
Sgsm3	-4.26817	1.97086187105391e-05	0.00572557
Ptpn4	4.25492	2.09121090904202e-05	0.00586453
Tardbp	4.25309	2.10841261504865e-05	0.00586453
Cog1	-4.23988	2.23634846200876e-05	0.00596649
Deptor	4.24014	2.23379111757323e-05	0.00596649
Matr3	4.23485	2.28706631515203e-05	0.00597976
Mbnl1	4.22399	2.40010969633468e-05	0.00615228
Fut9	4.19078	2.77998050251051e-05	0.00698898
Stxbp6	4.17587	2.96843714400303e-05	0.00732196
Cept1	4.16827	3.06921757686159e-05	0.00743035
Gltscr2	-4.15536	3.24776468676414e-05	0.00771964
Cntnap5a	4.134	3.56498520799135e-05	0.00789916
Gm14827	-4.14559	3.38936194437291e-05	0.00789916
Ncoa4	4.13692	3.51996998058795e-05	0.00789916
mt-Nd4l	4.14059	3.46417805899319e-05	0.00789916
Dram2	4.12156	3.76308336033188e-05	0.00793464
Rps19	-4.12584	3.69377636144862e-05	0.00793464
Usp19	-4.12196	3.75655299347908e-05	0.00793464
Adck4	-4.11239	3.91587674330135e-05	0.00799879
Vkorc1l1	4.11317	3.90256518060897e-05	0.00799879
1810013L24Rik	4.10409	4.0590815264209e-05	0.00816375
Coq10b	4.09861	4.15638534177276e-05	0.00823279
Tmtc1	4.093	4.25825871150896e-05	0.00830869
Bcl2l11	4.07285	4.64422820213408e-05	0.00871602
Cep131	-4.06514	4.80037837801988e-05	0.00871602
Nrgn	-4.06656	4.77115482866674e-05	0.00871602
Pck2	-4.07304	4.64034645012603e-05	0.00871602
Stam	4.06532	4.7967532151228e-05	0.00871602
Mmgt1	4.0567	4.97702495141601e-05	0.00891297
Sgpp1	4.05009	5.11977954457675e-05	0.00904471
Grin2c	-4.03485	5.46381562027762e-05	0.00952379
Ubxn2a	4.03069	5.56125679722346e-05	0.00956609
Arl8b	4.01668	5.90228364916527e-05	0.00990364
Rnf25	-4.01642	5.90900182094565e-05	0.00990364
2610028E06Rik	3.99951	6.3472891334501e-05	0.0102442
Epm2aip1	4.00251	6.26739983549349e-05	0.0102442
Zmym2	-3.9996	6.34488826991341e-05	0.0102442
Appl1	3.98617	6.71491595348413e-05	0.0102649
Ddx3x	3.99438	6.48640981251443e-05	0.0102649
Degs1	3.98763	6.67366682405434e-05	0.0102649
Gatad1	3.98474	6.75534024701412e-05	0.0102649
Pdk3	3.98209	6.83120407355887e-05	0.0102649
RP23-54G8.4	-3.98477	6.75457642664156e-05	0.0102649
Hcrtr2	3.97715	6.97455870047338e-05	0.0103612
Esrrg	3.97322	7.090624531132e-05	0.0104153
Comt	-3.96534	7.3292578082563e-05	0.0106462
Fbln7	3.94334	8.03558773188675e-05	0.0111755
Nrtn	-3.94439	8.00036741378325e-05	0.0111755
Ppp1cb	3.94514	7.97532763684848e-05	0.0111755
Ssbp4	-3.94518	7.97412881812016e-05	0.0111755
Adamts5	3.92744	8.58539637825954e-05	0.0115118
C2	3.92501	8.67267574597313e-05	0.0115118
Dgcr6	-3.92799	8.56579934948889e-05	0.0115118
Lmtk3	-3.92793	8.56791414939627e-05	0.0115118
Tmem47	3.92246	8.76500477178842e-05	0.0115118
Top1mt	-3.92134	8.80577329601929e-05	0.0115118
Cacna1g	-3.91564	9.01629816428875e-05	0.0116399
Zbtb41	3.9139	9.08183424258145e-05	0.0116399
Efr3a	3.90616	9.37731211958046e-05	0.0119019
Rpl41	-3.90075	9.58941287683856e-05	0.0119929
Zbtb33	3.89967	9.63245439998935e-05	0.0119929
Ppp6r1	-3.89414	9.85469906037287e-05	0.0121538
Adam15	-3.87932	0.000104748	0.0125631
Klhl28	3.88202	0.000103591	0.0125631
Wdr82	3.88107	0.000103998	0.0125631
Gpatch4	-3.87385	0.00010713	0.0127319
Rasal1	-3.87127	0.000108269	0.0127513
Trim41	-3.86858	0.000109471	0.0127778
Agtrap	3.86556	0.000110836	0.0128226
Noc2l	-3.861	0.000112925	0.0129497
Siae	3.85829	0.000114182	0.01298
Kri1	-3.85453	0.000115953	0.0130008
Rtn2	-3.85368	0.000116354	0.0130008
Cdk9	-3.84883	0.000118685	0.0131489
Clasrp	-3.84405	0.00012102	0.0131841
Gspt1	3.84496	0.000120573	0.0131841
Prrt1	-3.83887	0.000123602	0.0133541
Lonp1	-3.83421	0.000125967	0.013498
Rfx1	-3.82882	0.00012876	0.013636
Ssna1	-3.82771	0.000129341	0.013636
Ubxn11	-3.82307	0.0001318	0.0137842
Crocc	-3.8162	0.000135522	0.0139394
Helq	-3.81446	0.000136483	0.0139394
Myo9a	3.81633	0.00013545	0.0139394
Eif5a2	3.79887	0.000145356	0.0144249
Mdga1	3.79659	0.000146702	0.0144249
Nabp2	-3.80197	0.000143548	0.0144249
Rab1a	3.79382	0.000148348	0.0144249
Tm9sf3	3.7928	0.000148961	0.0144249
Trim23	3.80214	0.00014345	0.0144249
mt-Nd3	3.79333	0.000148639	0.0144249
Hes6	-3.79084	0.00015014	0.0144322
Rrp7a	-3.78319	0.000154829	0.0147743
Dlat	3.77617	0.000159256	0.0150866
Cyp39a1	3.77311	0.000161226	0.0150881
Ndn	-3.77256	0.000161579	0.0150881
Rpl21	-3.76824	0.000164402	0.0152428
Rnf31	-3.76244	0.000168266	0.0154911
Npdc1	-3.75996	0.000169937	0.0155356
Bnip3l	3.75471	0.000173545	0.0156564
Rps7	-3.75455	0.000173654	0.0156564
Lyrm9	3.75027	0.000176645	0.015817
Bzrap1	-3.73857	0.000185069	0.0164586
Zfp451	3.73522	0.000187552	0.0165667
Ece2	-3.73065	0.000190985	0.016645
Hist2h2aa1	3.73217	0.000189841	0.016645
Scrib	-3.7276	0.000193313	0.0167363
Itpripl2	3.72125	0.000198237	0.0170497
Ankrd29	3.71352	0.000204399	0.0174244
Rps6kb2	-3.71245	0.000205259	0.0174244
Calr3	3.70241	0.00021356	0.0176963
Cdh7	3.70156	0.000214278	0.0176963
Pcmtd1	3.70175	0.000214121	0.0176963
Sept5	-3.70079	0.000214929	0.0176963
Ttc9b	-3.70043	0.00021523	0.0176963
Zfp536	3.69062	0.00022371	0.018174
mt-Co3	3.69049	0.000223821	0.018174
Rgs7bp	3.6866	0.000227272	0.0183403
AW549877	3.67018	0.000242376	0.018749
Atpaf1	3.67584	0.000237071	0.018749
Car11	-3.67191	0.000240742	0.018749
Eps8l1	-3.67125	0.000241371	0.018749
Kremen1	3.67646	0.000236491	0.018749
Map7d1	-3.67865	0.000234474	0.018749
Rpl13a	-3.67205	0.000240608	0.018749
Tnpo1	3.6661	0.000246276	0.0189386
5730507C01Rik	3.65723	0.00025496	0.0190314
Bms1	-3.65733	0.000254857	0.0190314
Cacnb3	-3.65942	0.000252784	0.0190314
Dzank1	3.65992	0.000252298	0.0190314
Fam193b	-3.65539	0.000256789	0.0190314
Hint3	3.65451	0.000257673	0.0190314
Thbs2	3.65661	0.00025557	0.0190314
Parp1	-3.65018	0.000262054	0.0192462
Prkcg	-3.64413	0.000268298	0.0195948
Akap8l	-3.63265	0.000280525	0.0197306
Btf3l4	3.63866	0.00027406	0.0197306
Cnih2	-3.63465	0.000278356	0.0197306
Dennd1b	3.63513	0.000277843	0.0197306
Ireb2	3.63692	0.000275913	0.0197306
Mid2	3.62971	0.000283741	0.0197306
P2ry12	3.63884	0.000273874	0.0197306
Shfm1	-3.6303	0.000283094	0.0197306
Tmem30a	3.63091	0.000282428	0.0197306
Dgkz	-3.6259	0.000287955	0.0199177
Gprin3	3.624	0.000290077	0.0199588
Sp1	3.62192	0.00029243	0.0200153
Rab10	3.62003	0.000294569	0.0200568
Itgb8	3.616	0.000299185	0.0202655
Zfp942	3.61147	0.000304465	0.0205169
Fam83h	-3.60894	0.000307446	0.0206115
Dot1l	-3.60454	0.000312711	0.0208575
Agrn	-3.59646	0.000322577	0.0210853
Klhl11	3.59698	0.00032193	0.0210853
Minos1	-3.59834	0.000320259	0.0210853
Ptp4a3	-3.59942	0.000318932	0.0210853
Mgea5	3.58941	0.000331428	0.0213919
Nat14	-3.58911	0.000331804	0.0213919
Sez6	-3.58754	0.000333814	0.0213919
Tgfbr3l	-3.58846	0.000332631	0.0213919
Ccdc127	3.58438	0.00033788	0.0215468
Camkv	-3.58008	0.00034349	0.0216217
Cul4b	3.57563	0.000349391	0.0216217
Inha	-3.57102	0.000355593	0.0216217
Kcna1	3.57344	0.000352327	0.0216217
Maf	3.57475	0.000350569	0.0216217
Mms19	-3.57528	0.000349855	0.0216217
Olfm4	3.57603	0.000348855	0.0216217
Skiv2l	-3.57338	0.000352401	0.0216217
Tor1aip2	3.572	0.000354269	0.0216217
Ttc4	-3.58068	0.000342699	0.0216217
Glra1	3.56543	0.000363257	0.0217838
Mydgf	-3.56659	0.000361661	0.0217838
Zfp943	3.56755	0.000360334	0.0217838
Fibin	3.55254	0.000381535	0.0225693
Grik5	-3.55284	0.000381093	0.0225693
Zfp91	3.55487	0.00037816	0.0225693
Atg16l1	-3.54431	0.000393637	0.0226256
Avl9	3.54868	0.000387171	0.0226256
Cbr3	-3.53681	0.000404986	0.0226256
H2afy	-3.53776	0.000403536	0.0226256
Hdgfrp2	-3.53689	0.000404867	0.0226256
Il33	3.54038	0.00039955	0.0226256
Rnf167	-3.54036	0.000399589	0.0226256
Rpl35	-3.53792	0.000403297	0.0226256
Rps15	-3.54352	0.000394828	0.0226256
Slc25a46	3.54793	0.000388266	0.0226256
Slc26a7	3.53892	0.000401774	0.0226256
St3gal6	3.54778	0.000388492	0.0226256
Wrap73	-3.54336	0.000395064	0.0226256
Snx32	-3.53502	0.000407744	0.0226827
Nr2e1	-3.53272	0.000411315	0.0227844
Lrrfip1	-3.53111	0.000413824	0.0228266
Shroom2	3.52961	0.000416175	0.0228599
Lims2	-3.52618	0.000421603	0.0230611
Cox5b	-3.51882	0.000433469	0.0231295
Lhfpl2	3.52328	0.000426243	0.0231295
Mcrs1	-3.52133	0.000429388	0.0231295
Pex6	-3.51961	0.000432181	0.0231295
Rfng	-3.5216	0.000428957	0.0231295
Zfp458	3.52074	0.00043035	0.0231295
Pla2g12a	-3.50319	0.000459717	0.0244112
Tmem147os	-3.50232	0.000461224	0.0244112
Sart1	-3.49648	0.000471439	0.0248513
Wee1	3.49482	0.000474388	0.0249063
Gng13	-3.49207	0.000479288	0.0250629
Clcn3	3.48576	0.000490747	0.0254217
Pgr	3.48583	0.000490606	0.0254217
Stk24	3.48508	0.000491982	0.0254217
Dpm2	-3.48064	0.000500215	0.0257453
Ankrd13b	-3.47398	0.000512806	0.0260218
Fau	3.47622	0.000508543	0.0260218
Sbf1	-3.47359	0.000513548	0.0260218
Uck1	-3.4746	0.000511622	0.0260218
Zc3h12c	3.47216	0.000516296	0.02606
Slc25a32	3.46822	0.000523926	0.0263434
Pik3cg	3.46479	0.000530641	0.0264774
Rpl38	-3.46519	0.000529853	0.0264774
Arhgap33	-3.46295	0.00053429	0.0265207
Tm9sf2	3.46231	0.000535567	0.0265207
Snx15	-3.45856	0.00054308	0.0267913
Gm21988	-3.44653	0.000567841	0.0275962
Plaa	3.44734	0.000566139	0.0275962
Slc9a3r2	-3.44827	0.000564182	0.0275962
Zfp935	3.44894	0.000562799	0.0275962
Rpl7a	-3.44034	0.000580995	0.0281309
Snrk	3.4377	0.000586682	0.0283015
Use1	-3.43649	0.000589311	0.0283238
Srpk3	-3.43529	0.000591922	0.0283451
Cabin1	-3.43343	0.000595998	0.0284166
Gm9843	-3.43263	0.000597765	0.0284166
Rpl34	-3.4307	0.00060202	0.0285152
Rrnad1	-3.4285	0.000606918	0.0285404
Tmem33	3.42933	0.000605069	0.0285404
Csrnp3	3.426	0.000612542	0.0286634
Szt2	-3.42539	0.000613918	0.0286634
Ptpn23	-3.424	0.000617072	0.0287081
Ifit2	3.4227	0.000620017	0.0287349
Rabgap1l	3.42182	0.000622045	0.0287349
Gria3	-3.42015	0.000625862	0.0288095
Abca5	3.4162	0.000635012	0.0289198
Bmp5	3.41393	0.000640341	0.0289198
Clec1a	3.40783	0.000654806	0.0289198
Cox6a1	-3.40865	0.00065285	0.0289198
Ldhd	-3.4152	0.000637356	0.0289198
Map3k5	-3.41056	0.000648292	0.0289198
Ppfia4	-3.40901	0.000651994	0.0289198
Rpl37	-3.41034	0.000648813	0.0289198
Rps8	-3.41479	0.000638312	0.0289198
Sp4	3.41207	0.000644709	0.0289198
Sra1	-3.41036	0.00064876	0.0289198
Xiap	3.4079	0.000654639	0.0289198
Crebl2	3.40629	0.000658524	0.0289861
Azin1	3.40332	0.000665727	0.0292049
Gm11808	-3.39925	0.000675708	0.0292501
Tmem229b	3.39925	0.000675703	0.0292501
Triqk	3.40022	0.000673319	0.0292501
Zfp335	-3.40092	0.000671605	0.0292501
Sptan1	-3.39781	0.000679285	0.0293079
Tacc2	-3.39352	0.000690012	0.0296728
Tmem60	3.39241	0.000692806	0.0296953
Lman1	3.39123	0.000695806	0.0297264
Acbd3	3.38148	0.000720971	0.0304821
Lztfl1	3.38252	0.000718229	0.0304821
Nkx6-1	3.38151	0.000720886	0.0304821
St8sia1	3.38077	0.000722823	0.0304821
E130012A19Rik	-3.37706	0.000732655	0.0306465
Mzf1	-3.37701	0.000732774	0.0306465
Nipa1	3.37665	0.000733752	0.0306465
Ermp1	3.37049	0.000750354	0.0310423
Phf14	3.37166	0.000747158	0.0310423
Pptc7	3.37105	0.000748826	0.0310423
Setd6	-3.36918	0.000753922	0.0310916
Chd3	-3.36756	0.000758372	0.0311131
Cntnap5b	3.36725	0.000759205	0.0311131
Stx1a	-3.36531	0.000764579	0.0312354
Atg4c	3.36382	0.000768722	0.0313069
Asah2	3.35839	0.000783993	0.0313308
Chic1	3.35714	0.000787539	0.0313308
Cpne2	-3.35779	0.000785672	0.0313308
Kcnh3	-3.36033	0.000778485	0.0313308
Lrrc73	-3.36074	0.000777326	0.0313308
Lyz2	3.35681	0.000788482	0.0313308
Ppfia3	-3.35852	0.000783621	0.0313308
Rps12-ps3	-3.36017	0.000778953	0.0313308
Ubb	-3.35491	0.000793919	0.0314512
Hras	-3.35116	0.000804741	0.0317836
Tmem222	-3.34905	0.000810877	0.0318381
Usp6nl	3.34902	0.000810992	0.0318381
Trank1	-3.34806	0.00081379	0.0318523
Zfp575	-3.34692	0.000817135	0.0318878
Rps6	-3.34231	0.000830836	0.032326
Psmb10	-3.34112	0.000834402	0.0323683
E4f1	-3.33797	0.000843925	0.0324489
Fads3	-3.33832	0.000842862	0.0324489
Gnaq	3.33812	0.000843482	0.0324489
Caly	-3.33606	0.000849753	0.0325772
Flrt2	3.33088	0.000865725	0.0328047
Hiatl1	3.33129	0.000864458	0.0328047
St7l	3.33136	0.000864229	0.0328047
Ttc7	-3.33242	0.000860935	0.0328047
Ddx39b	-3.32865	0.000872677	0.0328172
Dennd4a	3.32836	0.000873586	0.0328172
Polr2e	-3.32866	0.000872639	0.0328172
Arhgap5	3.32611	0.000880677	0.0328946
Gm21092	3.32611	0.000880679	0.0328946
BC035947	3.32068	0.000897995	0.0334458
Hcn1	3.31889	0.000903748	0.0334694
Tm9sf1	3.31939	0.000902152	0.0334694
Chrd	-3.31602	0.000913088	0.0335914
Lmbrd2	3.31375	0.000920521	0.0335914
Pik3r3	3.31447	0.000918163	0.0335914
Prrg1	3.31317	0.000922458	0.0335914
Spred1	3.31349	0.000921394	0.0335914
Zfp946	3.31528	0.000915529	0.0335914
Zfp260	3.31131	0.000928596	0.0337209
Npy	-3.309	0.000936292	0.0339062
Arhgap12	3.30768	0.000940735	0.033969
Kndc1	-3.30641	0.000944997	0.033969
Trim2	3.30617	0.00094582	0.033969
Usp31	3.30173	0.000960912	0.0344164
Taf15	-3.29892	0.000970584	0.0346679
Gamt	-3.29684	0.000977798	0.0347113
Pde1c	3.29566	0.000981894	0.0347113
Sec24b	-3.29715	0.000976719	0.0347113
Ttbk2	3.29551	0.00098242	0.0347113
Gpr137b	3.29168	0.000995908	0.0349987
Ino80b	-3.29185	0.000995297	0.0349987
Gtf2h5	-3.28851	0.00100719	0.0352053
Lmbr1	3.28776	0.00100987	0.0352053
Rgl2	-3.28865	0.0010067	0.0352053
Card10	3.28636	0.00101492	0.0352508
Cdc73	3.28074	0.00103536	0.0352508
Gm20390	-3.28072	0.00103544	0.0352508
Hps1	-3.28451	0.00102161	0.0352508
Hsdl2	3.28264	0.0010284	0.0352508
Maf1	-3.28075	0.00103532	0.0352508
Npas2	-3.28297	0.00102719	0.0352508
Sf3b5	-3.28503	0.00101971	0.0352508
Stoml1	-3.28401	0.00102343	0.0352508
Cpeb3	3.27616	0.00105231	0.0356394
Golph3	3.27674	0.00105013	0.0356394
Kctd12b	3.27005	0.00107529	0.0363237
Ncaph2	-3.26726	0.00108595	0.036495
Tbc1d10b	-3.26778	0.00108396	0.036495
Stk11	-3.26597	0.00109089	0.036567
Dach1	3.26252	0.00110427	0.0368219
Oxr1	3.26183	0.00110694	0.0368219
Xab2	-3.26299	0.00110243	0.0368219
Strip1	-3.26001	0.0011141	0.0369661
Tlr7	3.25765	0.00112338	0.0371795
Ednrb	3.25596	0.00113011	0.037308
Fgf2	3.25461	0.00113548	0.0373909
Gm7334	3.25339	0.00114035	0.0374568
Carnmt1	3.24988	0.00115453	0.0374768
Gm14435	3.25035	0.00115263	0.0374768
Hipk3	3.24899	0.00115816	0.0374768
Man1a	3.24946	0.00115623	0.0374768
Tmub2	-3.25111	0.00114954	0.0374768
Zfp558	3.25237	0.00114448	0.0374768
Ppp1r11	-3.24703	0.00116618	0.037643
Emb	3.24462	0.00117606	0.0377755
Usp9x	3.24513	0.00117397	0.0377755
Spata2l	-3.242	0.00118694	0.0380316
Echdc1	3.23665	0.00120941	0.0380979
Eif3j2	3.23709	0.00120757	0.0380979
Ift140	-3.23833	0.00120233	0.0380979
Rab18	3.23698	0.00120801	0.0380979
Rapgef4	-3.23747	0.00120596	0.0380979
Rbm17	-3.23718	0.00120716	0.0380979
Zfp36	3.23773	0.00120486	0.0380979
Tmsb10	-3.23574	0.00121329	0.0381283
Dtx3	-3.23442	0.00121892	0.0382025
Lrfn4	-3.23381	0.0012215	0.0382025
Cd151	3.23227	0.0012281	0.0382262
Ndufb11	-3.23228	0.00122805	0.0382262
Arhgdia	-3.2315	0.00123144	0.0382389
Prdx2	-3.23004	0.00123773	0.0383431
Fem1c	3.22886	0.00124285	0.0383497
Letm1	3.22864	0.00124381	0.0383497
Ap3b2	-3.22594	0.00125559	0.0384422
Cpt1c	-3.22597	0.00125546	0.0384422
Strn4	-3.22593	0.00125563	0.0384422
Adam10	3.22353	0.00126622	0.0385858
Atg2a	-3.22372	0.00126535	0.0385858
Col4a3bp	3.2227	0.0012699	0.0386079
Gm20605	-3.22083	0.00127818	0.0387607
Gpr165	3.22023	0.00128086	0.0387607
Ipo7	3.21918	0.00128557	0.0388134
Fam19a2	3.21819	0.00129001	0.0388578
Aebp2	3.21708	0.00129504	0.0389197
Ube3a	3.2162	0.00129898	0.0389486
Gnptg	-3.21531	0.00130306	0.0389813
Atxn2l	-3.2077	0.001338	0.0396737
C330007P06Rik	3.2094	0.00133014	0.0396737
Ltn1	3.20864	0.00133366	0.0396737
Xpr1	3.20763	0.00133834	0.0396737
Gm10010	3.20682	0.00134213	0.039696
Mrpl4	-3.20518	0.00134976	0.0398317
Abhd14a	-3.20271	0.00136139	0.0400835
Ankrd13d	-3.19998	0.00137436	0.0400835
Hap1	-3.19959	0.00137623	0.0400835
Prr7	-3.19949	0.00137669	0.0400835
Tet2	-3.1999	0.00137475	0.0400835
Zbtb10	3.20097	0.00136965	0.0400835
Mta3	3.19878	0.0013801	0.0400933
Dnajc27	3.19713	0.00138802	0.040212
Eps8l2	-3.19665	0.00139033	0.040212
Nipa2	3.19479	0.0013993	0.0403623
Pnck	-3.1943	0.0014017	0.0403623
Pvt1	3.19175	0.00141414	0.0406308
Mbd3	-3.18894	0.00142795	0.0408482
Pld3	-3.18896	0.00142787	0.0408482
mt-Co2	3.18831	0.00143108	0.0408484
Gm14322	3.18647	0.00144022	0.0410197
C1galt1	3.18379	0.00145359	0.0411984
Gcn1l1	-3.18332	0.00145595	0.0411984
Ppig	3.18338	0.00145565	0.0411984
Plekhm3	3.18266	0.00145927	0.041203
0610012G03Rik	-3.1812	0.00146667	0.0413229
Arl14ep	3.17959	0.00147484	0.0414637
Rplp0	-3.17877	0.00147899	0.041491
Arrdc1	-3.17573	0.0014946	0.0415115
Atp5j2	-3.17431	0.00150195	0.0415115
Ccdc142	-3.17579	0.00149431	0.0415115
Mtg2	-3.1747	0.00149992	0.0415115
Rin1	-3.17729	0.00148657	0.0415115
Shisa3	3.17514	0.00149764	0.0415115
Ylpm1	-3.17658	0.00149021	0.0415115
Cc2d1a	-3.17142	0.00151695	0.0415284
Gabrb2	3.17168	0.0015156	0.0415284
Stt3a	3.17231	0.00151232	0.0415284
Zkscan8	3.17154	0.00151633	0.0415284
Zmpste24	3.17114	0.00151844	0.0415284
Lpo	3.17	0.00152439	0.0416039
Nsmf	-3.16904	0.00152942	0.0416275
Spaca6	-3.16742	0.00153799	0.0416275
Syt2	3.1683	0.00153331	0.0416275
Ttc39b	3.1679	0.00153545	0.0416275
Palm2	3.1639	0.00155672	0.0420474
Rhobtb3	3.16306	0.0015612	0.0420816
Creld1	-3.15836	0.00158657	0.0421607
Etnk1	3.16051	0.00157494	0.0421607
Gbp6	3.15963	0.00157969	0.0421607
Gm26782	3.15676	0.00159532	0.0421607
Itgb3	3.15944	0.00158075	0.0421607
Kbtbd3	3.1611	0.00157174	0.0421607
Kcnip2	-3.1611	0.00157177	0.0421607
Pi4ka	-3.15826	0.00158716	0.0421607
Rmnd5b	-3.15663	0.00159603	0.0421607
Slc9a5	-3.15657	0.00159639	0.0421607
Nckap5l	-3.15486	0.00160578	0.0423233
Dlgap3	-3.15216	0.00162068	0.0425773
Kank3	-3.15193	0.00162193	0.0425773
Dgat1	-3.15002	0.00163258	0.042771
Fam199x	3.1458	0.00165632	0.0433061
Ppil1	-3.14487	0.00166162	0.0433228
Uprt	3.14452	0.00166359	0.0433228
Arhgef6	3.14279	0.00167348	0.0433262
D15Ertd621e	3.14327	0.00167073	0.0433262
Ndufb4	-3.14218	0.00167697	0.0433262
Zmym5	3.14233	0.00167608	0.0433262
Anapc11	-3.14124	0.00168232	0.0433787
Drosha	-3.13849	0.00169821	0.0434456
Knop1	3.13882	0.00169631	0.0434456
Lancl3	3.13899	0.00169534	0.0434456
Rbm22	-3.13876	0.00169665	0.0434456
Pias2	3.1368	0.00170805	0.0436119
Card6	3.13453	0.00172128	0.043778
Dmwd	-3.13469	0.00172038	0.043778
Eif3f	-3.13397	0.0017246	0.043778
Nbeal1	3.1316	0.00173856	0.0438769
Rps6ka6	3.13207	0.00173577	0.0438769
Snrpf	-3.13194	0.00173657	0.0438769
Usp14	3.13102	0.001742	0.0438789
Car5b	3.12935	0.00175194	0.043952
Crispld1	3.12721	0.00176476	0.043952
Crym	-3.12715	0.00176507	0.043952
Faah	-3.12757	0.00176256	0.043952
Slc16a7	3.12747	0.00176315	0.043952
Slc30a4	3.12865	0.00175609	0.043952
Xk	3.12538	0.00177577	0.0441342
Aarsd1	-3.12299	0.00179024	0.0444095
Laptm4a	3.12002	0.0018084	0.0445378
Ntmt1	-3.11991	0.00180904	0.0445378
Oxsm	3.12064	0.0018046	0.0445378
Ryr3	-3.12113	0.00180161	0.0445378
Sntb2	3.11933	0.00181265	0.0445428
Matk	-3.11837	0.00181856	0.0446041
Aldoc	-3.11704	0.00182675	0.0447211
Mprip	-3.1163	0.00183138	0.0447508
3110043O21Rik	3.11569	0.00183515	0.0447591
Adap1	-3.11256	0.00185474	0.0451006
Baz1a	3.11205	0.00185791	0.0451006
Cpsf4	-3.1118	0.0018595	0.0451006
Gm13251	3.10988	0.00187164	0.0452906
Pax2	3.10947	0.00187426	0.0452906
Aasdhppt	3.10248	0.00191903	0.0453414
Actr5	-3.10829	0.00188173	0.0453414
Cox7b	-3.10462	0.00190521	0.0453414
Efcab14	3.10546	0.00189986	0.0453414
Fbxl21	3.10234	0.00192	0.0453414
Gm14419	3.10504	0.00190251	0.0453414
Phkg2	-3.10761	0.00188606	0.0453414
Qser1	3.10158	0.00192492	0.0453414
Ruvbl2	-3.10206	0.00192177	0.0453414
Srsf4	-3.10525	0.00190119	0.0453414
Tjap1	-3.10375	0.00191084	0.0453414
Tomm6os	-3.10161	0.00192469	0.0453414
Uhmk1	3.10616	0.00189536	0.0453414
Wsb2	-3.10481	0.001904	0.0453414
Gm3764	-3.10074	0.00193035	0.0453449
Mrpl38	-3.10049	0.00193201	0.0453449
Os9	-3.09991	0.00193579	0.0453522
Tarbp2	-3.09929	0.00193987	0.0453665
Arhgap20	3.09857	0.00194458	0.0453954
Sh3glb2	-3.09565	0.00196381	0.0455193
Sympk	-3.09676	0.00195645	0.0455193
Trappc8	3.09586	0.00196241	0.0455193
Zfp422	3.0957	0.00196348	0.0455193
Slc2a13	3.09448	0.00197158	0.0456185
Pold4	-3.09172	0.00199001	0.0458329
Rpsa	-3.09208	0.00198762	0.0458329
Tcea2	-3.09152	0.00199136	0.0458329
Gtpbp8	3.08968	0.00200371	0.046036
Ell	-3.08748	0.00201858	0.0460739
Kcnip3	-3.08829	0.00201314	0.0460739
Thbs3	-3.08736	0.00201946	0.0460739
Tle2	-3.08807	0.00201464	0.0460739
Zfp821	-3.08644	0.00202567	0.0461352
Apoa1bp	-3.0819	0.00205683	0.0463424
Bola2	-3.0813	0.00206102	0.0463424
Il6st	3.08287	0.00205017	0.0463424
Mrps34	-3.08281	0.00205055	0.0463424
Osbpl8	3.08349	0.00204585	0.0463424
Snrpd2	-3.08099	0.00206313	0.0463424
Trim28	-3.08237	0.00205357	0.0463424
Zfp688	-3.08251	0.00205264	0.0463424
Adamts1	3.07873	0.00207883	0.0465352
Copb1	3.07915	0.00207595	0.0465352
Nck1	3.07708	0.00209043	0.0467148
Gm38393	3.07576	0.00209967	0.0467615
Supt5	-3.0761	0.00209725	0.0467615
Zfp951	3.07485	0.00210607	0.0468241
Rnf139	3.07295	0.00211952	0.0470433
Egln2	-3.06984	0.00214176	0.0473761
Nisch	-3.07024	0.00213889	0.0473761
1810043H04Rik	-3.06728	0.00216018	0.0476127
Naa40	-3.06689	0.00216297	0.0476127
Sf3b2	-3.06683	0.00216339	0.0476127
Mitf	3.06554	0.00217278	0.0476799
Ppargc1a	3.06541	0.00217373	0.0476799
AI314180	3.06174	0.00220054	0.0478875
Abcb8	-3.06318	0.00219001	0.0478875
Dnajb14	3.06234	0.00219612	0.0478875
Fam171a2	-3.06299	0.00219136	0.0478875
Tomm40	-3.06161	0.00220151	0.0478875
Mbd6	-3.05745	0.00223232	0.0484011
Smarcd3	-3.05742	0.00223253	0.0484011
Abca9	3.05388	0.00225902	0.0487621
Alkbh5	3.05283	0.00226692	0.0487621
Dctn2	-3.05331	0.00226331	0.0487621
Nsun2	-3.05275	0.00226754	0.0487621
Pag1	3.05271	0.00226783	0.0487621
Abcc10	-3.04952	0.00229211	0.0492032
Dstyk	3.04896	0.00229632	0.0492128
Dus2	-3.04557	0.00232243	0.0496908
CR974586.2	3.04432	0.00233205	0.04981
Slc7a2	3.04386	0.00233562	0.04981
Fam63b	3.04068	0.00236045	0.0501758
Pdzd4	-3.04111	0.00235711	0.0501758
Ypel3	-3.03865	0.0023764	0.0504329
Abcc5	-3.03738	0.00238648	0.0504426
Car13	3.03158	0.00243281	0.0504426
Ddit3	-3.03211	0.00242853	0.0504426
Dnajb9	3.03424	0.00241145	0.0504426
Gm2026	3.0347	0.00240775	0.0504426
Med12	-3.03719	0.00238795	0.0504426
Pdzd7	-3.03086	0.00243859	0.0504426
Rassf1	-3.03421	0.00241167	0.0504426
Rnf13	3.03302	0.00242123	0.0504426
Rplp2	-3.03526	0.00240332	0.0504426
Shkbp1	-3.031	0.00243743	0.0504426
Tecpr1	-3.03602	0.00239725	0.0504426
Tomm7	-3.0309	0.00243829	0.0504426
Ube2v2	3.03298	0.00242151	0.0504426
Zfp758	3.03195	0.00242981	0.0504426
Zfp937	3.03372	0.00241555	0.0504426
Dohh	-3.02882	0.00245515	0.0505741
Ncor2	-3.02938	0.00245056	0.0505741
Phkb	3.02864	0.00245656	0.0505741
Bsn	-3.02663	0.00247296	0.0508318
Hpca	-3.02345	0.00249909	0.0510478
Map2k4	3.02366	0.00249735	0.0510478
Parp6	-3.02379	0.00249629	0.0510478
Zfp638	-3.02414	0.00249344	0.0510478
Rps2	-3.02277	0.00250473	0.0510832
Skap2	3.02223	0.00250923	0.0510952
Mt3	-3.02149	0.00251536	0.0511405
Zfpm2	3.02048	0.00252376	0.0512316
Pygo1	3.01897	0.0025364	0.0514083
Fuz	-3.01609	0.00256059	0.0517382
Serpinb9	3.01612	0.00256031	0.0517382
2510009E07Rik	3.01493	0.0025704	0.0518563
Ssh3	-3.0134	0.00258335	0.0520373
Alox8	3.01243	0.00259168	0.0520445
Gnb2l1	-3.01243	0.00259165	0.0520445
Gmpr	-3.01106	0.00260341	0.0522001
Eea1	3.01021	0.0026107	0.0522396
Sod2	3.0099	0.00261338	0.0522396
Man2c1	-3.00837	0.00262655	0.0524227
Pde3a	3.00703	0.00263816	0.0525742
Wwc1	-3.00514	0.00265456	0.0528205
Scd3	3.00395	0.002665	0.0529475
B3gntl1	-3.00044	0.00269593	0.0531772
Bzw1	3.0005	0.00269538	0.0531772
Mast3	-3.00033	0.00269689	0.0531772
Psmd7	-3.00175	0.00268433	0.0531772
Thbs1	3.00116	0.00268951	0.0531772
Miip	-2.99981	0.00270152	0.0531881
H6pd	2.99856	0.00271257	0.053316
Sypl	2.99816	0.00271617	0.053316
Ndufb2	-2.99733	0.00272357	0.0533812
Akap10	2.99536	0.00274117	0.053519
Pum3	-2.99517	0.00274288	0.053519
Yipf2	-2.99569	0.00273823	0.053519
Zfp169	2.99345	0.00275842	0.053742
Slc9a7	2.98881	0.00280069	0.0544842
9130023H24Rik	2.98788	0.00280918	0.0544922
Aff3	2.9874	0.0028136	0.0544922
Mtmr4	2.98751	0.00281264	0.0544922
Cav2	2.98669	0.00282012	0.0545375
Prrx1	2.98564	0.00282982	0.0546445
Chchd6	-2.98517	0.00283419	0.0546481
Arl6ip6	2.98276	0.0028566	0.0547441
C1qtnf4	-2.98384	0.00284657	0.0547441
D2Wsu81e	-2.98256	0.00285849	0.0547441
Fam134a	-2.98318	0.00285275	0.0547441
Glud1	2.98194	0.0028643	0.0547441
Tbc1d12	2.98201	0.00286367	0.0547441
Ccdc22	-2.9814	0.0028693	0.0547596
Dcp2	2.97961	0.00288616	0.0549028
Gabrg2	2.97838	0.0028978	0.0549028
Prr13	-2.98002	0.00288229	0.0549028
Rgs14	-2.97922	0.00288988	0.0549028
Yars	-2.97877	0.00289409	0.0549028
Map2k2	-2.97671	0.00291356	0.0551215
Amer1	2.97531	0.0029269	0.0552939
Myl6b	-2.9748	0.00293176	0.0553057
Adam22	2.97355	0.00294381	0.05542
Zfp692	-2.97329	0.00294629	0.05542
Itch	2.97264	0.0029525	0.055457
Ptpn5	-2.97186	0.00296	0.055518
Paf1	-2.97084	0.00296984	0.0556227
Pebp1	-2.96786	0.00299877	0.0560843
Fpgs	-2.96559	0.00302104	0.0563395
Reep2	-2.96583	0.00301869	0.0563395
Actn1	-2.96394	0.00303732	0.0565625
Anapc13	-2.96325	0.00304404	0.0566071
Abcf1	-2.95854	0.00309104	0.0568343
Nebl	2.9595	0.00308135	0.0568343
Puf60	-2.95992	0.00307723	0.0568343
Slc12a7	2.95901	0.00308634	0.0568343
Tmx4	2.95869	0.00308946	0.0568343
Upf1	-2.95997	0.00307673	0.0568343
Zfp617	2.95996	0.00307677	0.0568343
Zyg11b	2.96075	0.00306889	0.0568343
Arhgef25	-2.95721	0.00310437	0.0569193
Hes5	-2.95727	0.00310372	0.0569193
Adam9	2.95601	0.00311648	0.0569815
Ugcg	2.95644	0.00311218	0.0569815
Fastk	-2.95341	0.00314284	0.0573031
Katnal1	2.95361	0.00314077	0.0573031
Nckap1	2.94998	0.00317792	0.057862
Cbr1	-2.94841	0.00319411	0.058076
Rps16	-2.94738	0.00320478	0.0581891
Tmed3	-2.94561	0.00322317	0.0584418
Cuedc1	-2.94421	0.00323781	0.058609
Pfkfb4	-2.94387	0.00324136	0.058609
2010300C02Rik	-2.94257	0.003255	0.0587305
Mrpl28	-2.94237	0.00325707	0.0587305
Elp4	2.94012	0.00328088	0.0588353
Rbfa	-2.94088	0.00327286	0.0588353
Slc5a7	2.94016	0.00328042	0.0588353
Spin1	2.94039	0.00327803	0.0588353
Aimp2	-2.93725	0.00331137	0.0591355
Capn10	-2.93713	0.00331265	0.0591355
Enah	2.93696	0.00331451	0.0591355
Rasa1	2.93625	0.00332207	0.0591355
Ubtf	-2.936	0.00332476	0.0591355
Ufc1	-2.93623	0.00332224	0.0591355
Nmd3	2.93499	0.00333555	0.0592469
Tlr3	2.93348	0.00335191	0.0594565
Gm14327	2.93233	0.00336427	0.0595949
Rexo4	-2.93118	0.00337677	0.0597355
Gm4944	2.92948	0.00339533	0.0599288
Pop1	-2.92892	0.00340145	0.0599288
Sik1	2.92916	0.0033988	0.0599288
Ehmt2	-2.92663	0.00342657	0.0602091
Sdccag3	-2.92675	0.00342522	0.0602091
Lnp	2.92584	0.0034353	0.0602814
Phf6	2.92457	0.00344936	0.0604471
Csnk2b	-2.9234	0.00346228	0.0605923
Rnf126	-2.92251	0.00347218	0.0606178
Syne1	-2.92244	0.00347302	0.0606178
Bcan	-2.92113	0.00348759	0.0606533
Lin54	2.92122	0.00348661	0.0606533
Lrp11	2.92101	0.00348897	0.0606533
Ep300	2.9186	0.00351602	0.0608557
Mmaa	-2.91935	0.0035076	0.0608557
Plekhn1	-2.91866	0.00351539	0.0608557
Psmd4	-2.91791	0.00352389	0.0608557
Thoc7	-2.91794	0.00352357	0.0608557
Prelid1	-2.91692	0.00353506	0.0609681
Ncoa5	-2.91638	0.00354114	0.0609926
Kctd2	-2.91585	0.00354727	0.0610177
Hmbox1	2.9152	0.00355457	0.0610629
Pcbp2	-2.91401	0.00356824	0.0612173
Kpna1	2.91176	0.00359402	0.0614844
Rpl8	-2.91142	0.00359792	0.0614844
Sacm1l	2.91153	0.0035966	0.0614844
Sec13	-2.91078	0.00360523	0.0615289
Ephb6	-2.90753	0.00364292	0.0616891
Itpka	-2.90811	0.00363617	0.0616891
Mta1	-2.90857	0.00363089	0.0616891
Pik3ca	2.9084	0.00363281	0.0616891
Rpl14	-2.90756	0.00364259	0.0616891
Tfip11	-2.90817	0.00363554	0.0616891
Nfx1	-2.90684	0.00365095	0.0617449
Gadd45gip1	-2.90527	0.00366933	0.0619757
Naa10	-2.90464	0.00367671	0.0620202
Bmpr2	2.90347	0.00369053	0.0620725
Pin1	-2.90317	0.00369405	0.0620725
Vegfb	-2.90366	0.00368828	0.0620725
Chchd10	-2.90095	0.00372038	0.0622987
Clta	-2.90083	0.00372181	0.0622987
Gucy1a2	2.90106	0.00371907	0.0622987
Acat1	-2.89751	0.0037614	0.0628005
Pde4dip	-2.89771	0.00375898	0.0628005
Dsel	2.89665	0.00377173	0.0628927
Abcg2	2.89459	0.0037965	0.0630644
Rbpj	2.89467	0.00379557	0.0630644
Thnsl1	2.89491	0.00379272	0.0630644
Ccdc34	-2.88901	0.00386452	0.0630703
Chrm2	2.89287	0.00381736	0.0630703
Dcun1d1	2.88683	0.00389139	0.0630703
Eif3g	-2.89297	0.00381616	0.0630703
Haghl	-2.88855	0.00387018	0.0630703
Lhx6	-2.88709	0.00388822	0.0630703
Lrrn1	2.88682	0.00389157	0.0630703
Mir124a-1hg	-2.89172	0.00383141	0.0630703
Ndufa3	-2.88882	0.00386687	0.0630703
Nedd4	2.89184	0.00382995	0.0630703
Nudc	-2.88791	0.00387813	0.0630703
Pdyn	-2.88807	0.00387619	0.0630703
Ppp6c	2.88768	0.00388096	0.0630703
Prune2	2.89131	0.00383645	0.0630703
Rit2	2.89032	0.00384854	0.0630703
Rnf144b	2.89325	0.00381278	0.0630703
Sgta	-2.88668	0.00389335	0.0630703
Ttll7	2.89394	0.00380436	0.0630703
Tubb2b	-2.89079	0.00384274	0.0630703
Zfp956	-2.89178	0.00383068	0.0630703
Ehmt1	-2.88417	0.00392441	0.0630905
Gon4l	-2.88214	0.00394983	0.0630905
Hs3st5	2.88291	0.00394025	0.0630905
Lime1	-2.88335	0.00393466	0.0630905
Lmbrd1	2.88343	0.00393375	0.0630905
Mpnd	-2.88229	0.00394793	0.0630905
P2ry1	2.88302	0.00393886	0.0630905
P4htm	-2.88212	0.00395008	0.0630905
Polb	-2.88193	0.0039525	0.0630905
Polr2h	-2.88237	0.00394699	0.0630905
Rplp1	-2.88316	0.00393704	0.0630905
Wdr24	-2.88506	0.00391339	0.0630905
Tomm20	2.8811	0.00396295	0.0631801
Hagh	-2.88065	0.00396855	0.0631922
Oprm1	2.87988	0.00397824	0.0632569
Stam2	2.87956	0.00398229	0.0632569
Arel1	2.87832	0.00399797	0.0633557
Tmem201	-2.87792	0.00400304	0.0633557
Zfp772	-2.87818	0.00399982	0.0633557
Gm5141	2.87697	0.00401517	0.0633829
Gtf2f1	-2.8774	0.00400965	0.0633829
Tufm	-2.87661	0.00401974	0.0633829
Zfp426	2.87626	0.00402416	0.0633829
Alkbh3	-2.8732	0.0040634	0.0635416
Cul7	-2.87341	0.00406072	0.0635416
Impad1	2.87508	0.00403923	0.0635416
Nkx6-2	-2.87411	0.00405165	0.0635416
Rrm2b	2.87392	0.00405411	0.0635416
Tmem55a	2.87348	0.00405978	0.0635416
Ndufa13	-2.87009	0.00410357	0.0640178
Tmem41b	2.87008	0.00410364	0.0640178
Ubald1	-2.86892	0.00411879	0.0641775
Atp13a1	-2.86831	0.00412676	0.0642252
Pak3	2.86777	0.00413373	0.0642571
Atp5b	-2.86662	0.00414877	0.0642616
Avpi1	-2.86734	0.00413932	0.0642616
Fzr1	-2.86682	0.00414619	0.0642616
Calr	-2.86606	0.00415622	0.0643008
Mlf2	-2.86451	0.00417658	0.0645395
Pfn1	-2.86306	0.00419567	0.0647579
Snrnp40	-2.86266	0.00420101	0.0647639
March6	2.86182	0.0042121	0.0648584
Crtc3	-2.86089	0.00422455	0.0648775
Jag2	-2.86067	0.00422753	0.0648775
Supt6	-2.86061	0.00422823	0.0648775
Ptgr2	2.85988	0.00423799	0.0649511
Brox	2.85846	0.00425705	0.0651668
Dcaf17	2.85714	0.00427471	0.0653605
Casd1	2.85622	0.00428719	0.0653984
Klf10	-2.8565	0.00428336	0.0653984
Mthfr	-2.85568	0.00429445	0.0654327
Bccip	-2.85464	0.00430854	0.0655711
Acbd6	-2.85402	0.00431703	0.0656239
Ubxn1	-2.85263	0.0043359	0.0658342
Lnpep	2.85034	0.00436719	0.0658736
Mfge8	-2.85039	0.00436663	0.0658736
Rabl2	-2.85122	0.00435521	0.0658736
Slitrk4	2.85023	0.00436873	0.0658736
Sytl4	-2.85068	0.00436256	0.0658736
Tada2a	-2.85159	0.00435007	0.0658736
Hsbp1	-2.84853	0.00439222	0.0658999
Insig2	2.84926	0.00438208	0.0658999
Mrpl17	-2.84884	0.00438784	0.0658999
Sclt1	-2.84828	0.00439568	0.0658999
Trit1	-2.84843	0.00439354	0.0658999
Nup214	-2.84725	0.00440993	0.0660378
Nelfe	-2.84648	0.00442048	0.0661201
Mettl4	2.84535	0.00443624	0.0662775
Slc7a11	2.845	0.00444114	0.0662775
Slc9a6	2.84402	0.00445481	0.0664056
Etohi1	2.84171	0.00448725	0.066737
Ppcdc	-2.84178	0.00448626	0.066737
Mob4	2.83871	0.00452965	0.067291
Gk5	2.83826	0.00453608	0.0672929
Lacc1	2.83798	0.00454007	0.0672929
Scyl3	-2.83609	0.00456694	0.0676145
Cacna2d3	-2.83495	0.00458328	0.0676386
Shprh	2.83555	0.00457468	0.0676386
Uqcrq	-2.83489	0.00458409	0.0676386
Mapre3	-2.83445	0.00459051	0.0676569
Abhd17a	-2.83354	0.00460356	0.0677729
Tagap	2.83249	0.00461865	0.0679186
Chpt1	2.83169	0.00463032	0.0680137
Slc17a7	-2.83129	0.00463606	0.0680216
Bud31	-2.82933	0.0046646	0.0683636
BC029214	-2.82815	0.00468176	0.0685383
Abcb7	2.82776	0.00468745	0.0685448
Lats1	2.82567	0.00471824	0.068918
Psmc4	-2.8253	0.00472357	0.0689188
5031439G07Rik	-2.82451	0.00473524	0.0689352
Gm14305	2.82474	0.00473189	0.0689352
Itih5	2.82366	0.00474783	0.0690192
Mrto4	-2.82341	0.00475157	0.0690192
Polrmt	-2.82275	0.00476135	0.0690846
Mrps25	-2.82166	0.00477761	0.0692436
Slc7a14	2.82009	0.00480102	0.0694289
Snx12	2.82032	0.00479759	0.0694289
Ldb1	-2.81908	0.00481616	0.0695709
Ccdc189	-2.81718	0.00484479	0.0699072
1810011O10Rik	2.81623	0.00485902	0.0699581
Atp13a3	2.81638	0.00485687	0.0699581
Pqbp1	-2.81573	0.0048666	0.0699901
Elof1	-2.81511	0.00487606	0.0700492
Ddx41	-2.81331	0.00490346	0.0702883
Trmt1	-2.81348	0.00490091	0.0702883
Ndufa2	-2.81243	0.00491683	0.0703257
Snx13	2.81258	0.00491457	0.0703257
Atp6v0e2	-2.81133	0.00493376	0.0704907
4632415L05Rik	2.81018	0.00495142	0.0706352
Crk	2.80983	0.00495673	0.0706352
Smad9	2.80962	0.00496008	0.0706352
Baiap3	-2.80751	0.0049926	0.071021
Adamtsl5	2.80561	0.0050222	0.0713644
Islr2	-2.80515	0.00502928	0.0713873
Atp13a4	-2.80412	0.00504537	0.0714606
Slc19a2	2.80426	0.00504322	0.0714606
Pex16	-2.80167	0.00508382	0.0719272
Btbd17	-2.80102	0.00509407	0.0719944
Alg10b	2.7995	0.00511811	0.0721781
Gucy1a3	2.7996	0.00511653	0.0721781
Zfp944	2.79863	0.005132	0.072296
Bmpr1a	2.79822	0.00513856	0.0723105
Meg3	-2.79761	0.00514826	0.0723317
Osbpl9	2.79743	0.00515114	0.0723317
Pik3ap1	2.79558	0.00518062	0.0726004
Sugp1	-2.79554	0.00518138	0.0726004
Cep164	-2.79149	0.00524661	0.0728894
Cyr61	2.79236	0.00523246	0.0728894
Lgi1	2.7919	0.00524001	0.0728894
Lhx2	-2.79324	0.00521822	0.0728894
Psd	-2.79295	0.00522296	0.0728894
Samd5	2.79167	0.00524375	0.0728894
Scarb2	2.79281	0.0052252	0.0728894
Slc26a11	-2.79171	0.00524302	0.0728894
Elac2	-2.79055	0.00526183	0.0730037
Tmem184c	2.7903	0.005266	0.0730037
Rab30	2.78936	0.00528121	0.0731369
Exosc1	-2.78788	0.00530549	0.0732076
Lemd2	-2.78795	0.00530434	0.0732076
Nudt17	-2.78828	0.00529883	0.0732076
Rgs17	2.78768	0.00530872	0.0732076
Ap3s2	2.7867	0.00532471	0.0733508
Cd300a	2.78589	0.00533814	0.0733812
Sltm	-2.78596	0.00533695	0.0733812
Dpf3	2.78293	0.00538711	0.0739766
Gm13157	2.78118	0.00541614	0.0739867
Hid1	-2.78227	0.00539797	0.0739867
Irgm1	2.78128	0.00541451	0.0739867
Rnf11	2.78202	0.00540213	0.0739867
Slc35g1	2.78169	0.00540769	0.0739867
Alkbh8	2.77951	0.00544417	0.0741371
Mpp5	2.78008	0.00543461	0.0741371
Zfp831	-2.7797	0.00544089	0.0741371
Mme	2.77842	0.00546236	0.0742301
Nub1	-2.77842	0.00546232	0.0742301
Pou6f2	2.77772	0.00547417	0.0743134
Speg	-2.77624	0.00549921	0.0745759
Cggbp1	2.77494	0.00552113	0.074773
Tapt1	2.7747	0.00552518	0.074773
Dnlz	-2.77347	0.00554627	0.0749808
Dnm1l	2.77282	0.00555734	0.0749863
Opalin	-2.7725	0.00556283	0.0749863
Wdr34	-2.77243	0.00556389	0.0749863
Arfip2	-2.77007	0.00560445	0.0751031
Galk1	-2.77023	0.00560159	0.0751031
Gpr155	2.76924	0.0056188	0.0751031
Htr2c	2.76911	0.00562089	0.0751031
Mccc1os	2.76892	0.00562426	0.0751031
Rnf187	-2.77086	0.00559084	0.0751031
Tfpt	-2.76893	0.00562403	0.0751031
Trim39	-2.76974	0.00561015	0.0751031
Usp8	2.7704	0.00559883	0.0751031
Clip4	2.76775	0.0056445	0.0751555
Gabrg1	2.76775	0.00564445	0.0751555
Trdmt1	2.76769	0.00564543	0.0751555
Rpa2	-2.76708	0.00565616	0.0752096
Rpl3	-2.7668	0.005661	0.0752096
Cyp4f14	-2.76586	0.00567727	0.0752851
Slc25a36	2.76581	0.0056782	0.0752851
Nob1	-2.76462	0.005699	0.0754843
Aff4	2.76356	0.00571747	0.0755844
Cic	-2.76352	0.00571812	0.0755844
0610011F06Rik	-2.76009	0.00577852	0.0762205
Ptbp3	2.75947	0.00578957	0.0762205
Tspyl4	2.75952	0.00578865	0.0762205
Wac	2.76003	0.00577961	0.0762205
Fam126b	2.75791	0.00581722	0.0764238
Galt	-2.75788	0.00581781	0.0764238
Txn2	-2.75761	0.00582254	0.0764238
Ap3m1	2.75529	0.00586403	0.076748
Arfgef3	2.75524	0.00586486	0.076748
Foxg1	-2.75574	0.00585601	0.076748
Eps15l1	-2.75421	0.00588333	0.0767693
Ptprs	-2.75474	0.00587393	0.0767693
Rlim	2.75361	0.00589415	0.0767693
Rnf115	2.75372	0.00589217	0.0767693
Rps17	-2.75352	0.00589584	0.0767693
Brpf1	-2.75286	0.00590779	0.0768482
Rpl4	-2.75211	0.00592127	0.0768824
Trpc5	2.75206	0.00592218	0.0768824
Ggps1	2.75116	0.00593852	0.0770181
Ip6k2	-2.75031	0.00595382	0.0770637
Lipa	2.75044	0.00595151	0.0770637
Plin2	2.74984	0.00596239	0.0770983
Arfgap1	-2.74926	0.00597307	0.077112
Fzd4	2.74774	0.00600085	0.077112
Gsk3b	2.74774	0.00600078	0.077112
Il1rapl1	2.74752	0.00600474	0.077112
Naa50	2.74798	0.00599628	0.077112
Ppan	-2.74878	0.00598173	0.077112
Sap30bp	-2.74788	0.00599813	0.077112
Nus1	2.74707	0.00601312	0.0771438
Fam43a	2.74649	0.00602376	0.0772046
Cyb5d1	2.74584	0.00603567	0.0772814
Arhgdig	-2.74498	0.00605153	0.0773484
Rps6ka3	2.74491	0.00605274	0.0773484
Ckb	-2.74417	0.00606637	0.0773714
Cyth3	2.74448	0.00606077	0.0773714
Phgdh	-2.74377	0.00607372	0.0773896
Rrp1	-2.74304	0.00608736	0.0774878
Tmem245	2.73838	0.00617424	0.0785174
Cfap97	2.73757	0.00618946	0.0785581
Fuca1	-2.73781	0.00618497	0.0785581
Trim44	2.73712	0.00619802	0.0785904
Tfcp2l1	2.73623	0.00621474	0.0787261
2900052N01Rik	-2.73542	0.00623008	0.078844
Zfp800	2.73493	0.00623938	0.0788853
Slc33a1	2.73451	0.00624738	0.0789102
Cacna1a	-2.73395	0.0062579	0.0789667
Mchr1	-2.73298	0.00627649	0.0790487
Tns1	2.73321	0.00627198	0.0790487
Dnajc30	-2.73237	0.00628808	0.0791184
Cercam	-2.73106	0.00631308	0.0792211
Pym1	-2.73104	0.00631355	0.0792211
Unc45a	-2.73099	0.00631442	0.0792211
Suv420h1	2.73016	0.00633033	0.0792886
Zfp568	2.73008	0.00633193	0.0792886
Dpcd	-2.72961	0.00634097	0.0793259
Grwd1	-2.72915	0.00634982	0.0793606
9930021J03Rik	2.72776	0.00637651	0.0795437
Cubn	2.72776	0.00637664	0.0795437
Shmt2	-2.72732	0.00638519	0.0795744
Zfp871	2.72474	0.00643513	0.0801205
Senp5	2.72341	0.00646121	0.080216
Smarcb1	-2.72344	0.00646066	0.080216
Wdr61	-2.72394	0.00645088	0.080216
2900011O08Rik	-2.72102	0.00650816	0.0804931
Ap1s1	-2.72187	0.00649142	0.0804931
Pcdhga11	2.72135	0.00650157	0.0804931
Ptchd4	2.72112	0.0065062	0.0804931
Tyk2	-2.71998	0.00652854	0.0806688
Nr1d2	2.71898	0.00654828	0.0808364
Zc3h12b	2.71851	0.0065577	0.0808762
Tbcb	-2.71813	0.0065652	0.0808924
Gm8186	-2.71709	0.0065858	0.0809746
Las1l	-2.71655	0.00659665	0.0809746
Pmp22	2.71694	0.00658892	0.0809746
Ubald2	-2.71674	0.00659274	0.0809746
1500009L16Rik	-2.71566	0.00661447	0.0811022
Slc38a2	2.71541	0.00661945	0.0811022
Rec8	2.71508	0.00662592	0.0811054
Arl5a	2.71444	0.00663883	0.0811875
Dlgap4	-2.71366	0.00665446	0.0813025
Ucp2	2.71263	0.00667525	0.0814804
1110051M20Rik	-2.71199	0.00668801	0.081498
Nts	-2.71194	0.00668916	0.081498
Gprc5b	2.71159	0.00669605	0.081506
Prkar2a	2.71065	0.00671516	0.0815867
Wash1	-2.71092	0.00670962	0.0815867
Rps3a1	-2.7102	0.00672419	0.0816206
Jund	-2.70932	0.00674218	0.0816888
mt-Nd6	2.70931	0.00674231	0.0816888
Atpif1	-2.70869	0.006755	0.0816911
Cfh	2.70869	0.00675487	0.0816911
Ddx27	-2.7075	0.00677921	0.0818325
Uqcr11	-2.70754	0.00677844	0.0818325
Cd74	2.70626	0.00680466	0.0819128
Plekhg5	-2.70685	0.00679246	0.0819128
Tnks	2.70651	0.0067994	0.0819128
Smim17	2.70585	0.00681292	0.0819302
Vps4b	2.70557	0.00681864	0.0819302
A330074K22Rik	2.70422	0.00684655	0.0821901
Nol3	-2.70351	0.00686116	0.0822899
Hax1	-2.70242	0.00688358	0.0823321
Klhdc10	2.70271	0.00687763	0.0823321
Rfwd2	2.70297	0.00687236	0.0823321
Msl2	2.70189	0.00689473	0.0823901
B230219D22Rik	2.69986	0.0069368	0.0827255
Farsa	-2.69962	0.00694178	0.0827255
Gm28062	2.70003	0.00693323	0.0827255
Pggt1b	2.69866	0.00696188	0.0828895
Aff2	2.69805	0.00697476	0.0829672
Pdlim7	-2.69723	0.00699196	0.0830963
Xpo1	2.69626	0.0070123	0.0832623
Sh3gl3	-2.69474	0.00704436	0.0835671
Mpp7	2.69383	0.00706366	0.08372
Traf7	-2.6931	0.00707907	0.0838267
Heca	2.6907	0.00713028	0.0842804
Hmgn3	-2.69081	0.00712787	0.0842804
Pcsk1n	-2.69001	0.00714498	0.0843779
F13a1	2.68908	0.00716493	0.0845371
Btg2	2.68764	0.00719594	0.0847624
Naa15	2.68759	0.00719699	0.0847624
Tnni1	-2.68678	0.00721435	0.0848904
Adal	2.68615	0.00722804	0.0848986
Atp2c1	2.68636	0.00722346	0.0848986
Dus3l	-2.68533	0.00724592	0.085
Ept1	2.68515	0.00724968	0.085
Stc1	2.68373	0.00728062	0.0852864
Xkr4	2.68283	0.0073001	0.085438
Icam5	-2.6816	0.00732705	0.0856001
Ppp1r12c	-2.68184	0.00732187	0.0856001
Strip2	2.68067	0.00734747	0.0857621
Atxn3	2.67765	0.00741401	0.0859011
Cdh10	2.67912	0.00738152	0.0859011
Fam175b	2.67946	0.007374	0.0859011
Pcnxl2	-2.67745	0.00741852	0.0859011
Pwp2	-2.67796	0.00740731	0.0859011
Smyd2	-2.67922	0.00737937	0.0859011
Taz	-2.67828	0.00740016	0.0859011
Tmem144	2.67784	0.00740989	0.0859011
Tubg2	-2.67798	0.00740673	0.0859011
Bcl7a	-2.67665	0.00743622	0.0859828
Mrps18a	-2.67654	0.00743873	0.0859828
B3galt5	2.67298	0.00751816	0.0867978
Scn1a	2.67278	0.00752252	0.0867978
Kcnj16	2.6722	0.00753556	0.0868716
Abl2	2.67147	0.00755201	0.0869845
Gm14326	2.67047	0.00757446	0.0870896
Slc35a5	2.67059	0.00757171	0.0870896
Gria4	2.66926	0.00760183	0.0872184
Lrrn2	-2.66909	0.00760568	0.0872184
Nrg1	2.66964	0.00759326	0.0872184
A830039N20Rik	-2.66809	0.0076284	0.0873259
Eif3h	-2.66829	0.0076238	0.0873259
Plxna3	-2.66643	0.00766608	0.0876803
Ndufv3	-2.66543	0.00768905	0.0878662
Hist2h3c1	2.66452	0.00770972	0.0879487
Lancl1	-2.66465	0.00770684	0.0879487
Mtpn	2.66377	0.00772693	0.0880682
Ccdc28b	-2.66334	0.00773698	0.0881033
Scn2a1	2.66305	0.0077435	0.0881033
Fgd1	-2.66211	0.00776535	0.0882752
Mlst8	-2.6614	0.00778163	0.0883067
Rbm10	-2.66149	0.00777963	0.0883067
Park7	-2.66081	0.00779533	0.0883854
Ap3m2	-2.65996	0.00781494	0.0884935
Cmpk1	2.65878	0.00784248	0.0884935
Lrrc4c	2.65976	0.00781957	0.0884935
Morn4	-2.65885	0.00784084	0.0884935
Naa30	2.65923	0.00783192	0.0884935
Rab24	-2.65865	0.00784548	0.0884935
Ano8	-2.65746	0.00787315	0.0886527
Trim11	-2.65756	0.00787095	0.0886527
Fbxl6	-2.65623	0.00790189	0.0888996
Klf6	2.65409	0.00795234	0.0893904
Ppp1r1b	-2.65357	0.00796452	0.0894504
Kmt2d	-2.65286	0.00798128	0.089487
Nudt18	-2.65285	0.00798147	0.089487
Eif1ax	2.65216	0.00799794	0.0895948
Cdh12	2.65043	0.00803897	0.0896656
Hdac5	-2.65084	0.00802925	0.0896656
Josd2	-2.65033	0.00804127	0.0896656
Lrrc61	2.65129	0.00801854	0.0896656
Mapk11	-2.65016	0.00804542	0.0896656
Stxbp5l	2.65021	0.00804409	0.0896656
Pura	2.64944	0.00806255	0.0897799
Cox8a	-2.64869	0.00808048	0.0899031
Mrpl24	-2.64821	0.00809191	0.0899537
Plch2	-2.64767	0.00810481	0.0900206
Coq9	-2.64711	0.00811822	0.0900502
Smg9	-2.64699	0.00812125	0.0900502
Fam73a	2.64514	0.00816562	0.0902429
Ftsj2	-2.64512	0.00816625	0.0902429
Lcp1	2.64562	0.00815412	0.0902429
Usp53	2.64521	0.00816392	0.0902429
Ndufs4	-2.64444	0.00818253	0.0903414
Tpp2	2.64418	0.00818898	0.0903414
Pcdh11x	2.64364	0.00820202	0.090409
Mif	-2.64284	0.00822142	0.0905464
Fam120c	2.64111	0.00826337	0.0908899
Samd14	-2.64099	0.00826651	0.0908899
1190007I07Rik	-2.63972	0.00829751	0.090898
2310036O22Rik	-2.63894	0.00831667	0.090898
Atxn7l2	-2.63832	0.00833181	0.090898
Ccnl2	-2.6392	0.00831022	0.090898
Dynlt3	2.63926	0.00830866	0.090898
Fuk	-2.63785	0.00834337	0.090898
Gak	-2.63862	0.00832451	0.090898
Gga1	-2.64044	0.00827991	0.090898
Gpx4	-2.63783	0.00834373	0.090898
Pole4	2.63981	0.00829534	0.090898
Zer1	-2.63883	0.00831932	0.090898
Rrp9	-2.63635	0.00838044	0.0911969
Whamm	-2.63616	0.00838512	0.0911969
Cds2	2.63478	0.00841907	0.0913382
Sp3	2.63534	0.0084054	0.0913382
Tcf12	2.6348	0.00841857	0.0913382
Bmyc	-2.63301	0.00846327	0.091506
Nudt16l1	-2.63379	0.00844378	0.091506
Ppdpf	-2.63248	0.00847644	0.091506
Rps27	-2.63246	0.00847681	0.091506
Tenm1	2.63308	0.00846143	0.091506
Trnau1ap	-2.63239	0.00847874	0.091506
Zfp513	-2.63219	0.00848354	0.091506
Enkd1	-2.63126	0.00850688	0.0916821
Klhl17	-2.6306	0.00852343	0.0917731
Myo5a	2.63036	0.00852936	0.0917731
Tcp1	2.62952	0.00855063	0.0919263
Hsf4	-2.62887	0.00856679	0.0920244
C1qtnf1	2.62611	0.00863671	0.0920944
Chst1	-2.62693	0.00861593	0.0920944
Fkbp1a	-2.62706	0.0086127	0.0920944
Lsp1	2.62726	0.00860767	0.0920944
Lypla2	-2.62791	0.00859121	0.0920944
Rsbn1	2.62632	0.00863127	0.0920944
Sema4a	-2.62662	0.00862382	0.0920944
Tk2	-2.62799	0.00858903	0.0920944
Vma21	2.6274	0.00860406	0.0920944
Ttc9c	2.62578	0.00864509	0.0921086
Ttc9	2.62491	0.00866715	0.0922684
Bbx	2.62455	0.00867637	0.0922915
Sepn1	-2.62423	0.00868449	0.0923027
Pafah1b1	2.62263	0.00872527	0.0925105
Rasgrf2	2.62298	0.00871639	0.0925105
Rpl27a	-2.62265	0.00872483	0.0925105
Kif26a	-2.62217	0.00873712	0.0925611
Gad2	2.62157	0.00875253	0.0926439
Gfod1	2.62132	0.00875911	0.0926439
Grcc10	-2.62055	0.00877891	0.0926603
P4ha2	-2.62073	0.00877423	0.0926603
Shroom3	2.62043	0.00878193	0.0926603
Slc16a4	2.61994	0.00879442	0.0927173
Gbp2	2.61855	0.00883048	0.0927981
Nrf1	-2.61861	0.00882886	0.0927981
U2af2	-2.61868	0.00882716	0.0927981
Ube3b	-2.61882	0.00882345	0.0927981
Grid2	2.61825	0.00883808	0.0928034
Hmox1	2.61793	0.00884642	0.0928164
Pabpn1	-2.61742	0.00885962	0.0928803
Cecr5	-2.61668	0.00887894	0.0929338
Rab26	-2.61673	0.00887765	0.0929338
Arhgef26	2.61602	0.00889611	0.0930391
Crkl	2.61548	0.00891012	0.0930457
Cyp46a1	-2.61545	0.00891098	0.0930457
Ptk2b	-2.61443	0.00893774	0.0932507
Nudt21	2.61393	0.00895073	0.0933117
Pmvk	-2.61338	0.00896529	0.0933146
Rgmb	2.61342	0.00896401	0.0933146
Agmo	2.6125	0.00898824	0.0934049
Bmp2k	2.61266	0.00898399	0.0934049
Chrm1	-2.61203	0.00900071	0.0934292
Dtnbp1	-2.61187	0.00900488	0.0934292
Dbn1	-2.60883	0.00908519	0.0941877
Rab2b	2.60702	0.00913342	0.0946126
Lpgat1	2.60549	0.0091743	0.0947385
Nkain2	2.60559	0.00917153	0.0947385
Pak6	-2.60521	0.0091818	0.0947385
Rpl31	-2.60613	0.00915726	0.0947385
Zfp281	2.60537	0.00917744	0.0947385
N6amt1	-2.60432	0.00920578	0.0949035
Pfdn1	-2.60407	0.00921231	0.0949035
Rps14	-2.6032	0.0092359	0.0949968
Tpmt	2.60331	0.00923293	0.0949968
Exosc2	-2.60271	0.00924914	0.0950581
Crebrf	2.6012	0.00928988	0.0951031
Klhl7	2.60193	0.0092702	0.0951031
Parp11	2.60164	0.00927801	0.0951031
Phb2	-2.60208	0.00926593	0.0951031
Sfrp1	2.60138	0.00928497	0.0951031
Fdxr	-2.60054	0.00930764	0.0951359
Peo1	-2.60072	0.00930272	0.0951359
Gm6710	2.59929	0.00934178	0.0954102
Gfra4	-2.59856	0.00936154	0.0955374
Arhgap22	-2.59784	0.00938129	0.0956642
Mbtps2	2.59738	0.00939376	0.0957168
Rpn2	-2.59687	0.00940783	0.0957639
Tmem106b	2.59641	0.00942036	0.0957639
Zmat3	2.59647	0.00941864	0.0957639
Snx11	-2.59563	0.00944175	0.0959067
Arv1	-2.59473	0.0094665	0.0960271
Asph	2.5946	0.00947021	0.0960271
Nabp1	2.5944	0.00947564	0.0960271
Mcee	-2.5929	0.00951692	0.0963045
Tmem56	2.59287	0.00951774	0.0963045
Cmtm5	-2.5918	0.0095475	0.096461
Trim37	2.59178	0.00954796	0.096461
B3galt4	-2.59075	0.00957669	0.0966181
Gpatch1	-2.58848	0.00963997	0.0966181
Hdac7	-2.58865	0.00963532	0.0966181
Lsm4	-2.58899	0.0096258	0.0966181
Naa38	-2.58831	0.00964481	0.0966181
Psen1	2.59011	0.0095944	0.0966181
Qtrt1	-2.58946	0.00961266	0.0966181
Rnf10	-2.58903	0.00962456	0.0966181
Rxfp3	-2.59008	0.00959549	0.0966181
Slc29a3	2.58863	0.0096358	0.0966181
Zfr2	-2.58844	0.00964118	0.0966181
Osbpl7	-2.58635	0.00969979	0.0970201
Zar1	2.58642	0.00969786	0.0970201
Mrpl35	2.58578	0.00971576	0.0971056
Gng3	-2.5849	0.00974081	0.0972683
Tgoln1	2.58468	0.00974692	0.0972683
5730455P16Rik	2.58409	0.00976365	0.0972867
Metap1d	-2.58417	0.00976133	0.0972867
Ccni	2.58193	0.00982489	0.0975253
Lrrc45	-2.58207	0.00982091	0.0975253
Nufip1	-2.5825	0.00980863	0.0975253
Spns1	-2.58239	0.009812	0.0975253
Spsb3	-2.58215	0.00981876	0.0975253
Actr3	2.58047	0.00986672	0.0978662
Chp1	2.57946	0.00989557	0.0980036
Xdh	2.57962	0.00989098	0.0980036
Dchs2	2.57836	0.00992716	0.0980936
Eftud2	-2.57852	0.00992242	0.0980936
Prdx1	2.57878	0.00991505	0.0980936
Sirt7	-2.57801	0.00993707	0.0981173
Lcmt1	-2.57719	0.00996067	0.098202
Svop	-2.57741	0.00995431	0.098202
Cpne8	-2.57689	0.00996942	0.0982142
March9	-2.57631	0.00998608	0.0982302
Secisbp2	-2.57648	0.00998131	0.0982302
Zdhhc8	-2.5757	0.0100038	0.0983307
Fabp5	-2.57361	0.0100642	0.0986506
Galnt14	2.57404	0.0100518	0.0986506
Mapk8ip1	-2.57367	0.0100626	0.0986506
Rab11a	2.57354	0.0100665	0.0986506
Dtnb	-2.57252	0.010096	0.0986896
Dusp12	-2.57268	0.0100913	0.0986896
Erap1	2.57272	0.0100902	0.0986896
Fstl1	2.57236	0.0101007	0.0986896
Dpp7	-2.57092	0.010143	0.0988069
Nip7	-2.57138	0.0101295	0.0988069
Pax8	2.57146	0.010127	0.0988069
Rab40c	-2.57096	0.0101417	0.0988069
Angptl6	-2.56933	0.0101896	0.0991135
Ebf2	2.56948	0.0101851	0.0991135
Chkb	-2.56875	0.0102067	0.0992057
Hif1a	2.56844	0.0102158	0.0992208
Ciz1	-2.56779	0.010235	0.0993334
Gmfb	2.56662	0.0102696	0.0995956
D7Ertd443e	2.56435	0.010337	0.100069
Sfswap	-2.5647	0.0103265	0.100069
Zfyve19	-2.5642	0.0103414	0.100069
Arntl2	-2.56394	0.0103491	0.100069
Donson	-2.56366	0.0103576	0.100078
Romo1	-2.56233	0.0103971	0.100385
Rpl36a	-2.56057	0.0104501	0.100822
Mrps26	-2.56006	0.0104655	0.100897
Akr7a5	-2.55845	0.010514	0.100963
Clptm1	2.5593	0.0104885	0.100963
Gm14288	2.55951	0.010482	0.100963
Mast4	2.55829	0.0105188	0.100963
Mrpl23	-2.55889	0.0105008	0.100963
Sharpin	-2.55873	0.0105056	0.100963
Cd84	2.55547	0.0106045	0.10134
Ndufs8	-2.55561	0.0106003	0.10134
Pank3	2.55608	0.0105857	0.10134
Slc2a4	2.55586	0.0105925	0.10134
Sos1	2.5561	0.0105853	0.10134
Wdr83	-2.55569	0.0105978	0.10134
Tmem158	-2.55519	0.0106129	0.101346
Dennd6b	-2.55376	0.0106567	0.101676
Mtss1l	-2.55355	0.0106631	0.101676
Pycr1	-2.55304	0.0106788	0.101736
Sema4b	-2.55284	0.0106849	0.101736
Pkn1	-2.55217	0.0107055	0.101786
Rnps1	-2.55216	0.0107057	0.101786
Fam89b	-2.55065	0.0107523	0.102155
Fth1	-2.5501	0.0107691	0.102195
Ndufa11	-2.55	0.0107722	0.102195
Cpne4	-2.54865	0.0108142	0.102291
Dgke	2.54887	0.0108073	0.102291
Irx2	2.54814	0.01083	0.102291
Nrbp2	-2.54791	0.0108371	0.102291
Pdgfa	-2.54827	0.0108257	0.102291
Snrpa	-2.54895	0.0108049	0.102291
Tspan33	-2.54916	0.0107982	0.102291
Pdpk1	2.54697	0.0108663	0.102493
Gjc2	-2.54627	0.0108882	0.102625
Entpd1	2.54505	0.0109261	0.102835
Myl12b	-2.54505	0.0109262	0.102835
Dmp1	2.54468	0.0109377	0.102869
Dvl1	-2.5439	0.0109622	0.102952
Klc1	-2.544	0.0109591	0.102952
Prpsap1	-2.54297	0.0109916	0.103154
Ampd3	2.54192	0.0110247	0.10339
Celsr3	-2.54137	0.0110418	0.103402
Sema6b	-2.54144	0.0110398	0.103402
0610009B22Rik	2.54011	0.0110817	0.103619
Ercc2	-2.53989	0.0110887	0.103619
Id4	2.5399	0.0110884	0.103619
Zfp354c	2.53935	0.0111058	0.103704
Abhd12	-2.53766	0.0111596	0.10384
Mafb	2.53801	0.0111486	0.10384
Slc37a3	2.5379	0.011152	0.10384
Taf11	-2.53814	0.0111444	0.10384
Trabd	-2.53765	0.0111601	0.10384
Amdhd2	-2.53687	0.0111849	0.103945
Vps51	-2.53679	0.0111873	0.103945
Babam1	-2.53651	0.0111963	0.103956
Ablim2	-2.53625	0.0112046	0.103958
Car4	-2.53312	0.0113052	0.104226
Ncapg2	2.53312	0.0113052	0.104226
Rbm12	2.53333	0.0112984	0.104226
Rcbtb2	2.53472	0.0112539	0.104226
Rmdn3	-2.53385	0.0112817	0.104226
Rpl26	-2.53415	0.0112722	0.104226
Sik2	2.53358	0.0112904	0.104226
Slc35f5	2.53354	0.0112918	0.104226
Tubg1	-2.53362	0.0112893	0.104226
Zfp219	-2.53277	0.0113166	0.104258
Nop9	-2.53193	0.0113438	0.104435
Hsd17b10	-2.53104	0.0113725	0.104478
Lonrf2	2.53147	0.0113585	0.104478
Wbp1	-2.53105	0.0113721	0.104478
Zfp729a	2.53066	0.0113847	0.104517
Chmp1a	-2.52832	0.0114611	0.104557
Emilin1	2.52955	0.011421	0.104557
Epb41l4aos	-2.529	0.0114387	0.104557
Etv4	-2.52871	0.0114483	0.104557
Leng8	-2.52925	0.0114307	0.104557
Nadk2	2.52887	0.0114432	0.104557
Oscp1	-2.52932	0.0114284	0.104557
Rnf103	2.52856	0.0114532	0.104557
Stx4a	-2.53027	0.0113976	0.104557
Csnk1g2	-2.52793	0.0114736	0.104599
Atl3	2.52737	0.0114921	0.104604
Kifc2	-2.52718	0.0114982	0.104604
Nalcn	2.52733	0.0114933	0.104604
Megf8	-2.52683	0.0115097	0.104636
Tagap1	-2.52651	0.0115201	0.104657
Cdc34	-2.52585	0.011542	0.104784
Necab2	-2.5249	0.011573	0.104993
Ears2	-2.52235	0.0116572	0.105683
Dda1	-2.52059	0.011716	0.106068
Luc7l3	-2.52078	0.0117095	0.106068
Gja1	2.52028	0.0117263	0.106088
Tbc1d1	-2.51974	0.011744	0.106175
Bax	-2.51792	0.0118052	0.106581
Cspg5	-2.51808	0.0117997	0.106581
Kcna3	2.51533	0.011892	0.107244
Pitpnm1	-2.51524	0.011895	0.107244
Casz1	2.51451	0.0119197	0.10734
Tfeb	-2.51444	0.0119221	0.10734
Ninj1	-2.51359	0.011951	0.107526
Fam173a	-2.51323	0.0119631	0.107561
Ssr1	2.51272	0.0119803	0.107568
Whsc1	2.51288	0.0119751	0.107568
Kif26b	2.51178	0.0120124	0.107782
Gm16702	2.51133	0.0120276	0.107789
Rnf40	-2.5112	0.0120322	0.107789
Sh3pxd2a	2.51103	0.0120379	0.107789
Dbnl	-2.51065	0.0120508	0.10783
Ctsh	2.50882	0.0121137	0.108319
Fam132a	-2.50845	0.0121264	0.108358
Ipo13	-2.50798	0.0121422	0.108426
Pdpr	2.5074	0.0121624	0.108532
Atp6v1a	2.50633	0.012199	0.108562
Capn7	2.5059	0.0122139	0.108562
Exoc7	2.50623	0.0122027	0.108562
Ndst4	2.5064	0.0121966	0.108562
Pcyt1a	2.50585	0.0122157	0.108562
Uchl5	-2.50705	0.0121745	0.108562
Chic2	2.50436	0.0122672	0.108946
Imp3	-2.50382	0.0122862	0.109009
Plekhm2	-2.50348	0.0122977	0.109009
Thoc2	-2.50344	0.0122993	0.109009
Tceal3	-2.50311	0.0123108	0.109037
9430037G07Rik	2.5011	0.0123807	0.109434
Eef1g	-2.50152	0.0123662	0.109434
Hmbs	-2.50115	0.012379	0.109434
Sprn	-2.49995	0.0124211	0.109717
Aga	2.49957	0.0124344	0.10976
Slc50a1	-2.4988	0.0124614	0.109924
Il4ra	-2.49777	0.0124979	0.110023
Itgav	2.49808	0.0124869	0.110023
Ppib	-2.49792	0.0124925	0.110023
Gm20683	-2.49567	0.012572	0.110601
Dusp14	-2.49473	0.0126054	0.110698
Rmnd5a	2.49493	0.0125984	0.110698
Spast	2.49464	0.0126084	0.110698
Lmnb2	-2.49375	0.0126402	0.110903
Arvcf	-2.49155	0.0127188	0.11122
Bche	2.49214	0.0126975	0.11122
Fbxw11	2.49184	0.0127085	0.11122
Galc	2.49183	0.0127086	0.11122
Zcchc16	2.49157	0.0127181	0.11122
Acot7	-2.49109	0.012735	0.111287
AI846148	-2.48803	0.0128454	0.111964
Ap3d1	-2.48824	0.0128377	0.111964
Grtp1	-2.48752	0.0128639	0.111964
Lamtor1	-2.48792	0.0128493	0.111964
Lgi2	2.4877	0.0128573	0.111964
Rexo1	-2.48831	0.0128351	0.111964
Adgre1	2.48688	0.012887	0.11209
Gstm5	-2.48599	0.0129191	0.112294
Ky	2.48543	0.0129396	0.112323
Rtfdc1	-2.4856	0.0129333	0.112323
3010026O09Rik	-2.48389	0.0129958	0.112475
Abcb6	-2.48429	0.0129812	0.112475
Bmp1	-2.48364	0.0130046	0.112475
Col24a1	-2.48348	0.0130106	0.112475
Mtrf1l	-2.48425	0.0129825	0.112475
Rhoq	2.4833	0.0130173	0.112475
Serp1	2.48373	0.0130013	0.112475
B9d2	-2.48082	0.013108	0.11311
Gpr139	2.48105	0.0130995	0.11311
Plpp5	-2.48006	0.013136	0.113276
Atf4	-2.47973	0.0131481	0.113283
Stxbp5	2.47957	0.013154	0.113283
Cct7	-2.47881	0.0131823	0.113338
Igsf8	-2.47869	0.0131865	0.113338
Tmem196	2.47888	0.0131796	0.113338
Atp2b4	2.47684	0.0132552	0.113793
Brwd3	2.47654	0.0132661	0.113793
Slc38a1	2.47632	0.0132743	0.113793
Zfand5	2.47663	0.0132628	0.113793
Rps29	-2.4759	0.01329	0.113854
Med25	-2.4749	0.0133272	0.114097
Ndnl2	-2.47426	0.0133512	0.114163
Tmem65	2.47423	0.0133523	0.114163
Pbrm1	2.47376	0.01337	0.114239
Cisd1	-2.47276	0.0134075	0.114459
Rnf112	-2.47261	0.0134132	0.114459
Htra2	-2.47155	0.0134527	0.114721
Ndufaf4	2.47132	0.0134616	0.114722
Srrd	-2.4707	0.013485	0.114847
Exosc5	-2.46966	0.0135242	0.115105
Magt1	2.46863	0.0135632	0.11529
Xrcc1	-2.46862	0.0135636	0.11529
Brwd1	2.46789	0.0135912	0.11545
Bbs12	2.4674	0.01361	0.115534
Rab9b	2.4668	0.0136327	0.115577
Skil	2.46692	0.0136279	0.115577
Cnot1	2.46634	0.0136501	0.115587
Enpp3	2.4663	0.0136515	0.115587
Cherp	-2.46558	0.0136793	0.115613
Ndufa7	-2.46553	0.0136812	0.115613
Npr2	-2.46569	0.0136751	0.115613
Gpi1	-2.46451	0.0137202	0.115868
Garem	2.46345	0.0137608	0.116062
Pcdhgb1	2.4636	0.013755	0.116062
Mars	-2.46273	0.0137882	0.116159
Mobp	-2.46259	0.0137936	0.116159
Reps2	2.46245	0.0137991	0.116159
Pofut2	-2.46143	0.0138383	0.116415
Ccdc137	-2.46078	0.0138634	0.116525
Sec61g	-2.46063	0.0138692	0.116525
Fam207a	-2.45862	0.013947	0.116797
Fam210a	2.4587	0.013944	0.116797
Grik1	-2.45841	0.0139553	0.116797
Ndufs5	-2.45908	0.0139294	0.116797
Pced1a	-2.45853	0.0139506	0.116797
Stk32c	-2.45908	0.0139294	0.116797
Rtn4	2.45785	0.0139772	0.116906
Cnrip1	-2.45706	0.0140079	0.11702
Zdhhc4	-2.45704	0.0140087	0.11702
Cltb	-2.45673	0.0140207	0.117045
Cpe	-2.4564	0.0140335	0.117077
Aph1b	2.45513	0.0140836	0.11742
Mcat	-2.45437	0.0141133	0.117443
Mtx3	2.4544	0.0141122	0.117443
Spry3	2.4545	0.0141083	0.117443
B4galnt4	-2.45401	0.0141275	0.117486
Cnep1r1	2.45355	0.0141453	0.117559
Taok1	2.45304	0.0141654	0.117652
Fbxw9	-2.45218	0.0141993	0.117859
Ccdc106	-2.45165	0.0142203	0.117958
Fsd1	-2.45105	0.0142439	0.118004
Usp49	-2.45113	0.014241	0.118004
Actr1a	-2.45004	0.0142839	0.118036
Fmo1	2.45	0.0142855	0.118036
Ggnbp1	-2.44966	0.0142992	0.118036
Irak4	2.45019	0.0142779	0.118036
Mum1	-2.44956	0.0143032	0.118036
Sema4g	-2.44936	0.014311	0.118036
Syt6	2.45048	0.0142667	0.118036
Smek2	2.44825	0.0143552	0.118326
Aamp	-2.44765	0.0143792	0.118327
Ahi1	-2.44755	0.0143831	0.118327
Eif6	-2.44689	0.0144096	0.118327
Izumo4	-2.44761	0.0143807	0.118327
Ophn1	-2.44731	0.0143929	0.118327
Trpm4	-2.44702	0.0144041	0.118327
Ppil4	-2.44654	0.0144236	0.118367
Ube4a	2.44609	0.0144416	0.118441
Mpg	-2.44561	0.0144609	0.118525
Galm	2.44514	0.0144795	0.118603
Gps2	-2.44484	0.0144918	0.11863
Gm1976	-2.44347	0.0145466	0.119004
2310009B15Rik	-2.4421	0.0146022	0.119234
Kat2a	-2.4423	0.0145941	0.119234
Rgs11	-2.44215	0.0146002	0.119234
Alad	-2.44164	0.0146207	0.119237
Stub1	-2.44184	0.0146127	0.119237
Exosc9	-2.4413	0.0146346	0.119275
Nrg3	2.44101	0.0146464	0.119297
Dpf1	-2.44022	0.0146784	0.119484
Nhs	2.43946	0.0147093	0.119661
1700020I14Rik	2.43896	0.0147296	0.119751
Plekha5	-2.43864	0.0147427	0.119783
Dlg3	-2.43739	0.0147938	0.120049
Dnajc13	-2.43741	0.0147929	0.120049
Gda	-2.43714	0.014804	0.120057
Atp5e	-2.43636	0.0148359	0.120242
Has3	2.43496	0.0148935	0.120611
Top3a	-2.4348	0.0148999	0.120611
Kif17	-2.43458	0.0149092	0.120612
Diaph2	2.43323	0.0149647	0.120813
Mfap3l	2.43308	0.0149711	0.120813
Pcm1	2.43368	0.014946	0.120813
Pdcl	2.43347	0.014955	0.120813
Cbl	2.43154	0.0150349	0.121104
Ndufa8	-2.43179	0.0150246	0.121104
Wnk2	-2.43169	0.0150286	0.121104
Fam179b	2.43123	0.0150476	0.121131
Trim46	-2.43086	0.0150629	0.12118
Mthfsd	-2.43007	0.0150958	0.121274
Psmc1	-2.42991	0.0151024	0.121274
Ptpn6	2.43013	0.0150935	0.121274
Bnip1	-2.4287	0.0151533	0.121559
Rpl6	-2.42862	0.0151566	0.121559
Frrs1	2.42813	0.0151769	0.121648
Zfp770	2.42776	0.0151925	0.121699
Fance	-2.42615	0.0152599	0.121929
Gm1673	-2.42616	0.0152595	0.121929
Kcnma1	2.42681	0.015232	0.121929
Tm2d3	-2.42615	0.01526	0.121929
Utp14a	-2.42596	0.0152679	0.121929
Snap25	2.42517	0.0153013	0.122121
Bloc1s2	-2.42455	0.0153273	0.122151
Bop1	-2.42475	0.0153188	0.122151
Mri1	-2.42441	0.0153331	0.122151
Zfp24	2.42419	0.0153425	0.122152
Crmp1	-2.42344	0.0153742	0.122329
Cmtm6	2.42257	0.0154111	0.122548
Hapln2	-2.42203	0.0154341	0.122656
Zfp931	2.42164	0.0154507	0.122714
Rps21	-2.42084	0.0154848	0.12291
Lurap1	2.42036	0.015505	0.122921
Sox6	2.42056	0.0154966	0.122921
Creb3	-2.41883	0.0155707	0.123292
Tacc3	-2.41894	0.0155658	0.123292
1700021F05Rik	-2.41673	0.0156606	0.123555
Atxn1	-2.41679	0.0156579	0.123555
Copg2	2.41702	0.0156481	0.123555
Mtmr10	2.4173	0.0156359	0.123555
Ranbp6	2.41739	0.0156323	0.123555
Sft2d2	2.41761	0.015623	0.123555
Vamp7	2.4162	0.0156836	0.123662
Snapc4	-2.41543	0.0157168	0.123849
Chmp2b	2.41382	0.0157863	0.124322
Crlf2	-2.41329	0.015809	0.124351
Uap1l1	-2.41333	0.0158073	0.124351
Adamtsl3	2.41249	0.0158441	0.124552
Guk1	-2.41217	0.0158578	0.124585
Arc	-2.41182	0.0158731	0.124627
Ccsap	-2.41145	0.015889	0.124627
Tmem145	-2.41139	0.0158917	0.124627
Crls1	2.40949	0.0159748	0.125203
Fam168a	2.40876	0.0160067	0.125363
Nfe2l2	2.40817	0.0160328	0.125363
Tfr2	-2.40858	0.0160149	0.125363
Tmem160	-2.40815	0.0160336	0.125363
Ccar2	-2.4078	0.0160492	0.12541
Dgkb	2.407	0.0160841	0.125548
Ube3c	2.40696	0.016086	0.125548
Gtf3a	-2.40611	0.0161233	0.125764
Acsl3	2.4058	0.0161372	0.125797
Ncf1	2.40504	0.0161705	0.125906
Rtn4rl2	-2.4052	0.0161635	0.125906
Cbx5	2.4038	0.0162257	0.126158
Katna1	-2.40329	0.0162484	0.126158
Psmc5	-2.40354	0.0162374	0.126158
Rab36	-2.40307	0.016258	0.126158
Rell2	-2.40325	0.0162501	0.126158
Zbtb25	2.40301	0.0162606	0.126158
Edc4	-2.40207	0.0163026	0.126408
Agfg1	2.40113	0.0163447	0.126555
Gpd1l	2.40128	0.0163378	0.126555
Thoc1	-2.40099	0.0163506	0.126555
Cox7c	-2.40024	0.0163841	0.126739
Gramd1a	-2.39966	0.0164102	0.126796
Herc3	2.39965	0.0164108	0.126796
Mcam	-2.39868	0.0164544	0.127058
Bend7	2.39794	0.0164875	0.127163
Zfp72	2.39805	0.0164828	0.127163
Atp11c	2.39693	0.0165329	0.127355
Cnot10	-2.39652	0.0165514	0.127355
Comtd1	-2.39657	0.0165494	0.127355
Enho	-2.39655	0.0165502	0.127355
Uba6	2.39595	0.0165775	0.127481
Zkscan1	2.3957	0.0165886	0.127491
Chrac1	-2.39406	0.0166631	0.127763
Evl	-2.39426	0.0166541	0.127763
Fam20b	2.3941	0.016661	0.127763
Fbxo44	-2.39415	0.016659	0.127763
Igbp1	-2.39314	0.0167048	0.127945
Mrps15	-2.39268	0.0167259	0.127945
Rhov	-2.39284	0.0167185	0.127945
Trub1	-2.39302	0.0167105	0.127945
Otud7b	2.39191	0.0167611	0.128139
Cdk5rap3	-2.39016	0.0168411	0.128455
Cuedc2	-2.39015	0.0168417	0.128455
Nipbl	2.39049	0.016826	0.128455
Prps2	2.39054	0.0168238	0.128455
Gpsm1	-2.38987	0.0168543	0.128476
Rgs6	2.38965	0.0168643	0.128477
Sgsh	-2.38925	0.016883	0.128545
Fuca2	2.38831	0.0169262	0.12866
Neurl1b	-2.38814	0.0169338	0.12866
Pip5kl1	-2.38801	0.01694	0.12866
Tor1aip1	2.38835	0.016924	0.12866
Zswim8	-2.38785	0.0169474	0.12866
Gabra3	2.3876	0.016959	0.128674
Stk19	-2.38731	0.0169721	0.128698
Cttnbp2nl	2.38676	0.0169978	0.128744
Hdac11	-2.38678	0.0169966	0.128744
Ssr2	-2.38652	0.0170086	0.128751
Fbrs	-2.38557	0.0170528	0.128901
Gm14306	2.38546	0.017058	0.128901
Slc25a23	-2.38581	0.0170415	0.128901
Ercc1	-2.38392	0.0171296	0.129367
Usb1	-2.38313	0.0171659	0.129567
Recql5	-2.38255	0.017193	0.129697
Tusc2	-2.38212	0.0172133	0.129775
Akr1a1	-2.38118	0.0172574	0.129883
Cars	-2.38156	0.0172394	0.129883
Hdac6	-2.38135	0.0172493	0.129883
Enpp4	2.38054	0.0172873	0.129958
Gm9938	2.38059	0.017285	0.129958
Adcy2	2.3787	0.017374	0.13046
Prps1l3	2.37871	0.0173735	0.13046
Etaa1	2.37795	0.0174093	0.13065
Ndufs3	-2.37733	0.0174382	0.130792
Ahcyl2	2.37609	0.017497	0.131158
Zfp788	2.37574	0.0175138	0.131208
Hipk1	2.37532	0.0175335	0.131281
Rpl32	-2.37456	0.01757	0.131403
Tgfbr3	2.3747	0.017563	0.131403
Ehbp1l1	-2.37265	0.0176609	0.131742
Exoc2	2.37255	0.0176657	0.131742
Nlgn1	2.37337	0.0176267	0.131742
Smad4	2.37276	0.0176556	0.131742
Zadh2	2.37264	0.0176615	0.131742
Dhrs1	-2.37195	0.0176943	0.13188
Nfatc3	2.37165	0.017709	0.131914
Gm16586	-2.37119	0.0177308	0.131998
Ikzf1	2.37099	0.0177405	0.131998
Clk3	-2.37043	0.0177673	0.132123
Cbfa2t2	2.36913	0.0178298	0.132512
Dmxl1	2.36825	0.0178725	0.132754
Tmcc1	2.36786	0.0178914	0.132819
Wdr47	2.36765	0.0179017	0.13282
Ndc1	2.36714	0.017926	0.132925
Ccdc80	2.36579	0.0179919	0.133338
Vcam1	2.3655	0.0180057	0.133365
Lhfpl3	2.36528	0.0180164	0.133368
Crbn	2.36356	0.0181001	0.133655
Hist2h2aa2	-2.36396	0.0180809	0.133655
Mrpl57	-2.36343	0.0181065	0.133655
Mrps10	-2.36413	0.0180726	0.133655
Rbm6	-2.3637	0.0180935	0.133655
Rpl10	-2.36323	0.0181165	0.133655
Ttc13	-2.36277	0.018139	0.133745
Ddn	-2.35879	0.0183347	0.13489
Entpd6	-2.35885	0.0183318	0.13489
Pitpnm3	-2.35877	0.0183355	0.13489
Usp5	-2.35902	0.0183231	0.13489
Safb2	-2.35847	0.0183506	0.134925
Dhrs7b	-2.35824	0.0183619	0.134933
Hmox2	-2.35758	0.0183947	0.135098
Cox17	-2.35576	0.0184847	0.135275
Fbxw4	-2.35576	0.0184849	0.135275
Gm13629	2.35579	0.0184834	0.135275
Gripap1	-2.35665	0.0184408	0.135275
Ints8	2.35567	0.0184895	0.135275
Prcp	2.35542	0.0185016	0.135275
Rab32	2.35545	0.0185005	0.135275
Taok2	-2.35656	0.0184451	0.135275
Abhd17b	2.35454	0.0185456	0.135435
Dclk1	2.35411	0.0185669	0.135435
Prom1	-2.35404	0.0185706	0.135435
Sdcbp	2.35458	0.0185434	0.135435
Taf8	-2.35395	0.0185753	0.135435
Qk	2.35247	0.0186492	0.135898
Ift20	-2.35159	0.0186935	0.136145
Fcgr2b	2.35123	0.0187117	0.136201
Smpdl3a	2.35083	0.0187315	0.13627
1700047M11Rik	-2.34882	0.0188329	0.136599
Aqp4	2.34859	0.0188448	0.136599
Chmp2a	-2.34928	0.0188097	0.136599
Colec12	2.34849	0.0188499	0.136599
Ddr2	2.34928	0.0188097	0.136599
Ube2k	2.34902	0.0188231	0.136599
Zfp850	2.34897	0.0188254	0.136599
Asah1	2.34825	0.018862	0.136611
Cox16	2.34755	0.0188975	0.136716
Wscd2	-2.34761	0.0188943	0.136716
Trp53inp1	2.34731	0.0189096	0.136728
Chsy3	2.34663	0.018944	0.136885
Map3k9	2.34593	0.0189795	0.136885
Ngrn	-2.34614	0.0189692	0.136885
Rnh1	-2.34585	0.0189837	0.136885
Rreb1	-2.34601	0.0189755	0.136885
Tars2	-2.34503	0.0190256	0.137112
Ddx19a	2.34411	0.0190727	0.137324
Wwc2	2.34404	0.0190761	0.137324
Cpsf7	-2.3432	0.0191189	0.137557
Msrb1	-2.34246	0.0191571	0.137756
Pten	2.34225	0.0191677	0.137756
Tdgf1	2.34161	0.0192008	0.137918
Ifit3b	2.34124	0.0192201	0.137943
Lrrc16b	-2.34066	0.0192498	0.137943
Mrpl52	-2.34106	0.019229	0.137943
Mrps9	-2.34036	0.0192652	0.137943
Nrde2	-2.34031	0.0192675	0.137943
Pias1	2.34034	0.0192662	0.137943
Tiparp	2.33974	0.0192971	0.13808
Ncald	2.33868	0.0193522	0.138294
Porcn	-2.33881	0.019345	0.138294
Srsf9	-2.33855	0.0193589	0.138294
Ccdc50	2.33806	0.0193839	0.138397
Tgfbr1	2.33767	0.0194046	0.13846
Zmym1	2.33749	0.0194139	0.13846
Cdc27	2.33678	0.0194504	0.138529
Fam196a	2.33674	0.0194526	0.138529
Rrp1b	-2.33668	0.019456	0.138529
Svep1	2.33649	0.0194659	0.138529
Bcl7b	-2.33573	0.0195055	0.138583
Gemin4	-2.3361	0.0194858	0.138583
Oxtr	-2.33553	0.0195159	0.138583
Ppm1e	2.33555	0.0195145	0.138583
Gm16211	-2.33528	0.0195287	0.138598
Sept4	-2.33346	0.0196241	0.1392
Ccdc181	-2.3328	0.0196586	0.139369
Rab4a	-2.33256	0.0196713	0.139384
Pla2g15	-2.33202	0.0196995	0.139508
Mecr	-2.33165	0.0197191	0.139516
Steap3	2.33159	0.019722	0.139516
Rabl6	-2.33138	0.0197331	0.139519
Acer3	2.33074	0.019767	0.139683
Klhl42	2.3305	0.0197796	0.139697
Arhgap15	2.32945	0.0198351	0.139766
Cxxc4	2.3289	0.0198642	0.139766
Dxo	-2.32909	0.0198541	0.139766
Sptbn1	-2.32985	0.0198142	0.139766
Ssh2	2.32914	0.0198515	0.139766
Stard5	2.32949	0.0198329	0.139766
Surf2	-2.32969	0.0198225	0.139766
Cnot11	2.32868	0.019876	0.139774
Mrap2	2.32839	0.0198916	0.139808
Aars2	-2.32768	0.019929	0.139929
Acadsb	2.3261	0.0200134	0.139929
Kptn	-2.32758	0.0199343	0.139929
Mark4	-2.32636	0.0199991	0.139929
Pafah1b2	2.32693	0.0199688	0.139929
Parp3	2.32636	0.0199996	0.139929
Rnf121	-2.32743	0.0199423	0.139929
Smc1a	-2.3271	0.01996	0.139929
Syndig1l	-2.32591	0.0200233	0.139929
Tyw5	-2.32585	0.0200266	0.139929
Vps72	-2.32677	0.0199775	0.139929
Ccs	-2.32515	0.0200638	0.14004
Prr14l	2.32526	0.020058	0.14004
Phrf1	-2.32343	0.0201563	0.14061
Zfpl1	-2.32313	0.0201721	0.140645
Nagk	-2.32222	0.0202209	0.14076
Sfmbt2	2.32244	0.0202095	0.14076
Svip	2.32235	0.020214	0.14076
Ankrd34b	2.32015	0.020333	0.141165
Larp6	-2.32038	0.0203205	0.141165
Mrpl51	-2.32065	0.0203056	0.141165
Slc27a3	-2.32015	0.020333	0.141165
Ugp2	2.32052	0.0203127	0.141165
Rspo1	-2.31974	0.0203552	0.141244
Aplp1	-2.31793	0.020453	0.141697
Rae1	-2.31809	0.0204444	0.141697
Tmem9	2.31798	0.0204503	0.141697
Nipal2	2.31748	0.0204777	0.141793
Btg3	-2.31556	0.0205822	0.142393
Npas3	2.31549	0.0205861	0.142393
Git1	-2.31513	0.0206057	0.142453
Itfg2	-2.31386	0.0206753	0.14273
Rps28	-2.31392	0.0206724	0.14273
Uchl1	-2.3138	0.0206785	0.14273
Fmn1	2.31305	0.0207197	0.142939
Hhip	2.31247	0.0207516	0.143083
Fkbp8	-2.3121	0.0207722	0.14315
Zfp1	-2.31092	0.020837	0.143521
Ulk2	2.31066	0.0208518	0.143547
Rbm33	-2.30949	0.0209166	0.143917
Psmb5	-2.307	0.0210547	0.144791
Dok4	-2.30645	0.0210857	0.144852
Me2	2.30656	0.0210796	0.144852
B630005N14Rik	2.30563	0.0211313	0.144998
Nudt22	-2.30566	0.0211297	0.144998
Zfp52	2.30547	0.0211402	0.144998
Alg1	-2.30519	0.0211557	0.145028
Eif1	-2.30496	0.0211686	0.145041
Ifitm1	2.30412	0.0212158	0.145287
Ctxn1	-2.30343	0.0212545	0.14529
Eps15	2.30318	0.0212689	0.14529
Gtf3c5	-2.30313	0.0212717	0.14529
Vcl	2.30323	0.0212662	0.14529
Wasl	2.3038	0.0212338	0.14529
Eif2b5	-2.30259	0.0213022	0.145422
Suz12	2.30231	0.0213174	0.14545
Lars	-2.30093	0.0213953	0.14583
Trrap	-2.30103	0.0213898	0.14583
Adra1a	2.30072	0.0214072	0.145835
Arpc3	-2.29969	0.0214655	0.145841
Pcdh17	2.29952	0.0214756	0.145841
Ppp1r16a	-2.29933	0.0214862	0.145841
Slc13a3	2.29967	0.021467	0.145841
Snhg11	-2.30009	0.0214429	0.145841
Stat3	2.29939	0.0214826	0.145841
Urod	-2.29945	0.0214793	0.145841
Gk	2.2981	0.0215562	0.146187
Gm5577	-2.29804	0.0215595	0.146187
Tspan15	-2.29762	0.0215834	0.146273
Vwa5a	2.29697	0.0216205	0.146448
Atad1	2.29647	0.0216489	0.146488
Ttc27	-2.29651	0.0216469	0.146488
Rrbp1	-2.29533	0.0217142	0.146854
Tecr	-2.29489	0.0217395	0.146949
Srl	2.29451	0.0217612	0.14702
2310033P09Rik	-2.29408	0.0217861	0.147036
Apoo	2.29411	0.0217842	0.147036
Prkaa1	2.29359	0.021814	0.147073
Ydjc	-2.29371	0.0218071	0.147073
Nudt7	2.29266	0.0218674	0.147305
Senp8	2.2926	0.021871	0.147305
Ankrd13c	2.29168	0.0219241	0.147443
Eif4a3	-2.29157	0.0219302	0.147443
Ipo4	-2.29187	0.0219129	0.147443
Tmem50b	2.29146	0.0219365	0.147443
Aspa	2.29116	0.0219541	0.147465
Brf1	-2.29073	0.0219789	0.147465
Cant1	-2.29063	0.021985	0.147465
Rasl10a	-2.29073	0.0219792	0.147465
Csrp2bp	-2.28992	0.0220257	0.147663
Dnal4	-2.28888	0.0220865	0.147919
Exosc4	-2.28889	0.0220855	0.147919
Mzt2	-2.28852	0.022107	0.14798
Scamp1	2.28772	0.0221538	0.148217
Pfdn2	-2.28696	0.022198	0.148437
Eml1	-2.28545	0.0222867	0.148954
Lrrc24	-2.28498	0.0223138	0.148983
Pnn	-2.28505	0.02231	0.148983
Ado	2.28192	0.022494	0.149727
Cpxm1	2.28242	0.0224647	0.149727
Dtx1	-2.28197	0.0224909	0.149727
Mtmr6	2.28204	0.0224871	0.149727
Pmm1	-2.28278	0.0224431	0.149727
Rassf4	-2.28232	0.0224707	0.149727
Flcn	-2.28141	0.0225242	0.149852
Hsp90aa1	-2.281	0.0225484	0.149929
Usp21	-2.28083	0.0225587	0.149929
Abcd4	-2.27946	0.0226398	0.150086
Ccdc186	2.27976	0.0226218	0.150086
Cyth2	-2.27967	0.0226274	0.150086
Galnt18	-2.27949	0.0226377	0.150086
Znhit2	-2.2796	0.0226312	0.150086
Med10	-2.27856	0.0226933	0.150235
Mtbp	-2.27851	0.022696	0.150235
Panx1	-2.2785	0.0226967	0.150235
Ccnd2	-2.27814	0.0227183	0.150302
Arpc1a	-2.27747	0.022758	0.150401
Cdc37l1	2.27731	0.0227678	0.150401
Mrps27	-2.27742	0.0227612	0.150401
Timp3	2.27712	0.0227793	0.150401
Dnajc15	2.2761	0.0228402	0.150554
Gm28285	2.27618	0.0228353	0.150554
Gm3636	-2.27596	0.0228486	0.150554
Ranbp10	-2.27624	0.0228317	0.150554
Aurkaip1	-2.27467	0.0229256	0.150645
Commd5	-2.27457	0.0229315	0.150645
Kpna6	2.27528	0.0228892	0.150645
Lipe	-2.27486	0.0229143	0.150645
Nupl1	2.27502	0.0229046	0.150645
Ppp1r14b	-2.27501	0.0229053	0.150645
Coa5	2.27384	0.0229756	0.150768
Cxcl16	2.27369	0.0229849	0.150768
Dnm2	-2.27389	0.0229728	0.150768
Mapk1ip1	-2.27325	0.0230112	0.15079
Mrc2	2.27329	0.0230088	0.15079
Fam69b	-2.27234	0.0230659	0.150908
Gbe1	2.27199	0.023087	0.150908
Pdrg1	-2.27242	0.0230613	0.150908
Rsrp1	-2.2727	0.0230445	0.150908
[truncated: 11,074 more rows]

## Sheet: 1month_SSC
	stouffers_z	meta_p	FDR
Gria3	-7.49942	6.40990957940197e-14	9.52256167115956e-10
Zmym2	-6.22482	4.82094855676691e-10	3.58100058796646e-06
Gpx3	5.39385	6.89652221024488e-08	0.000341516
Prrg1	5.16642	2.38616769610141e-07	0.000886223
Rpl10	-5.0838	3.69955681219498e-07	0.00109921
Egr3	-4.93808	7.88956258220444e-07	0.00195346
Col22a1	4.83065	1.36085886165757e-06	0.00252711
Krt9	4.84327	1.27722406207091e-06	0.00252711
Egfem1	-4.76018	1.93421163679145e-06	0.00319274
2600014E21Rik	4.66198	3.13185230531887e-06	0.00457734
Comt	-4.6457	3.38925014620559e-06	0.00457734
Mettl24	4.3057	1.6645840416106e-05	0.0206076
Card10	4.1935	2.74681901333217e-05	0.0313898
Arxes2	4.15675	3.22813212330369e-05	0.0342551
Amica1	4.06622	4.77809343140755e-05	0.0473222
Fbxo16	-3.9676	7.25986327868456e-05	0.0541109
Galntl6	3.95083	7.78804878002783e-05	0.0541109
Gpatch2	3.98132	6.85321939789959e-05	0.0541109
Ift81	-3.96427	7.36199371932682e-05	0.0541109
Lamp5	-3.99215	6.54771175363942e-05	0.0541109
Map3k14	-4.00913	6.09427407931704e-05	0.0541109
Ppme1	-3.93682	8.25688620572319e-05	0.0541109
Rnf167	-3.93334	8.37742193300367e-05	0.0541109
Itgb4	3.91703	8.96458383105421e-05	0.0554908
Kremen1	3.86471	0.000111221	0.061297
Mgat4c	3.86431	0.000111404	0.061297
Sox5	3.87868	0.000105023	0.061297
Nbeal1	3.82009	0.000133401	0.0707786
Fkbp1a	-3.75098	0.000176142	0.0902332
2410018L13Rik	3.71173	0.000205844	0.0961036
Actb	-3.71031	0.000207008	0.0961036
Ptk2b	-3.71582	0.000202543	0.0961036
C1ra	-3.70049	0.000215186	0.0968729
Srrm2	-3.68849	0.000225592	0.0985705
H3f3b	-3.66671	0.000245692	0.0986487
Npy	-3.67912	0.000234041	0.0986487
Tshz2	3.67342	0.000239323	0.0986487
Gm12963	3.63786	0.000274917	0.107478
Josd1	-3.61892	0.000295834	0.111213
Vstm2b	3.61578	0.000299442	0.111213
Eftud2	-3.59566	0.00032357	0.114451
Irf2bp2	-3.59958	0.000318729	0.114451
Ap1s2	3.56332	0.000366189	0.120312
Arl6ip5	-3.54255	0.000396283	0.120312
Calb1	-3.56362	0.000365772	0.120312
Henmt1	3.56416	0.000365027	0.120312
Nfil3	-3.55125	0.000383399	0.120312
Rec8	3.54426	0.000393719	0.120312
Sh3bp2	3.53745	0.000404017	0.120312
Stx6	-3.53685	0.000404927	0.120312
Ddx4	3.50059	0.000464229	0.135227
Cd34	-3.4751	0.000510655	0.142424
Pth1r	3.4665	0.000527283	0.142424
Rnd1	-3.47306	0.000514566	0.142424
Trpc6	-3.47056	0.000519381	0.142424
Pi4kb	-3.45375	0.000552852	0.144292
Scn4b	3.45337	0.000553626	0.144292
Gfra4	-3.44787	0.000565024	0.144724
Grin2a	-3.42787	0.00060833	0.153175
Ttyh1	-3.41848	0.000629729	0.153365
mt-Atp8	3.42012	0.000625927	0.153365
Gm28285	3.40671	0.000657499	0.157545
Slc4a3	-3.40162	0.000669871	0.157962
Gm8797	-3.38344	0.000715836	0.166163
St6galnac5	3.37518	0.000737664	0.168596
1700019D03Rik	3.35169	0.000803186	0.171115
Napa	-3.35063	0.000806278	0.171115
Rxfp1	3.35759	0.000786264	0.171115
Tbc1d4	3.35158	0.000803531	0.171115
Zdhhc8	-3.36309	0.000770748	0.171115
Dubr	3.33832	0.000842869	0.175976
Kit	-3.33358	0.00085736	0.175976
Prr13	-3.3312	0.000864715	0.175976
A230077H06Rik	3.30642	0.000944978	0.176463
Alox8	3.27752	0.00104723	0.176463
Aloxe3	-3.30399	0.000953178	0.176463
Ano10	-3.28844	0.00100744	0.176463
Ccdc59	-3.32131	0.00089595	0.176463
Cyp39a1	3.30534	0.000948598	0.176463
Emd	-3.31682	0.000910482	0.176463
Gm2824	3.32366	0.000888448	0.176463
H2-Ab1	3.27604	0.00105273	0.176463
Lor	3.27646	0.00105118	0.176463
Metrnl	-3.27486	0.00105716	0.176463
Mtmr1	3.29147	0.000996635	0.176463
Neu1	-3.28674	0.00101353	0.176463
Ryr1	3.29317	0.00099066	0.176463
Spag7	-3.30188	0.000960378	0.176463
Trpc3	3.28216	0.00103015	0.176463
Adcy8	-3.26682	0.00108764	0.179532
Abi3bp	3.25417	0.00113726	0.181668
Gm10516	3.25617	0.00112928	0.181668
Srpx2	3.2603	0.00111296	0.181668
Zfp87	-3.24541	0.00117282	0.185355
Akap11	-3.23946	0.00119756	0.187273
Vwc2l	3.22411	0.00126363	0.195547
Ptpn4	3.21908	0.00128602	0.19696
C1qtnf1	3.21189	0.00131867	0.199097
Fosb	-3.20748	0.00133903	0.199097
Lgr5	3.20437	0.00135358	0.199097
Rnf39	-3.20678	0.00134228	0.199097
Gm28042	3.19913	0.00137841	0.200685
Tspan31	-3.19643	0.00139139	0.200685
Nrsn2	3.19224	0.00141172	0.201659
Polr2e	-3.18272	0.00145897	0.205442
Vip	-3.18136	0.00146587	0.205442
Gps1	-3.16325	0.00156019	0.216619
Agpat9	-3.13508	0.00171808	0.216915
Brinp3	-3.13719	0.00170573	0.216915
Cadm3	-3.13138	0.00173986	0.216915
Cd276	-3.13409	0.00172387	0.216915
D8Ertd82e	-3.13645	0.00171007	0.216915
Gm20594	-3.14601	0.00165514	0.216915
Kcnk2	3.14608	0.00165472	0.216915
Mpv17	-3.15336	0.00161402	0.216915
Parvg	3.12532	0.00177612	0.216915
Rarb	3.12188	0.00179701	0.216915
Slc9a5	-3.11967	0.00181054	0.216915
Smim17	3.12798	0.00176013	0.216915
Tdrd1	3.13494	0.00171891	0.216915
Tenm2	-3.15542	0.00160269	0.216915
Tnpo1	3.12244	0.00179357	0.216915
Tpm1	-3.15337	0.00161397	0.216915
Trpv6	3.12702	0.00176585	0.216915
Tmem59l	-3.11426	0.00184405	0.219161
Gm9866	3.10258	0.00191841	0.224409
Iqgap3	3.10329	0.00191385	0.224409
Ankrd13a	3.09215	0.00198715	0.228722
Ly75	3.09242	0.00198529	0.228722
Tmem198	-3.09001	0.00200148	0.228722
Pak2	3.08419	0.00204109	0.231469
Rnf17	3.07893	0.00207746	0.233809
Rgs6	-3.07486	0.00210598	0.235236
Cxx1a	-3.07034	0.00213813	0.23529
Plekhg1	3.07074	0.00213528	0.23529
Adgrd1	3.06589	0.00217021	0.237064
Aldh3a1	3.06163	0.00220133	0.238708
Arhgef10	3.05481	0.00225207	0.239494
Dock10	3.05633	0.00224063	0.239494
Pip5k1b	-3.05326	0.00226369	0.239494
Wnt10a	-3.05202	0.00227307	0.239494
Lrch1	3.04154	0.00235368	0.242822
Nudt9	-3.04197	0.00235038	0.242822
Vwa7	3.04254	0.00234594	0.242822
Rb1cc1	3.03554	0.00240104	0.244314
Rnf152	3.03636	0.00239451	0.244314
Ssu72	-3.03083	0.0024388	0.246468
Cldn22	-3.0264	0.00247488	0.248425
Dusp14	-3.02188	0.00251212	0.25047
6330403K07Rik	3.0058	0.00264886	0.250547
Casp3	-3.00625	0.00264495	0.250547
Cgn	3.01513	0.00256871	0.250547
Evc2	-2.99686	0.00272772	0.250547
Litaf	3.01922	0.00253426	0.250547
Myo1e	2.99752	0.00272186	0.250547
Nelfe	-3.01439	0.00257498	0.250547
Nov	-2.99842	0.00271386	0.250547
Nptxr	-2.99742	0.00272276	0.250547
Phrf1	-2.99637	0.00273214	0.250547
Polr2i	-2.99818	0.00271601	0.250547
Stac2	3.00067	0.00269391	0.250547
Zfp811	3.00098	0.00269115	0.250547
Kctd12	2.99018	0.00278818	0.252568
Maged2	-2.99152	0.00277595	0.252568
Fam3a	-2.98291	0.00285521	0.255524
Zfp697	-2.9833	0.00285161	0.255524
Kalrn	-2.97925	0.00288956	0.256625
Plppr3	-2.97653	0.00291529	0.256625
Sept11	-2.97611	0.00291934	0.256625
Car11	-2.9707	0.00297121	0.258242
Cnnm1	-2.97057	0.00297249	0.258242
Cbln1	2.96219	0.00305455	0.260285
Etl4	2.96103	0.00306609	0.260285
Plagl1	2.96369	0.00303975	0.260285
Tbata	2.9652	0.00302482	0.260285
Fap	2.95847	0.00309166	0.260964
Gpr34	2.95213	0.00315586	0.264306
Mycbpap	-2.95106	0.00316683	0.264306
Anln	2.94661	0.00321276	0.266641
Cyp26b1	2.93789	0.00330455	0.268264
Impdh1	-2.93955	0.00328686	0.268264
P4ha2	2.94187	0.00326233	0.268264
Rap2c	2.94059	0.00327591	0.268264
Fam102b	2.93501	0.00333533	0.269292
Abi1	-2.93008	0.00338878	0.272107
Nrp1	2.92843	0.00340684	0.272107
Rgs3	-2.92439	0.00345131	0.274185
Pcna	-2.91559	0.00355017	0.277433
Pih1d2	-2.91412	0.00356689	0.277433
Psmc3	-2.91534	0.00355307	0.277433
Tnfsfm13	2.91899	0.00351162	0.277433
Dazl	2.91018	0.00361226	0.279267
Itm2c	-2.90881	0.00362806	0.279267
Rgs7	-2.90512	0.00367112	0.281125
Rims3	-2.89903	0.00374324	0.285178
Gjc3	2.89328	0.00381247	0.287503
Nhlrc1	2.89452	0.00379744	0.287503
9330020H09Rik	2.88398	0.00392683	0.288797
Fam205a4	2.8843	0.00392281	0.288797
Praf2	-2.8883	0.00387335	0.288797
Tmem14a	-2.88592	0.00390273	0.288797
Tubgcp2	-2.88526	0.0039109	0.288797
Wbp2	-2.87773	0.00400544	0.293127
E130308A19Rik	2.87384	0.00405514	0.293869
Junb	-2.87417	0.00405095	0.293869
Bdh1	-2.86967	0.004109	0.294896
Tmed4	-2.87056	0.00409745	0.294896
4930447C04Rik	2.86594	0.00415776	0.295775
Imp3	-2.86569	0.00416107	0.295775
Bsdc1	-2.86055	0.00422909	0.299178
Ccdc85b	2.85531	0.00429951	0.300257
Stard5	2.85614	0.00428825	0.300257
Sub1	-2.8549	0.00430498	0.300257
Naa16	2.85146	0.00435184	0.302107
Anp32a	-2.84545	0.00443491	0.30226
Dnajc21	-2.83778	0.00454281	0.30226
Fgd5	2.8386	0.00453121	0.30226
Mtrf1l	2.83687	0.00455581	0.30226
Myo15b	-2.84095	0.00449788	0.30226
Nrf1	-2.84081	0.00449998	0.30226
Sertad1	-2.84429	0.00445106	0.30226
Skap1	2.83675	0.00455751	0.30226
Srrd	-2.83796	0.00454028	0.30226
Ubtd1	2.84859	0.00439135	0.30226
0610009B22Rik	2.83061	0.00464594	0.304223
Slc4a8	2.83043	0.00464853	0.304223
Wdr81	-2.83248	0.00461892	0.304223
Hpca	-2.82674	0.00470247	0.30486
Igfbp5	2.82696	0.00469926	0.30486
Mctp1	2.82417	0.00474036	0.30486
Srgap1	2.82552	0.00472042	0.30486
Adrb1	-2.80788	0.00498691	0.30869
Arfgap1	-2.8092	0.00496649	0.30869
Atp6v1e1	-2.81663	0.00485306	0.30869
BC025920	-2.80869	0.00497429	0.30869
Brwd1	2.81276	0.00491179	0.30869
Cwc15	-2.81297	0.00490855	0.30869
Prr5l	2.81109	0.00493746	0.30869
Rnf34	-2.80814	0.00498281	0.30869
Rps27	-2.81413	0.00489089	0.30869
Gstz1	-2.803	0.0050629	0.310139
Nell2	-2.80335	0.00505747	0.310139
Sirpa	-2.80236	0.00507295	0.310139
Ctnna2	2.79438	0.0051999	0.310322
Egr4	-2.79763	0.00514792	0.310322
Fxyd1	-2.7943	0.00520128	0.310322
Morc2a	2.79514	0.0051878	0.310322
Olfm3	2.79741	0.00515141	0.310322
Smn1	-2.79801	0.00514178	0.310322
1500009L16Rik	2.78615	0.00533389	0.312045
Dzip1l	2.78733	0.00531441	0.312045
Gucy1a3	-2.79012	0.00526893	0.312045
Paqr5	2.78592	0.00533753	0.312045
Rassf10	2.78479	0.00535618	0.312045
Sla	2.78821	0.00530003	0.312045
Dram2	2.77786	0.0054718	0.31686
Nek6	-2.77663	0.00549257	0.31686
Vwa3b	2.77602	0.00550283	0.31686
Ccer2	2.76907	0.00562163	0.319076
Fam188a	-2.76906	0.00562185	0.319076
Lin28b	2.76875	0.00562722	0.319076
Mapk12	2.77211	0.0055694	0.319076
Casc4	-2.76243	0.00573725	0.319219
Cox18	2.75545	0.00586119	0.319219
Erlin1	-2.75398	0.00588758	0.319219
Hk2	2.76667	0.00566317	0.319219
Htr2c	2.75613	0.00584893	0.319219
Mib1	2.76474	0.00569679	0.319219
Pknox2	-2.75993	0.00578142	0.319219
Pvrl1	-2.7639	0.00571155	0.319219
Raver2	2.75677	0.00583759	0.319219
Sccpdh	2.76327	0.00572262	0.319219
Slc31a2	2.75453	0.00587773	0.319219
Zfp369	2.75689	0.00583537	0.319219
Pla2r1	-2.74843	0.0059882	0.321235
Ppfia2	-2.74835	0.00598965	0.321235
Zpbp	2.75067	0.00594742	0.321235
Htr7	-2.74664	0.00602092	0.321751
Paip2b	2.7443	0.00606409	0.322896
Cd164	2.74267	0.0060941	0.323335
Cyp46a1	-2.73988	0.00614609	0.324089
Pde4a	2.73957	0.00615193	0.324089
Ccdc74a	2.7367	0.00620597	0.32578
Wbscr17	2.73008	0.00633187	0.331219
Parvb	2.72502	0.00642971	0.335157
Esrrg	2.72352	0.0064591	0.335512
Ensa	-2.71932	0.00654171	0.335845
Gpr155	2.72078	0.00651283	0.335845
Trh	2.72117	0.0065051	0.335845
Yipf6	2.7186	0.00655594	0.335845
Emid1	2.71338	0.00666005	0.335935
Frmd6	-2.71476	0.00663231	0.335935
G630016G05Rik	2.71184	0.006691	0.335935
Glod4	-2.71629	0.00660184	0.335935
Pde4c	2.71173	0.00669336	0.335935
Postn	2.71609	0.00660572	0.335935
Olfm2	-2.70842	0.00676046	0.33816
Chst1	-2.70373	0.00685665	0.34182
1110008L16Rik	-2.6935	0.00707055	0.342926
1810024B03Rik	2.68543	0.00724365	0.342926
A230052G05Rik	2.68756	0.00719753	0.342926
Atp1a1	-2.6831	0.00729433	0.342926
Atp6v1g2	-2.69666	0.00700395	0.342926
Cdh8	-2.6995	0.00694433	0.342926
Cyfip2	-2.68437	0.0072667	0.342926
Dis3l2	-2.68603	0.00723057	0.342926
Gemin6	-2.69646	0.00700803	0.342926
Ift46	-2.68375	0.00728018	0.342926
Klhl14	2.6902	0.00714096	0.342926
Osbpl1a	-2.68721	0.00720525	0.342926
Rasgrp2	2.68431	0.00726802	0.342926
Rtn4rl1	-2.69296	0.00708203	0.342926
Snrpf	-2.69054	0.00713367	0.342926
Syne1	-2.70145	0.00690374	0.342926
Ubl5	-2.68989	0.00714757	0.342926
Unc45a	-2.68344	0.00728692	0.342926
1810041L15Rik	2.67247	0.00752945	0.343623
5330416C01Rik	2.66103	0.00779015	0.343623
Actl6b	-2.65437	0.00794567	0.343623
Axin1	-2.67188	0.0075427	0.343623
B3galt5	2.65744	0.00787356	0.343623
Bcl2l13	-2.66204	0.00776698	0.343623
C2cd2l	-2.67665	0.00743634	0.343623
Chrm1	-2.65839	0.00785139	0.343623
Cul3	-2.66989	0.00758769	0.343623
Ephb1	2.6727	0.00752433	0.343623
Fut9	2.66263	0.00775322	0.343623
Inadl	2.66225	0.00776209	0.343623
Kcnip1	-2.66339	0.00773587	0.343623
Lcp2	2.6736	0.00750422	0.343623
Ldhb	-2.6697	0.00759187	0.343623
Lrrc9	2.65361	0.00796366	0.343623
Lrrtm4	-2.67933	0.00737703	0.343623
Man1b1	-2.65786	0.00786376	0.343623
Nfib	2.66377	0.00772714	0.343623
Pcdh8	-2.65097	0.00802619	0.343623
Phf13	-2.67644	0.00744088	0.343623
Poll	-2.67942	0.0073749	0.343623
Rab23	2.65232	0.00799408	0.343623
Saraf	-2.65164	0.00801027	0.343623
Slc35f1	2.65606	0.00790598	0.343623
Snx32	-2.66573	0.00768224	0.343623
Stmn4	-2.66138	0.00778211	0.343623
Thsd7b	2.6637	0.00772875	0.343623
Tmed2	-2.65504	0.00792993	0.343623
Tmem109	-2.65418	0.00795022	0.343623
Tmem132c	2.66765	0.00763836	0.343623
Cxx1c	-2.64867	0.008081	0.34394
Mpp2	-2.64879	0.00807815	0.34394
Uhmk1	2.64775	0.00810306	0.34394
Ccdc138	2.64127	0.00825947	0.34396
Ctla2b	2.63806	0.00833826	0.34396
D430036J16Rik	2.64049	0.0082786	0.34396
Dusp5	-2.63941	0.00830513	0.34396
Efna1	-2.64576	0.00815085	0.34396
Fndc3b	2.64454	0.00818031	0.34396
Fyn	-2.64565	0.00815347	0.34396
Grik3	2.64334	0.00820929	0.34396
Htr1a	2.63845	0.00832858	0.34396
Mapk4	-2.63725	0.00835822	0.34396
Ubb	-2.64239	0.00823232	0.34396
Adcy5	2.63408	0.00843651	0.344373
Exosc5	-2.63413	0.0084352	0.344373
Grcc10	-2.63403	0.0084378	0.344373
Lipo1	2.63123	0.00850758	0.34627
Pcbp2	-2.62972	0.00854556	0.346866
Samd5	2.62756	0.00859993	0.347176
Sumo3	-2.62813	0.00858559	0.347176
Hs3st5	2.6246	0.00867508	0.348316
Mrps33	-2.62549	0.00865245	0.348316
Tsen34	-2.62179	0.00874688	0.350252
Nepro	2.62006	0.00879151	0.351093
Pcdhga11	2.61906	0.00881735	0.351181
Prkch	2.61704	0.0088695	0.352314
Tmcc3	2.61529	0.00891514	0.353182
Cacng3	-2.61344	0.00896359	0.353218
Gsg1l	-2.61398	0.00894936	0.353218
Dmtn	-2.61116	0.00902347	0.353768
Nebl	2.6111	0.00902519	0.353768
Bcap31	-2.6089	0.00908339	0.35504
Sbds	-2.60807	0.00910543	0.35504
Pcdhb9	-2.60563	0.00917063	0.356646
Atp11a	2.60457	0.00919897	0.356814
Ccdc122	2.60334	0.0092321	0.357167
Cript	2.60207	0.00926617	0.357554
Cxx1b	-2.59537	0.00944898	0.359013
Drd5	2.59697	0.00940515	0.359013
Ndufaf3	-2.59848	0.0093638	0.359013
Pde2a	-2.59671	0.00941217	0.359013
Resp18	2.59953	0.00933526	0.359013
Rgs4	-2.59618	0.00942674	0.359013
Abhd11os	2.59398	0.00948713	0.359543
Slc26a4	2.59053	0.00958281	0.362245
Sema3e	2.58668	0.00969069	0.365393
Ddn	-2.58486	0.00974179	0.36639
Ict1	-2.5837	0.00977477	0.366702
Cinp	-2.58186	0.0098269	0.366895
Zdhhc22	2.58178	0.00982931	0.366895
2010300C02Rik	-2.57652	0.00997997	0.370863
Cpne6	-2.57633	0.00998555	0.370863
Bhlhe40	-2.56685	0.0102626	0.372288
Cep112	2.5684	0.0102169	0.372288
Cib2	2.57056	0.0101535	0.372288
Dennd1b	2.56645	0.0102745	0.372288
Fign	2.57195	0.0101127	0.372288
Hspb2	2.56877	0.0102059	0.372288
Slc16a2	-2.57295	0.0100837	0.372288
Tbkbp1	2.57111	0.0101374	0.372288
Tmem126a	2.57309	0.0100795	0.372288
Yipf2	-2.56765	0.0102391	0.372288
Tceal3	-2.56533	0.0103076	0.37258
Myh3	2.55892	0.0104999	0.374067
Piga	2.56067	0.0104471	0.374067
Psmd13	-2.56169	0.0104164	0.374067
Serp1	2.55972	0.0104756	0.374067
Srrm4	2.56056	0.0104504	0.374067
Xpo6	-2.56047	0.0104532	0.374067
Bnip3l	2.55383	0.0106546	0.374749
Cfdp1	-2.54517	0.0109226	0.374749
Dcaf5	-2.54582	0.0109023	0.374749
Faap20	-2.55424	0.010642	0.374749
Gm13152	2.54876	0.0108106	0.374749
Gucy2g	2.54829	0.0108252	0.374749
Hcrtr1	2.54875	0.0108109	0.374749
Hopx	-2.54813	0.0108304	0.374749
Lrrc4c	-2.54633	0.0108863	0.374749
Nucks1	-2.54713	0.0108613	0.374749
Rasgrf2	-2.55554	0.0106023	0.374749
Sptbn5	2.55671	0.0105668	0.374749
Tead1	2.54686	0.0108698	0.374749
Tspan17	-2.55052	0.0107561	0.374749
Unc79	2.55054	0.0107556	0.374749
Uqcrb	-2.55276	0.0106872	0.374749
Kcnip2	-2.54087	0.0110578	0.375185
Rbbp7	-2.53932	0.0111069	0.375185
Rpl10-ps3	2.53959	0.0110982	0.375185
Rrp7a	-2.53915	0.0111121	0.375185
Spint1	2.54384	0.0109641	0.375185
Uxs1	-2.53999	0.0110856	0.375185
Wfs1	-2.53997	0.0110861	0.375185
Cyp4f13	-2.5366	0.0111935	0.376782
Htr1d	2.5358	0.011219	0.376782
Zfp879	2.53529	0.0112355	0.376782
Pex11b	-2.53329	0.0112997	0.378083
Gm1818	2.53214	0.0113367	0.378468
Pvr	-2.53129	0.0113642	0.378536
Atf6b	-2.5278	0.011478	0.379813
Gga3	-2.52673	0.0115129	0.379813
Nhp2l1	-2.5262	0.0115304	0.379813
Prtn3	-2.52642	0.0115233	0.379813
Sertm1	-2.52906	0.0114368	0.379813
Xdh	2.52455	0.0115845	0.380752
Ascl1	-2.52257	0.0116501	0.381033
Oprk1	2.52197	0.01167	0.381033
Prkca	-2.52284	0.0116412	0.381033
Kifc2	-2.51815	0.0117974	0.383505
Stxbp3	2.51827	0.0117932	0.383505
B3gat2	2.51565	0.0118814	0.383717
Fkrp	-2.51568	0.0118805	0.383717
Kbtbd7	2.51677	0.0118437	0.383717
Etnk2	-2.51245	0.0119896	0.385881
Mas1	-2.51192	0.0120075	0.385881
Rhbdl2	2.51137	0.0120263	0.385881
Rai14	2.50529	0.012235	0.391731
Chtop	-2.5042	0.012273	0.392102
Slc6a12	-2.50223	0.0123413	0.393437
Cdpf1	-2.49954	0.0124353	0.394911
Zfp638	-2.49939	0.0124406	0.394911
Adamts16	2.4968	0.012532	0.396963
Cfap36	-2.49419	0.0126245	0.397264
Creb3l2	2.49202	0.012702	0.397264
Fam120aos	2.49399	0.0126317	0.397264
H2-Q7	-2.49274	0.0126762	0.397264
Psd4	2.49211	0.0126985	0.397264
Rgl1	-2.49512	0.0125916	0.397264
Ap1s3	-2.47432	0.0133491	0.398574
Card6	2.47265	0.0134115	0.398574
Cbx8	-2.47335	0.0133852	0.398574
Ccdc115	-2.48361	0.013006	0.398574
Chrm2	2.47772	0.0132225	0.398574
Col1a2	2.46999	0.0135119	0.398574
Gm16485	2.46992	0.0135141	0.398574
Gm2115	2.4702	0.0135039	0.398574
Gm42918	-2.46972	0.0135219	0.398574
Gmfb	2.47327	0.0133882	0.398574
Gpi1	-2.4789	0.0131787	0.398574
Grasp	-2.48338	0.0130142	0.398574
Igfbp6	-2.4806	0.013116	0.398574
Lars2	2.49001	0.012774	0.398574
Mast3	-2.48078	0.0131096	0.398574
Mir124-2hg	2.48469	0.0129664	0.398574
Nos2	2.47743	0.0132332	0.398574
Pam	-2.48658	0.0128977	0.398574
Pdp1	-2.47089	0.0134777	0.398574
Pdzrn3	-2.47714	0.0132438	0.398574
Rcbtb1	2.48775	0.0128553	0.398574
Scg5	-2.48591	0.012922	0.398574
Scly	2.4741	0.0133574	0.398574
Sec24d	2.48826	0.0128369	0.398574
Slc19a2	2.48601	0.0129184	0.398574
Sort1	-2.4701	0.0135077	0.398574
Tfrc	-2.46989	0.0135155	0.398574
Ush1g	2.48562	0.0129327	0.398574
Wnt4	-2.47227	0.0134258	0.398574
Adam19	2.46034	0.0138807	0.398787
Cdkl2	2.46086	0.0138603	0.398787
Cyp2s1	2.46459	0.0137171	0.398787
Dbn1	-2.46619	0.0136558	0.398787
Fhad1	2.46137	0.0138406	0.398787
Fto	-2.4651	0.0136974	0.398787
Gm14698	2.46507	0.0136988	0.398787
Gstm5	-2.45971	0.0139049	0.398787
H2-Aa	2.4631	0.0137741	0.398787
Ifnar2	-2.46619	0.0136558	0.398787
Klk6	2.46362	0.0137541	0.398787
Npm1	-2.46193	0.0138191	0.398787
Pomp	-2.46112	0.0138505	0.398787
Rap1gap2	2.46045	0.0138764	0.398787
Cd59a	2.45541	0.0140724	0.401757
Eif3h	-2.4563	0.0140377	0.401757
Pdzd2	-2.45497	0.0140896	0.401757
2510039O18Rik	-2.45151	0.0142258	0.402872
AI597479	2.45194	0.014209	0.402872
Cab39l	2.45321	0.0141587	0.402872
Dusp6	-2.45122	0.0142372	0.402872
Lingo2	-2.45032	0.0142728	0.403112
Snx21	-2.44933	0.014312	0.403453
2310011J03Rik	-2.44443	0.0145083	0.40418
Abhd12	-2.44657	0.0144224	0.40418
Akr1a1	-2.44108	0.0146435	0.40418
Amigo2	2.4429	0.0145698	0.40418
Dbf4	2.44376	0.014535	0.40418
Grip1	2.4414	0.0146306	0.40418
Klf16	-2.44282	0.0145731	0.40418
Ldhd	-2.44056	0.0146643	0.40418
Pld1	2.44205	0.014604	0.40418
Ppib	-2.44491	0.0144888	0.40418
Ric8	-2.44513	0.01448	0.40418
St3gal1	2.44412	0.0145206	0.40418
Fbxo6	-2.4364	0.0148344	0.407355
Prob1	2.43691	0.0148135	0.407355
Paics	-2.43458	0.0149089	0.408647
BC046251	2.43212	0.0150109	0.409179
Nab1	2.43264	0.0149892	0.409179
Tyro3	-2.433	0.0149745	0.409179
Fut8	-2.42937	0.0151251	0.410785
Znfx1	-2.42973	0.0151099	0.410785
Zfp677	2.42749	0.0152035	0.412159
Smarca2	-2.42603	0.0152651	0.412323
Zdhhc20	2.42649	0.0152455	0.412323
Coq4	-2.42377	0.0153605	0.412711
Dgcr6	-2.42286	0.0153987	0.412711
Grid1	-2.42311	0.0153881	0.412711
Hp1bp3	-2.42175	0.0154461	0.412711
Megf8	-2.42301	0.0153923	0.412711
Noc2l	-2.42227	0.0154238	0.412711
Actr10	-2.40927	0.0159845	0.412926
Akr1b3	-2.41086	0.015915	0.412926
Amn	2.41613	0.0156864	0.412926
Barx2	-2.41919	0.0155551	0.412926
C1qbp	-2.41557	0.0157107	0.412926
Capn5	2.41318	0.0158141	0.412926
Ccdc63	2.40965	0.0159679	0.412926
Clec1a	2.4197	0.0155333	0.412926
Gm43549	2.41631	0.0156787	0.412926
Il1rap	2.41197	0.0158665	0.412926
Kcnj9	-2.41335	0.0158065	0.412926
Nagpa	2.42078	0.0154871	0.412926
Neto1	2.41251	0.0158432	0.412926
Rapgef6	2.4116	0.0158828	0.412926
Sag	-2.40869	0.0160101	0.412926
Serpine1	2.40905	0.015994	0.412926
Ssr2	-2.41748	0.0156285	0.412926
Timm9	2.40871	0.0160089	0.412926
Wipf1	2.41141	0.0158908	0.412926
Zkscan17	-2.41385	0.0157848	0.412926
Camkk1	-2.40462	0.0161892	0.415851
Chrna4	2.40107	0.0163474	0.415851
Fam19a1	-2.40185	0.0163125	0.415851
Itgb3	2.40496	0.0161742	0.415851
Kank1	2.40116	0.0163433	0.415851
Npas4	-2.40398	0.0162177	0.415851
Numa1	-2.40232	0.0162914	0.415851
Sh3rf3	2.40249	0.0162838	0.415851
Oxr1	2.39899	0.0164402	0.417496
Pck2	-2.39819	0.0164765	0.417704
Olfml2b	2.39599	0.0165753	0.418781
Zfp2	2.39654	0.0165507	0.418781
Kcnab1	2.39495	0.0166225	0.41926
Cnksr2	-2.39339	0.0166935	0.419964
Jam3	2.39287	0.0167171	0.419964
Kcnu1	-2.39185	0.0167635	0.419964
Neurod1	-2.39244	0.0167369	0.419964
B3gnt8	2.39061	0.0168203	0.420678
Tmem74b	-2.38828	0.0169273	0.422641
Lzts3	-2.38755	0.016961	0.422774
Pdcl	2.38617	0.0170249	0.423656
Slc39a11	2.38489	0.0170842	0.424266
Tle6	-2.38441	0.0171066	0.424266
1700113A16Rik	-2.38265	0.0171887	0.424622
Acd	-2.37988	0.0173183	0.424622
Adgrb2	-2.37922	0.0173492	0.424622
Atp5k	-2.38092	0.0172693	0.424622
Col5a2	2.38171	0.0172326	0.424622
Gm13523	2.38183	0.017227	0.424622
Gm29367	2.37861	0.0173782	0.424622
Otx1	2.37906	0.0173568	0.424622
Ubald1	-2.37941	0.0173406	0.424622
Klf10	-2.37712	0.0174484	0.425639
Actr3	-2.3534	0.0186025	0.426961
Arntl2	2.35742	0.0184024	0.426961
Arpc2	-2.36048	0.0182514	0.426961
Atp6v0e2	-2.36284	0.0181357	0.426961
BC051142	2.36966	0.0178046	0.426961
Bdnf	-2.35888	0.01833	0.426961
Cbr1	-2.35301	0.0186222	0.426961
Cux1	-2.36114	0.0182189	0.426961
Cwh43	2.3565	0.0184483	0.426961
Dad1	-2.35624	0.0184608	0.426961
Ddx23	-2.36027	0.0182617	0.426961
Dpyd	-2.35973	0.018288	0.426961
Dusp7	-2.3629	0.0181328	0.426961
Enpp2	-2.36538	0.0180116	0.426961
Fam234b	-2.37265	0.0176612	0.426961
Gm17322	2.35839	0.0183543	0.426961
Gnb4	2.35534	0.0185057	0.426961
Hhatl	-2.35656	0.0184451	0.426961
Ighg2c	2.37464	0.0175662	0.426961
Ilf2	-2.36406	0.018076	0.426961
Itpk1	2.35632	0.0184568	0.426961
Kdm3b	-2.35943	0.0183028	0.426961
Kirrel3	-2.36684	0.0179405	0.426961
Mylk	2.37166	0.0177081	0.426961
Ncdn	-2.35671	0.0184378	0.426961
Nrip3	2.36743	0.0179121	0.426961
Nudc	-2.35298	0.0186235	0.426961
Orc4	2.37334	0.017628	0.426961
Pggt1b	2.37392	0.0176006	0.426961
Pnmal2	-2.36294	0.0181305	0.426961
Pnpla7	-2.36557	0.0180023	0.426961
Polq	-2.35385	0.0185803	0.426961
Ranbp3	-2.36281	0.0181371	0.426961
Rfc5	-2.36781	0.0178938	0.426961
Stard13	2.36755	0.0179063	0.426961
Syt6	2.35738	0.0184044	0.426961
Tbx3	2.37025	0.0177761	0.426961
Tspan18	2.36034	0.0182581	0.426961
Zfp768	-2.35402	0.0185716	0.426961
Sla2	2.34953	0.018797	0.430274
Igsf8	-2.34843	0.0188529	0.430805
Tbc1d8	-2.34793	0.0188781	0.430805
Ip6k1	-2.34616	0.0189681	0.431205
L3hypdh	2.34657	0.0189473	0.431205
Prrt2	-2.34584	0.0189844	0.431205
Tmem194	2.3453	0.0190118	0.431205
Atf4	-2.34118	0.0192231	0.43467
Commd9	-2.3412	0.019222	0.43467
Atp1b2	-2.3397	0.019299	0.434853
Lrfn4	-2.3398	0.0192941	0.434853
Rps3	-2.33932	0.019319	0.434853
Ube2s	-2.33824	0.019375	0.435011
Wnt7b	2.33805	0.0193846	0.435011
Mettl22	-2.33645	0.0194675	0.436214
Adamtsl2	-2.33249	0.019675	0.437482
Aplp1	-2.33358	0.0196176	0.437482
Gadd45b	-2.33284	0.0196563	0.437482
Pdzd11	-2.33475	0.0195567	0.437482
Srcin1	2.33273	0.0196624	0.437482
Zfp784	2.332	0.0197008	0.437482
Fkbp11	2.33061	0.0197737	0.437684
Grin1	-2.32959	0.0198278	0.437684
Rgs20	-2.32987	0.0198131	0.437684
Tnfsf13	-2.33082	0.0197629	0.437684
Timm13	-2.32902	0.0198581	0.437704
Sox6	2.32702	0.019964	0.438735
Usp6nl	2.32751	0.0199383	0.438735
Rspo1	-2.32607	0.020015	0.439208
2410016O06Rik	-2.32374	0.0201396	0.440639
Dhx16	2.32401	0.0201248	0.440639
AI854517	-2.32257	0.0202021	0.441357
Fhod1	2.31918	0.0203853	0.444705
Zfr	-2.31805	0.0204467	0.44539
Nab2	-2.31629	0.0205423	0.446164
Slc35g2	2.31659	0.020526	0.446164
Cdh24	2.29798	0.0215628	0.447151
Cdk10	-2.30066	0.021411	0.447151
Col1a1	2.30221	0.0213231	0.447151
Dpp4	2.30877	0.0209564	0.447151
Elovl2	2.29854	0.021531	0.447151
Exo1	2.30876	0.0209569	0.447151
Gm2464	-2.31055	0.0208579	0.447151
Grhl1	2.31425	0.0206541	0.447151
Gstm1	-2.29661	0.0216412	0.447151
Gucy1b3	-2.2967	0.0216358	0.447151
Kcna6	2.309	0.0209436	0.447151
Kif1bp	-2.30744	0.0210304	0.447151
Klhl21	-2.30119	0.0213808	0.447151
Nhs	2.30222	0.0213226	0.447151
Otud3	-2.30163	0.0213563	0.447151
Pak6	-2.30631	0.0210934	0.447151
Pde10a	2.30897	0.0209452	0.447151
Pfdn2	-2.30345	0.0212533	0.447151
Pitpnc1	2.30922	0.0209312	0.447151
Rorb	-2.29859	0.0215281	0.447151
Selt	2.30504	0.0211644	0.447151
Sema6d	2.30538	0.0211451	0.447151
Six2	2.29687	0.021626	0.447151
Slc20a2	-2.30248	0.021308	0.447151
Slc36a1	2.31149	0.020806	0.447151
Smg6	-2.30737	0.0210343	0.447151
Smpdl3b	2.30109	0.0213864	0.447151
Spcs3	-2.30794	0.0210022	0.447151
Syt16	-2.29893	0.0215091	0.447151
Thap4	2.30055	0.0214173	0.447151
Thrap3	-2.30566	0.0211296	0.447151
Traf3	2.31269	0.0207399	0.447151
Ube2q1	-2.30308	0.0212743	0.447151
Zfp467	2.3111	0.0208274	0.447151
Zfp655	-2.29765	0.0215815	0.447151
Gm13749	2.29537	0.0217119	0.447227
Hip1	2.29444	0.0217653	0.447227
Map3k12	-2.29565	0.0216959	0.447227
Plk2	-2.29446	0.0217639	0.447227
Hnrnph2	-2.29266	0.0218676	0.448709
Cep97	2.2915	0.0219343	0.448837
Ikbke	2.29192	0.0219104	0.448837
Amotl2	-2.28805	0.0221346	0.448962
Arhgef25	-2.28723	0.0221821	0.448962
Enpp6	2.28738	0.0221739	0.448962
Fastkd1	2.2877	0.0221551	0.448962
Gorab	2.28729	0.0221787	0.448962
Hibch	-2.28848	0.0221099	0.448962
Omd	2.29048	0.0219937	0.448962
Sdf4	-2.28817	0.0221278	0.448962
Adgrf2	2.28635	0.0222336	0.449391
Klhl29	2.28481	0.022324	0.450605
Adamts2	2.27882	0.0226779	0.452826
Gm42738	-2.2811	0.0225426	0.452826
Lst1	2.28025	0.0225929	0.452826
Rabep2	-2.28054	0.0225758	0.452826
Synpo	-2.27884	0.0226764	0.452826
Tomm7	-2.27955	0.0226347	0.452826
Txn2	-2.27938	0.0226446	0.452826
Uckl1	2.27896	0.0226692	0.452826
Kank4	2.27769	0.0227453	0.453563
Jup	2.27601	0.0228454	0.454948
Mrps15	-2.2732	0.023014	0.456319
Phyhip	-2.27398	0.0229674	0.456319
Sin3b	-2.27282	0.0230371	0.456319
Unc13c	2.27305	0.0230231	0.456319
Hs3st4	2.27221	0.0230736	0.456433
Tmem2	2.27099	0.0231473	0.457282
Gm16286	-2.26788	0.0233365	0.457975
Itga11	2.26895	0.0232716	0.457975
Limk1	2.26793	0.0233333	0.457975
Mlip	-2.26888	0.0232756	0.457975
Onecut2	2.26919	0.0232568	0.457975
Alad	-2.26344	0.0236088	0.460542
Gm2762	2.26378	0.0235875	0.460542
Nmbr	2.26407	0.0235699	0.460542
Nudt11	2.26405	0.0235708	0.460542
Trim26	-2.26322	0.0236223	0.460542
Ddx5	-2.26173	0.0237139	0.461117
Mrpl48	-2.26176	0.0237123	0.461117
Trove2	2.25785	0.0239548	0.463979
Wnt2b	2.25875	0.0238992	0.463979
mt-Atp6	2.25806	0.0239418	0.463979
Fus	-2.25392	0.024201	0.468138
1810055G02Rik	-2.24988	0.0244565	0.468807
Fam134a	-2.25018	0.0244375	0.468807
Kdm6b	-2.25018	0.0244373	0.468807
Memo1	2.25265	0.0242813	0.468807
Rp9	-2.25057	0.024413	0.468807
Sp1	2.25221	0.0243091	0.468807
Ubl7	-2.25078	0.0243997	0.468807
Alg13	-2.24113	0.0250179	0.468907
Arpp21	-2.23885	0.0251656	0.468907
Atat1	-2.2433	0.0248774	0.468907
Capzb	-2.24155	0.0249907	0.468907
Drd1	2.24446	0.0248026	0.468907
Ehbp1l1	2.23916	0.0251458	0.468907
Emc10	-2.23846	0.0251911	0.468907
Fmnl2	2.24775	0.024592	0.468907
Heatr3	2.24477	0.0247831	0.468907
Itfg2	-2.24352	0.0248632	0.468907
Manbal	-2.24793	0.0245806	0.468907
Mks1	-2.24308	0.0248916	0.468907
Ngf	-2.23918	0.0251442	0.468907
Nup62	-2.23803	0.0252192	0.468907
Phlda1	-2.24326	0.0248799	0.468907
Plxnb3	2.24461	0.0247929	0.468907
Ptgs2	-2.23897	0.0251582	0.468907
Ptpn5	-2.24479	0.0247817	0.468907
Scai	2.24818	0.0245649	0.468907
Scamp4	-2.23972	0.0251091	0.468907
Slc16a13	-2.24222	0.0249474	0.468907
Tll1	-2.24291	0.0249028	0.468907
Uhrf1	2.2464	0.0246785	0.468907
Zscan25	-2.23842	0.0251937	0.468907
B930041F14Rik	-2.23674	0.0253032	0.469293
Crh	-2.23705	0.0252833	0.469293
Gpbp1l1	2.23524	0.0254018	0.469949
Ncl	-2.23553	0.0253827	0.469949
Fgfr1op	2.23421	0.0254689	0.470021
Vma21	2.23469	0.0254375	0.470021
Acvrl1	2.22479	0.0260957	0.470663
Bcl7b	-2.22881	0.0258267	0.470663
Brinp1	-2.23117	0.0256701	0.470663
Dhrs7b	-2.2273	0.0259274	0.470663
Enpp4	2.22456	0.0261108	0.470663
Frmpd1	2.23113	0.0256726	0.470663
Gabpa	2.22887	0.0258223	0.470663
Glyr1	-2.22904	0.0258112	0.470663
Gm26633	2.22577	0.0260293	0.470663
Gm28800	-2.22621	0.0260003	0.470663
H2-D1	-2.22679	0.025961	0.470663
Klc3	2.22416	0.0261374	0.470663
Mrps7	-2.22469	0.0261018	0.470663
Mtf2	2.2278	0.0258935	0.470663
Ndnf	-2.22679	0.0259616	0.470663
Nme2	2.22428	0.0261299	0.470663
Oscp1	-2.22998	0.0257489	0.470663
Slc2a9	2.22458	0.0261097	0.470663
Smyd3	2.22877	0.025829	0.470663
Trmt5	-2.2303	0.0257273	0.470663
Ephb3	-2.22261	0.0262419	0.471973
Gm10501	-2.22156	0.026313	0.47268
Fbxo32	2.21864	0.0265111	0.474689
Itga9	2.2185	0.0265207	0.474689
Nexn	2.21908	0.0264811	0.474689
Epm2a	2.21736	0.0265984	0.474932
Figf	2.21737	0.0265976	0.474932
Sphkap	-2.21605	0.0266881	0.474932
Utrn	2.21681	0.0266359	0.474932
Zfp932	2.21596	0.0266941	0.474932
Amacr	-2.20818	0.0272316	0.476506
Ccdc141	2.21102	0.0270343	0.476506
Cdk2ap1	-2.20837	0.0272186	0.476506
Col12a1	2.21032	0.0270828	0.476506
Dnal4	-2.21365	0.0268532	0.476506
Elavl1	-2.20852	0.0272083	0.476506
Ext2	-2.21063	0.0270617	0.476506
Fosl2	-2.21022	0.0270898	0.476506
Gm14306	2.21073	0.0270545	0.476506
Isoc1	2.21207	0.0269617	0.476506
Plcxd3	2.20888	0.0271829	0.476506
Psmd14	-2.20874	0.027193	0.476506
Rab7	-2.21355	0.0268597	0.476506
Tmem176a	-2.21181	0.0269795	0.476506
Bicd1	2.20631	0.0273623	0.476714
Chml	2.20617	0.0273719	0.476714
Kdm1a	-2.20682	0.0273264	0.476714
Zfp668	2.20702	0.0273128	0.476714
Egr1	-2.20454	0.0274864	0.477604
Mtx3	2.20453	0.0274873	0.477604
Garnl3	2.20389	0.027532	0.477822
Ccdc136	-2.20237	0.0276392	0.478565
Exd2	-2.20266	0.0276184	0.478565
Alcam	-2.19914	0.0278682	0.480371
Fam96b	-2.19771	0.0279699	0.480371
Fer1l6	2.1986	0.0279065	0.480371
Plin3	2.1983	0.027928	0.480371
Rhobtb3	2.19794	0.0279533	0.480371
Trmt61a	-2.19989	0.0278144	0.480371
Zbtb40	2.19868	0.0279003	0.480371
1700037C18Rik	-2.19655	0.0280523	0.480998
Arhgef2	-2.19561	0.0281196	0.480998
Fam126a	2.19454	0.0281966	0.480998
Gab2	2.19448	0.0282007	0.480998
Midn	-2.19573	0.0281109	0.480998
Rgs2	-2.19509	0.0281575	0.480998
Nudt12	2.19374	0.028254	0.481355
Abcb10	2.19015	0.0285131	0.482345
Bmp2	2.18578	0.0288316	0.482345
Chil1	2.18807	0.0286647	0.482345
Cntn3	-2.1903	0.0285025	0.482345
Fdx1l	2.18882	0.0286098	0.482345
Gltscr2	-2.18629	0.0287946	0.482345
Gm16323	-2.18908	0.0285908	0.482345
Grrp1	-2.18927	0.0285771	0.482345
Imp4	2.18591	0.0288224	0.482345
Mri1	-2.19105	0.0284481	0.482345
Nptx2	-2.18581	0.0288295	0.482345
Prkcz	2.1874	0.0287131	0.482345
Rad23a	-2.19043	0.0284934	0.482345
Tac1	2.18661	0.0287711	0.482345
Tgfa	2.19194	0.0283835	0.482345
Vimp	-2.18704	0.0287399	0.482345
Pdgfc	2.18517	0.0288762	0.482548
Cnst	2.1839	0.0289696	0.483564
Eps8l1	-2.18077	0.0292007	0.483793
Mki67	2.18041	0.0292273	0.483793
Nlrp3	2.18232	0.0290857	0.483793
Pld3	-2.18121	0.0291681	0.483793
Pum3	-2.18018	0.0292438	0.483793
Sqle	2.18116	0.0291714	0.483793
Ss18	2.18083	0.0291964	0.483793
Trabd2b	2.18195	0.0291134	0.483793
Slc12a5	-2.17806	0.0294016	0.485322
Txlng	2.17833	0.0293813	0.485322
Adra1d	-2.1746	0.0296604	0.487301
Ankub1	2.17383	0.0297177	0.487301
Arl13b	2.17601	0.0295548	0.487301
Cycs	2.17241	0.0298247	0.487301
Egr2	-2.17305	0.0297765	0.487301
Gm10406	-2.1743	0.0296823	0.487301
Gpx7	-2.17285	0.0297917	0.487301
Malsu1	2.17208	0.0298495	0.487301
Narfl	-2.17355	0.0297392	0.487301
Syap1	2.17487	0.0296397	0.487301
Cd53	2.17096	0.0299345	0.488153
Ddx51	2.16914	0.0300723	0.489245
Lrtm2	-2.16901	0.030082	0.489245
Skp1a	-2.16877	0.0301003	0.489245
Nsmce4a	-2.16787	0.0301688	0.489781
Selo	-2.16715	0.0302237	0.489781
Sumo1	-2.16704	0.0302321	0.489781
Dnajc2	-2.1635	0.0305026	0.492026
Hmcn2	2.16349	0.0305032	0.492026
Hsp90b1	-2.16413	0.0304547	0.492026
Zfp950	2.16449	0.0304271	0.492026
Ndufs3	-2.16219	0.0306037	0.49231
Pdcl3	-2.16261	0.0305713	0.49231
Rtca	-2.16197	0.0306202	0.49231
Fancb	2.16118	0.0306816	0.492763
Kbtbd6	2.1602	0.0307575	0.493035
Mest	-2.1601	0.0307649	0.493035
Pfn2	2.15898	0.0308517	0.493892
Asna1	-2.15786	0.0309391	0.494759
5031414D18Rik	2.15363	0.0312695	0.494839
Ahcy	-2.15479	0.0311785	0.494839
BC004004	-2.15335	0.0312916	0.494839
Csrnp2	-2.15636	0.0310553	0.494839
Grm4	2.15453	0.031199	0.494839
Ifrd1	-2.15517	0.0311489	0.494839
Ndst4	-2.15602	0.0310819	0.494839
Nudt16	-2.15315	0.0313068	0.494839
Sdc3	-2.15696	0.0310091	0.494839
Tmem55a	2.1531	0.0313105	0.494839
Vangl1	2.15351	0.0312785	0.494839
Ypel3	-2.15263	0.0313479	0.494904
Hspd1	-2.14998	0.0315567	0.496148
Nsg2	-2.15028	0.0315329	0.496148
Rpn2	-2.14994	0.0315603	0.496148
Zscan12	-2.151	0.0314762	0.496148
Speg	-2.14849	0.0316752	0.497428
Fam89b	-2.14719	0.0317781	0.497761
Nhej1	2.14658	0.0318265	0.497761
Slc11a1	2.14653	0.0318304	0.497761
Supt20	2.14705	0.0317894	0.497761
Sgpp1	2.14606	0.031868	0.497824
Adarb2	-2.14187	0.0322037	0.499348
Ankrd13c	2.14105	0.03227	0.499348
Arhgap31	2.1402	0.0323384	0.499348
B4gat1	-2.13863	0.032466	0.499348
Cyp2d22	-2.13784	0.03253	0.499348
Dock1	2.13692	0.0326042	0.499348
Epha7	2.14356	0.0320684	0.499348
Grid2	2.14309	0.0321063	0.499348
Hmgcs1	2.13716	0.0325849	0.499348
Lrrc40	-2.1406	0.0323064	0.499348
Plau	2.14382	0.0320474	0.499348
Shroom4	2.14063	0.0323041	0.499348
Slc35c1	-2.14141	0.0322409	0.499348
Tbpl1	-2.13917	0.032422	0.499348
Tmem132b	-2.1378	0.0325326	0.499348
Tmem38b	-2.13711	0.0325891	0.499348
Tsnax	-2.13973	0.0323765	0.499348
Vkorc1l1	2.14333	0.0320867	0.499348
Zfp92	2.14098	0.0322757	0.499348
Fbxo47	2.13592	0.032686	0.499571
Usp54	2.13622	0.0326615	0.499571
Colq	2.12835	0.0333084	0.499844
Dzank1	2.1317	0.0330319	0.499844
Eps8	2.12814	0.0333252	0.499844
Gm20708	2.13082	0.0331037	0.499844
Gm9843	-2.1277	0.0333621	0.499844
Gspt2	2.13366	0.0328704	0.499844
Hsf4	-2.12663	0.0334512	0.499844
Ift57	-2.12904	0.0332513	0.499844
Il33	2.13072	0.0331122	0.499844
Myl12b	-2.12995	0.0331756	0.499844
Myo18a	-2.13432	0.0328163	0.499844
Naa20	-2.13126	0.0330674	0.499844
Nek3	2.12695	0.033424	0.499844
Rpe65	2.12676	0.0334402	0.499844
Sema3d	2.12978	0.0331894	0.499844
Slc50a1	-2.12647	0.0334641	0.499844
Slc6a7	2.12631	0.0334777	0.499844
Tbc1d17	-2.13411	0.0328338	0.499844
Thra	-2.13202	0.0330055	0.499844
Trappc6b	-2.13144	0.033053	0.499844
Xbp1	-2.12732	0.0333931	0.499844
Zfp738	2.12637	0.0334724	0.499844
Zfp810	-2.12771	0.0333609	0.499844
Gabrg1	2.12465	0.0336162	0.499903
Gas2l1	2.12512	0.0335766	0.499903
Gtf2h1	-2.12547	0.0335472	0.499903
Zfp296	2.12481	0.0336028	0.499903
Aurkaip1	-2.12064	0.0339517	0.500383
Calcoco1	-2.12094	0.0339271	0.500383
Fam199x	2.12098	0.0339235	0.500383
Foxp2	2.12135	0.0338923	0.500383
Ly6d	2.12336	0.033724	0.500383
Mef2a	2.12277	0.033773	0.500383
P2rx7	2.12151	0.0338786	0.500383
Sppl2a	2.12341	0.0337191	0.500383
Ubtf	-2.12156	0.033875	0.500383
Cabp1	-2.11996	0.0340091	0.500732
4831440E17Rik	2.11147	0.0347316	0.501201
Amhr2	2.1169	0.0342685	0.501201
Atp6v1d	-2.11317	0.0345859	0.501201
Cckbr	-2.11524	0.0344097	0.501201
Cdk4	-2.11433	0.0344868	0.501201
Erf	-2.11325	0.0345793	0.501201
Gab1	2.11122	0.0347534	0.501201
Gga2	2.11267	0.0346293	0.501201
Gm17315	-2.11458	0.0344654	0.501201
Idh3b	-2.11345	0.0345619	0.501201
Mecom	-2.11366	0.0345444	0.501201
Myl6b	-2.11087	0.0347831	0.501201
Nrxn1	-2.11273	0.0346242	0.501201
Ror2	2.1157	0.0343699	0.501201
Rps3a1	-2.11228	0.0346626	0.501201
Sfrp2	2.11688	0.0342701	0.501201
Siah3	2.112	0.0346865	0.501201
Sqstm1	-2.11647	0.0343053	0.501201
Tex264	-2.11865	0.0341204	0.501201
Tmem11	-2.11209	0.0346785	0.501201
Tnfrsf10b	2.11494	0.0344346	0.501201
Ufsp2	-2.11383	0.0345301	0.501201
3830408C21Rik	2.10786	0.0350435	0.501819
Agbl4	2.10723	0.0350979	0.501819
Ctxn1	-2.10758	0.0350678	0.501819
Gm4631	2.10679	0.0351361	0.501819
Gstm4	-2.10948	0.0349034	0.501819
Mitf	2.10647	0.0351638	0.501819
Myl4	2.10705	0.0351132	0.501819
RP24-236C17.2	-2.10769	0.0350579	0.501819
Tmem136	2.10659	0.0351528	0.501819
Wdr48	-2.1081	0.0350219	0.501819
Abr	-2.1057	0.0352305	0.502288
Espnl	2.10441	0.0353424	0.502918
Fam131a	-2.10442	0.0353419	0.502918
AA415398	2.09644	0.0360434	0.503533
Adcy7	2.10208	0.0355462	0.503533
B230354K17Rik	2.09912	0.0358062	0.503533
Bcl11b	2.09769	0.0359329	0.503533
Ccdc126	2.09537	0.0361379	0.503533
Cox6b1	-2.1019	0.0355622	0.503533
Ctnnb1	2.09566	0.0361124	0.503533
Dbpht2	-2.09472	0.0361963	0.503533
Gm15997	2.10119	0.0356247	0.503533
Hnrnpab	-2.09679	0.0360119	0.503533
Lefty2	2.10117	0.0356258	0.503533
Lhfp	2.09798	0.0359066	0.503533
Mettl11b	2.09863	0.0358494	0.503533
Mylpf	2.09809	0.0358973	0.503533
Nfu1	-2.0943	0.036233	0.503533
Nsdhl	2.09909	0.0358091	0.503533
Os9	-2.10083	0.0356559	0.503533
Rpl7	-2.1029	0.0354746	0.503533
Stard4	2.09482	0.036187	0.503533
Them4	2.09814	0.0358924	0.503533
Trim16	2.10218	0.0355377	0.503533
Ulk4	2.09461	0.0362056	0.503533
Unc13d	-2.09961	0.0357636	0.503533
Zfp618	-2.09728	0.0359684	0.503533
Zim1	2.09647	0.0360409	0.503533
Fau	2.09391	0.0362683	0.503553
Fbxo30	2.09277	0.0363698	0.503658
Npnt	-2.09248	0.0363958	0.503658
Ring1	-2.0923	0.0364115	0.503658
Tekt5	2.09322	0.0363297	0.503658
3222401L13Rik	2.08995	0.036622	0.506099
Cfap69	-2.08764	0.0368304	0.508034
Tbc1d7	-2.08801	0.0367969	0.508034
Cited2	2.08498	0.0370711	0.51088
Tysnd1	-2.08437	0.0371262	0.511165
Fnbp1l	2.08338	0.0372163	0.51161
Mrpl51	-2.08318	0.0372345	0.51161
Pbx3	2.08251	0.0372963	0.51161
Polr3b	2.08284	0.0372656	0.51161
Ntm	-2.08142	0.0373951	0.512493
Hoga1	2.08098	0.0374362	0.512582
Gm28557	2.08021	0.0375059	0.512592
Hmgxb3	-2.08056	0.0374739	0.512592
Cd24a	2.07981	0.0375431	0.51263
Arfgap2	-2.07851	0.0376624	0.513314
Syn3	-2.07871	0.0376438	0.513314
1700086L19Rik	-2.07606	0.037888	0.514283
Chd4	-2.07669	0.0378303	0.514283
Herc2	-2.07724	0.0377792	0.514283
Rnf166	-2.07584	0.0379087	0.514283
Tpcn2	2.07512	0.0379758	0.514283
Wasf1	-2.07567	0.0379242	0.514283
Zfp239	-2.07519	0.0379686	0.514283
Kctd13	-2.07455	0.0380281	0.514523
Fam205a3	2.07201	0.0382648	0.514748
Gpcpd1	2.07257	0.0382122	0.514748
Nr4a2	2.07359	0.0381178	0.514748
Pgap3	-2.07219	0.0382479	0.514748
Prnp	-2.07221	0.0382463	0.514748
Slc12a2	2.07177	0.0382873	0.514748
Thtpa	-2.07356	0.03812	0.514748
Gm16861	-2.07081	0.0383764	0.515013
Spsb3	-2.07091	0.0383671	0.515013
Cd74	2.07004	0.0384482	0.515511
Ctns	2.06965	0.0384854	0.515544
Reep1	2.06874	0.0385706	0.516221
Gm10605	2.06807	0.0386338	0.516601
5330434G04Rik	2.06414	0.0390049	0.516636
Adar	-2.06121	0.0392826	0.516636
Arl14ep	2.06487	0.0389355	0.516636
Cpm	2.05795	0.0395951	0.516636
Ctsa	-2.06693	0.0387403	0.516636
Dap	2.06053	0.0393478	0.516636
Dpp6	-2.06511	0.0389126	0.516636
Gm2000	-2.06629	0.0388009	0.516636
Gm28884	-2.06078	0.039324	0.516636
Gmds	2.05875	0.0395185	0.516636
Il1rapl2	2.05828	0.0395636	0.516636
Kdm5c	-2.05783	0.0396069	0.516636
Map9	-2.05995	0.0394036	0.516636
Mat2b	-2.06195	0.0392122	0.516636
Mex3a	-2.06185	0.0392221	0.516636
Ndufa7	-2.06747	0.0386903	0.516636
Ntn5	-2.05715	0.0396718	0.516636
Oxnad1	2.06544	0.0388819	0.516636
Pip4k2c	-2.05689	0.0396971	0.516636
Rab11b	-2.05904	0.0394909	0.516636
Slc9a6	2.06148	0.0392574	0.516636
Stat2	2.05671	0.0397145	0.516636
Sync	2.06002	0.0393964	0.516636
Tbc1d8b	2.05809	0.0395812	0.516636
Tcf7l2	2.05702	0.039684	0.516636
Tm6sf2	2.06452	0.0389685	0.516636
Trit1	-2.06202	0.0392059	0.516636
Vps9d1	-2.06576	0.0388508	0.516636
Zbtb41	2.058	0.0395902	0.516636
Zfp952	2.06266	0.039145	0.516636
Znhit3	-2.06364	0.0390517	0.516636
Emc1	-2.05613	0.0397699	0.516905
Chrdl1	2.05319	0.0400539	0.517693
Herc4	2.05298	0.0400745	0.517693
Inpp1	2.05307	0.0400658	0.517693
Lhx2	-2.0537	0.0400044	0.517693
Lin37	-2.05375	0.0399998	0.517693
Prkcb	2.05424	0.0399529	0.517693
Txnl4a	2.05509	0.0398708	0.517693
Moap1	-2.05043	0.0403223	0.520441
Cntnap4	2.04799	0.0405613	0.522165
Pip4k2a	2.04804	0.0405565	0.522165
Stoml1	-2.04849	0.0405116	0.522165
Mcf2	2.04705	0.040653	0.522893
Bckdk	-2.04573	0.0407831	0.52328
Gprin1	-2.04567	0.0407888	0.52328
Qrfpr	-2.04591	0.0407653	0.52328
Ptpra	-2.04373	0.0409807	0.525288
Ctdsp2	-2.04062	0.0412889	0.526062
Dnmt3b	-2.04094	0.0412564	0.526062
Ice2	2.0413	0.0412214	0.526062
Med22	-2.04089	0.0412614	0.526062
Pced1b	2.04261	0.0410915	0.526062
Prkab1	-2.0416	0.0411908	0.526062
Sik3	-2.04238	0.0411138	0.526062
Mtbp	-2.03978	0.0413722	0.526671
Oprd1	2.03884	0.0414661	0.527415
Acta1	-2.03458	0.0418935	0.527913
Adamtsl1	2.03237	0.042116	0.527913
Calhm2	-2.0337	0.0419819	0.527913
Cutc	2.03539	0.0418121	0.527913
Dyrk3	-2.03209	0.0421449	0.527913
Ero1l	2.0328	0.042073	0.527913
Fnbp1	2.03602	0.0417483	0.527913
Gm20604	2.03614	0.0417363	0.527913
Grk4	2.03412	0.0419394	0.527913
Matr3	2.0327	0.0420833	0.527913
Nop16	2.0329	0.042063	0.527913
Nup214	-2.0362	0.04173	0.527913
Pglyrp1	2.03573	0.0417771	0.527913
Slc17a8	2.0334	0.0420117	0.527913
Spice1	2.03727	0.0416234	0.527913
Tbc1d30	-2.03257	0.0420964	0.527913
Unk	-2.03762	0.0415876	0.527913
Zswim8	-2.03317	0.0420354	0.527913
Rgs22	-2.03168	0.042186	0.527983
Gm13205	2.0312	0.0422342	0.528141
Tomm22	-2.03046	0.0423095	0.528637
1110051M20Rik	-2.02921	0.0424373	0.5289
Clk4	2.02948	0.0424092	0.5289
Rgs17	2.02939	0.0424184	0.5289
Tfpi	2.0286	0.0424994	0.529229
Clu	-2.02745	0.0426164	0.529295
Lin7a	-2.0268	0.0426828	0.529295
Lingo1	-2.0271	0.0426524	0.529295
Rims2	-2.02724	0.042638	0.529295
Sec1	-2.02686	0.0426771	0.529295
Abcg2	2.02313	0.0430593	0.52997
Arl1	-2.02234	0.0431412	0.52997
Gm43042	2.02434	0.0429347	0.52997
Haus4	2.02214	0.0431617	0.52997
Htr3a	-2.02244	0.0431306	0.52997
Lamc1	-2.02267	0.0431069	0.52997
Leng9	-2.02211	0.0431653	0.52997
Nfatc2	2.02468	0.0429002	0.52997
Nlrx1	-2.02304	0.0430693	0.52997
Rpusd1	-2.02353	0.0430182	0.52997
Slc33a1	2.02571	0.042795	0.52997
Tssc4	-2.02359	0.043012	0.52997
1700040L02Rik	2.02056	0.0433257	0.530859
Ermn	2.02074	0.0433071	0.530859
Rcor3	2.02037	0.0433449	0.530859
Elp5	-2.01999	0.0433841	0.530871
Hnrnpl	-2.01967	0.0434174	0.530871
Cnnm3	2.01906	0.0434805	0.531206
Sh2d5	2.01809	0.0435823	0.531338
Sntg2	-2.01759	0.0436344	0.531338
Tfdp1	-2.01775	0.0436177	0.531338
Zc3h14	-2.01799	0.0435923	0.531338
Cetn4	-2.01624	0.0437751	0.531565
Fam204a	-2.01604	0.0437961	0.531565
Mepce	-2.01673	0.0437235	0.531565
Ttll5	2.01637	0.0437615	0.531565
Clvs1	2.01351	0.0440605	0.532897
Gm26606	2.01328	0.0440853	0.532897
Rnf126	-2.01425	0.0439829	0.532897
Spata7	-2.01389	0.0440212	0.532897
Uhrf2	2.01379	0.0440316	0.532897
Adam18	2.01153	0.0442692	0.532953
Ppp3cb	2.01166	0.0442556	0.532953
Rnf11	2.01184	0.0442368	0.532953
Rps6kc1	-2.01243	0.0441752	0.532953
Sfr1	-2.01224	0.0441945	0.532953
Cdc73	2.00935	0.0445004	0.533573
Cdkn1c	2.01016	0.0444138	0.533573
Dcaf6	-2.00962	0.0444719	0.533573
Pars2	-2.00994	0.0444374	0.533573
St8sia4	2.01011	0.0444192	0.533573
Agap1	2.00874	0.044565	0.533912
Bcl7a	-2.0074	0.044707	0.533912
Lmo1	-2.0077	0.0446752	0.533912
Nr4a1	-2.00755	0.0446913	0.533912
Sirt7	-2.00739	0.0447083	0.533912
Pou6f2	2.00691	0.0447596	0.534095
A330102I10Rik	2.0062	0.044835	0.534137
Prr16	-2.00653	0.0448001	0.534137
Epn2	2.00567	0.0448912	0.534378
Maff	2.00501	0.0449619	0.534791
Aldh1a3	-2.00188	0.0452975	0.537471
Arid3b	-2.00156	0.0453319	0.537471
Dnajb1	-2.00172	0.0453152	0.537471
Fam183b	-2.00233	0.0452496	0.537471
4930427A07Rik	2.00065	0.0454302	0.537774
Cacna2d3	-2.00081	0.0454125	0.537774
Gpc2	-1.99998	0.0455023	0.537774
Tns1	2.0001	0.04549	0.537774
Dnah2	-1.9987	0.0456403	0.538121
Gtf2b	-1.99873	0.0456377	0.538121
Hs3st2	1.9992	0.0455869	0.538121
Prmt10	1.99679	0.0458476	0.539709
S100a6	-1.99683	0.0458436	0.539709
Adap1	-1.99612	0.0459212	0.539719
U2af1l4	-1.99627	0.0459044	0.539719
Arfip1	1.99545	0.0459936	0.540069
Coro1a	-1.99518	0.0460236	0.540069
Man2a1	1.99344	0.0462129	0.540198
Ndst1	1.99341	0.0462164	0.540198
Pbld2	1.99368	0.046187	0.540198
Snrpd3	-1.99369	0.0461863	0.540198
Zfp40	-1.99397	0.0461559	0.540198
Abhd2	-1.99181	0.0463917	0.540546
Churc1	1.99181	0.0463916	0.540546
Gm15328	1.99228	0.0463404	0.540546
Kif20b	-1.99247	0.04632	0.540546
Ptprr	1.99143	0.046434	0.540614
Srgap2	1.99034	0.046554	0.541162
Zmynd11	-1.99061	0.0465233	0.541162
B3gnt7	-1.98981	0.046612	0.541285
Cpeb3	1.98958	0.0466373	0.541285
Wdr83os	-1.98885	0.0467176	0.541793
Crip2	-1.98656	0.0469711	0.542194
Mrps34	-1.98666	0.0469601	0.542194
Park2	1.98768	0.0468476	0.542194
Psg16	1.98711	0.0469099	0.542194
Serpind1	1.98725	0.0468951	0.542194
Txndc12	-1.98729	0.0468903	0.542194
Cbx4	-1.98482	0.0471646	0.54316
Fam19a5	-1.98482	0.0471644	0.54316
Rpl26	-1.98487	0.0471589	0.54316
Uggt1	-1.98446	0.0472043	0.543196
Mfsd8	1.98389	0.0472683	0.543512
Actrt3	1.98192	0.0474886	0.544361
Aimp1	-1.98249	0.0474246	0.544361
Gm16638	1.98249	0.0474249	0.544361
Rpl27	1.98222	0.047455	0.544361
Pparg	-1.98139	0.0475472	0.544473
Sorbs1	1.98117	0.0475718	0.544473
Gfra2	1.98071	0.0476239	0.54465
Gpr162	-1.97977	0.0477292	0.545015
Pml	-1.97988	0.0477169	0.545015
Mgat3	-1.97898	0.0478181	0.54505
Nap1l1	-1.97877	0.0478423	0.54505
Sparcl1	-1.9794	0.0477705	0.54505
Ikzf5	1.97747	0.0479883	0.54529
Rfxap	1.97631	0.0481194	0.54529
Rimbp3	1.97641	0.0481081	0.54529
Rps24	-1.97598	0.048157	0.54529
Rps6ka2	-1.97621	0.0481313	0.54529
Rtkn2	1.97779	0.0479523	0.54529
Ssb	-1.97823	0.0479024	0.54529
Tecr	-1.97638	0.0481114	0.54529
Acat2	1.97359	0.0484286	0.545455
Dsel	1.97395	0.0483876	0.545455
Gm5784	1.9741	0.0483705	0.545455
Jak1	-1.97407	0.0483741	0.545455
Lpgat1	1.97388	0.0483955	0.545455
Per1	-1.9752	0.0482452	0.545455
Purg	1.97492	0.0482773	0.545455
D7Ertd443e	1.97122	0.0486992	0.548087
D930048N14Rik	1.96831	0.0490328	0.548104
Exo5	-1.96891	0.0489629	0.548104
Kctd16	-1.97062	0.0487675	0.548104
Mettl10	-1.96837	0.0490251	0.548104
Slc25a12	-1.96858	0.0490009	0.548104
Slco3a1	1.9702	0.0488159	0.548104
Tdrkh	1.96939	0.0489087	0.548104
Ttpal	-1.9692	0.0489302	0.548104
Zdhhc21	1.97017	0.0488194	0.548104
Rpl31	-1.96672	0.049215	0.549324
Tmem40	1.96672	0.0492158	0.549324
Mogs	-1.96617	0.0492789	0.549615
Sema4d	1.9646	0.049461	0.550819
Zscan20	-1.9647	0.0494486	0.550819
Hdac9	-1.96394	0.0495371	0.551169
Ptger1	-1.96368	0.0495667	0.551169
Arl6ip1	-1.96286	0.0496621	0.551818
Hykk	1.96235	0.0497218	0.552006
Thoc7	-1.96208	0.0497533	0.552006
Fbxl6	-1.96125	0.0498497	0.55234
Tmem159	1.96086	0.049895	0.55234
Vsig10	-1.96098	0.0498809	0.55234
Snx17	-1.95955	0.0500487	0.553629
4833445I07Rik	-1.95783	0.0502497	0.555026
Hnmt	1.95805	0.0502238	0.555026
Rcc2	-1.95706	0.0503407	0.555618
Dpy19l3	1.95615	0.0504477	0.555809
Fam234a	1.95596	0.0504703	0.555809
Luc7l2	1.95654	0.0504019	0.555809
Gm9917	1.95552	0.0505221	0.555967
Taf9	-1.95488	0.0505978	0.556389
Abhd6	-1.94986	0.0511925	0.556884
Chchd5	-1.95362	0.0507459	0.556884
Fam73a	1.95243	0.0508873	0.556884
Hdx	1.9515	0.0509972	0.556884
Hpgds	1.94976	0.0512051	0.556884
Marc2	-1.95212	0.0509245	0.556884
Mgat5	-1.95122	0.0510306	0.556884
Nras	1.9504	0.0511283	0.556884
Pik3c2b	1.95025	0.0511459	0.556884
Pik3r6	1.9501	0.0511647	0.556884
Prdm15	1.95388	0.050716	0.556884
Rragd	-1.95192	0.0509472	0.556884
Sstr2	1.95289	0.0508322	0.556884
Trappc2	-1.95029	0.0511419	0.556884
Vav2	1.95065	0.0510987	0.556884
As3mt	1.94894	0.0513024	0.55689
Lancl1	-1.94904	0.051291	0.55689
Mvp	1.94881	0.0513181	0.55689
Agmo	1.94777	0.051442	0.55743
BC030500	1.94682	0.0515568	0.55743
Lrguk	-1.94709	0.0515235	0.55743
Map3k15	1.94698	0.0515369	0.55743
Nudt17	-1.94651	0.051593	0.55743
Stxbp6	-1.9473	0.0514991	0.55743
Mcts2	-1.94582	0.0516758	0.557918
Iscu	-1.94484	0.0517942	0.558435
Lrfn2	1.9448	0.0517989	0.558435
2500002B13Rik	1.93494	0.0529973	0.558591
6720489N17Rik	1.93524	0.0529614	0.558591
Atg9b	1.93369	0.0531508	0.558591
Atp2a1	1.93574	0.0528996	0.558591
B2m	-1.94019	0.0523563	0.558591
C1qtnf6	-1.93522	0.0529639	0.558591
Cherp	-1.93567	0.0529078	0.558591
Ciapin1	-1.94307	0.0520077	0.558591
Ckb	-1.93963	0.0524252	0.558591
Col5a1	1.93444	0.0530588	0.558591
Cpz	1.93538	0.0529439	0.558591
Crybg3	1.93466	0.0530322	0.558591
Deptor	1.94223	0.0521092	0.558591
Ergic1	-1.9373	0.0527089	0.558591
Esam	1.93821	0.0525976	0.558591
Exoc5	1.93576	0.0528969	0.558591
Gatad1	1.94196	0.0521414	0.558591
Gnptg	-1.93356	0.0531669	0.558591
Hypk	-1.9436	0.0519443	0.558591
Inhbb	1.93682	0.0527677	0.558591
Kctd14	1.94037	0.0523353	0.558591
Lrrfip2	-1.93383	0.0531344	0.558591
Minpp1	-1.93992	0.05239	0.558591
Nckap5l	-1.93644	0.0528133	0.558591
Npsr1	1.9375	0.0526848	0.558591
Otof	-1.93698	0.052748	0.558591
Pcdha2	-1.94224	0.0521084	0.558591
Sema5a	1.9433	0.0519801	0.558591
Shfm1	-1.94075	0.0522891	0.558591
Slc25a42	1.93955	0.0524348	0.558591
Slc7a7	1.93572	0.0529024	0.558591
Sphk2	-1.93533	0.0529501	0.558591
Top2a	1.93984	0.0523993	0.558591
Trpm4	-1.94361	0.0519427	0.558591
Tsg101	-1.94246	0.0520814	0.558591
Ubl4a	-1.94178	0.0521639	0.558591
Bsg	-1.93179	0.0533856	0.558912
Ccbe1	-1.93194	0.0533665	0.558912
Eri3	-1.93217	0.0533383	0.558912
Ido1	1.93208	0.0533492	0.558912
Rpl22l1	-1.93229	0.0533237	0.558912
Anxa11	-1.93016	0.0535873	0.559054
Cnpy3	-1.93106	0.053476	0.559054
Gm15564	1.9303	0.0535691	0.559054
Nfat5	1.93107	0.0534738	0.559054
Strada	1.93024	0.0535772	0.559054
Aspa	1.92945	0.0536753	0.559177
Neb	1.92915	0.053712	0.559177
Tnks1bp1	-1.92935	0.053687	0.559177
Cluap1	-1.92836	0.0538099	0.559439
Igf2bp2	1.92834	0.0538125	0.559439
Afmid	-1.92557	0.0541576	0.55969
Ankrd6	-1.92693	0.0539882	0.55969
Bub3	-1.92465	0.0542732	0.55969
Fam186b	1.92443	0.0543007	0.55969
Gramd2	1.92696	0.0539849	0.55969
Maged1	-1.92507	0.0542202	0.55969
Mb21d2	-1.9245	0.0542925	0.55969
Ngdn	-1.9248	0.0542538	0.55969
Nmnat2	-1.92423	0.0543264	0.55969
Prdx6	-1.92598	0.0541073	0.55969
Rbfox3	-1.92456	0.054284	0.55969
Rtfdc1	-1.92684	0.053999	0.55969
Sh3rf2	-1.92685	0.0539979	0.55969
Ccdc124	-1.92235	0.0545623	0.560159
Galnt13	1.92278	0.0545081	0.560159
Herc6	-1.92284	0.0545008	0.560159
Ky	1.9234	0.0544299	0.560159
Pcp4	1.92206	0.0545982	0.560159
Tle1	-1.9223	0.054568	0.560159
Clmp	1.91924	0.054954	0.563263
Vamp3	1.91906	0.0549766	0.563263
Acp1	-1.91779	0.0551371	0.563697
Gpr135	-1.91766	0.0551536	0.563697
Ltbp2	1.9179	0.0551243	0.563697
Pced1a	-1.91753	0.0551707	0.563697
Ctnnd1	-1.91677	0.0552675	0.564208
Dhdds	-1.91654	0.0552966	0.564208
1110038F14Rik	-1.90833	0.0563489	0.565016
Ampd3	1.90615	0.0566309	0.565016
Blnk	1.91162	0.0559255	0.565016
Cysltr1	1.90643	0.0565941	0.565016
Diaph3	1.91357	0.0556756	0.565016
Doc2a	1.90897	0.0562665	0.565016
Fads3	-1.90872	0.0562977	0.565016
Fbxl17	-1.91062	0.056053	0.565016
Gmppb	-1.90665	0.0565666	0.565016
Gng12	1.91487	0.0555089	0.565016
Hmmr	-1.91114	0.0559863	0.565016
Ier2	-1.91284	0.0557679	0.565016
Itpka	-1.91378	0.0556484	0.565016
Kcns1	-1.90916	0.056241	0.565016
Lancl2	-1.91512	0.0554767	0.565016
Mcm5	-1.91088	0.0560197	0.565016
Nrros	1.91065	0.0560493	0.565016
Ntng1	1.90678	0.056549	0.565016
Pde8b	-1.90719	0.0564954	0.565016
Pde9a	1.91099	0.056006	0.565016
Pea15a	-1.91079	0.0560321	0.565016
Phax	-1.90764	0.0564374	0.565016
Rab7b	1.90929	0.0562242	0.565016
Rrm1	-1.90962	0.0561815	0.565016
Rtn4r	-1.91019	0.0561088	0.565016
Scx	1.90833	0.0563483	0.565016
Slc15a3	-1.90665	0.0565665	0.565016
Stard8	-1.91218	0.0558535	0.565016
Tdp1	1.91093	0.0560141	0.565016
Tmco4	1.91306	0.0557407	0.565016
Tmem39b	-1.90618	0.0566267	0.565016
Tpt1	-1.91305	0.0557417	0.565016
Vti1b	-1.90886	0.0562798	0.565016
Brd8	-1.90544	0.0567229	0.565435
Ttl	-1.90524	0.056749	0.565435
Ccdc181	-1.90399	0.0569109	0.566668
Nme1	-1.90351	0.0569736	0.566912
Ptbp2	1.9031	0.0570281	0.567074
Ing1	-1.90262	0.0570897	0.567254
Klf6	1.90237	0.0571225	0.567254
Efna5	-1.90162	0.0572204	0.567847
2610524H06Rik	-1.90082	0.0573262	0.568517
Knstrn	-1.9005	0.057368	0.568552
Stx17	1.89987	0.05745	0.568606
Tbc1d25	-1.90002	0.0574305	0.568606
Ado	1.89825	0.0576634	0.56967
Cacybp	-1.89703	0.0578234	0.56967
Cpt2	1.89696	0.0578331	0.56967
Cx3cl1	-1.8973	0.0577887	0.56967
Fez1	-1.89643	0.0579027	0.56967
Idh2	-1.89676	0.05786	0.56967
Kcna5	1.89815	0.0576762	0.56967
Rps7	-1.89723	0.0577978	0.56967
Zfp414	-1.89655	0.0578877	0.56967
Scarf2	1.89586	0.0579789	0.570042
Btbd8	1.89493	0.0581016	0.570484
Hemk1	1.89465	0.058139	0.570484
Katnbl1	1.89515	0.0580731	0.570484
Sat2	-1.89421	0.0581968	0.570674
Ophn1	-1.89387	0.0582418	0.570739
Gpr21	1.89247	0.0584287	0.572193
3110043O21Rik	1.89006	0.0587501	0.572196
Arpc3	-1.8914	0.0585712	0.572196
C230021G24Rik	-1.88531	0.0593886	0.572196
Dnajc9	-1.88902	0.0588887	0.572196
E2f4	-1.88783	0.0590485	0.572196
Elmo2	-1.88965	0.0588045	0.572196
Fat4	-1.89057	0.0586814	0.572196
Fgd4	1.88613	0.0592779	0.572196
Fkbp5	1.88698	0.0591631	0.572196
Gm15337	-1.88775	0.05906	0.572196
Gm26797	-1.89028	0.0587204	0.572196
Ldb3	1.88523	0.0593994	0.572196
Lrrc4	-1.88423	0.0595345	0.572196
Mc4r	1.88584	0.059316	0.572196
Msh2	-1.88775	0.0590599	0.572196
Ndufv3	-1.88564	0.0593437	0.572196
Neu3	1.88952	0.0588215	0.572196
Nrgn	-1.88822	0.0589964	0.572196
Omg	-1.88782	0.0590496	0.572196
Ppp1r42	-1.88561	0.0593474	0.572196
Prelid1	-1.8905	0.0586909	0.572196
Prrt1	-1.88711	0.0591452	0.572196
Psen1	-1.88692	0.0591716	0.572196
Rab1a	1.88584	0.059317	0.572196
Rab22a	1.88579	0.0593239	0.572196
Sez6l2	-1.88414	0.0595459	0.572196
Smdt1	1.88437	0.0595143	0.572196
Ubiad1	-1.88422	0.0595348	0.572196
Zfp493	-1.88772	0.0590629	0.572196
Usp20	1.88369	0.0596071	0.572214
Zdhhc16	-1.88356	0.0596249	0.572214
Cpxm2	1.88162	0.0598876	0.572499
Dus2	1.88201	0.0598353	0.572499
Gm14403	1.8819	0.0598497	0.572499
Hs2st1	-1.88078	0.0600014	0.572499
Mrap2	1.88169	0.0598784	0.572499
Rps14	-1.8822	0.0598085	0.572499
Tbrg1	-1.88118	0.0599479	0.572499
Tsks	1.88079	0.0600004	0.572499
Wapl	1.88227	0.059799	0.572499
Brd9	-1.87975	0.060142	0.573117
Mvk	1.87974	0.0601434	0.573117
Orai2	1.87937	0.060194	0.573232
Arhgef1	1.87856	0.0603046	0.573441
H1f0	-1.87723	0.0604862	0.573441
Pdap1	-1.87769	0.0604231	0.573441
Polr2k	-1.87735	0.0604695	0.573441
Runx1t1	1.87777	0.0604132	0.573441
Slc6a15	1.87811	0.0603655	0.573441
Traf7	-1.87877	0.0602757	0.573441
Fryl	1.87527	0.0607555	0.57526
Rpp25l	-1.87536	0.060743	0.57526
Chrm4	-1.87493	0.0608018	0.575308
Fbxw17	1.87467	0.060838	0.575308
Aqp1	1.87322	0.0610377	0.575531
Enc1	-1.87375	0.060965	0.575531
Gm26794	-1.8731	0.0610553	0.575531
Gm4211	1.87395	0.0609374	0.575531
Nosip	-1.87356	0.0609915	0.575531
Pigz	-1.87263	0.0611195	0.575771
Ccnb1	1.87147	0.0612795	0.576182
Mrpl47	-1.87166	0.0612531	0.576182
Pantr1	-1.87197	0.0612106	0.576182
Tcof1	-1.87061	0.0613992	0.576942
Sf3b6	-1.86983	0.0615068	0.577589
Dhrs1	-1.86888	0.0616391	0.578088
Ntsr2	-1.86886	0.0616426	0.578088
Polr2l	1.86861	0.0616767	0.578088
Thyn1	-1.86823	0.0617306	0.578228
Dynlt3	1.86728	0.0618624	0.578733
Urm1	-1.86741	0.0618446	0.578733
1810011O10Rik	1.85859	0.0630847	0.579471
Cfap126	1.85857	0.0630884	0.579471
Crebl2	1.85522	0.0635649	0.579471
Ddah1	1.85601	0.0634522	0.579471
Dusp12	1.85618	0.0634285	0.579471
Eef2kmt	-1.86619	0.0620146	0.579471
Efcab14	1.86037	0.0628329	0.579471
Eif5a2	1.86466	0.0622295	0.579471
Fzd7	1.86205	0.0625956	0.579471
Gm10570	-1.86188	0.0626198	0.579471
Gon4l	-1.85477	0.0636291	0.579471
Gpr137c	-1.86176	0.0626375	0.579471
Gpr62	-1.86454	0.0622457	0.579471
Ier5	-1.85797	0.0631739	0.579471
Ildr2	-1.85899	0.0630291	0.579471
Khdrbs1	-1.85862	0.0630812	0.579471
Lats1	1.8565	0.0633827	0.579471
Lgi1	-1.85457	0.0636575	0.579471
Lrp12	-1.86385	0.062343	0.579471
Mfap3	-1.86475	0.0622162	0.579471
Mul1	-1.86392	0.0623328	0.579471
Naa30	1.85477	0.0636286	0.579471
Osbpl9	1.86087	0.0627628	0.579471
Pcdhga8	-1.85655	0.0633752	0.579471
Pcdhgb1	-1.86006	0.0628764	0.579471
Pcdhgb4	-1.85693	0.0633208	0.579471
Pkia	1.86245	0.0625395	0.579471
Ppil3	-1.85497	0.0636007	0.579471
Pptc7	1.8576	0.0632251	0.579471
Qk	1.86209	0.0625907	0.579471
RP24-143K11.2	1.86498	0.0621848	0.579471
Rapgef5	-1.85619	0.0634262	0.579471
Ric3	-1.86292	0.0624733	0.579471
Rnpepl1	-1.85571	0.0634951	0.579471
Suv39h2	1.85506	0.0635877	0.579471
Tenm1	1.85549	0.0635261	0.579471
Trmt44	1.85657	0.0633731	0.579471
Usp11	-1.85769	0.0632133	0.579471
Usp27x	-1.85522	0.0635645	0.579471
Vgll3	-1.86323	0.0624306	0.579471
Vps52	-1.85703	0.0633069	0.579471
Xkrx	1.86425	0.0622866	0.579471
Zfp235	-1.85695	0.0633183	0.579471
Zfp458	1.86058	0.0628042	0.579471
Slc26a8	1.8542	0.0637105	0.579597
Arap2	1.85274	0.0639196	0.579725
Ly6a	-1.85316	0.063859	0.579725
Nfkbid	-1.8533	0.0638391	0.579725
Pex14	-1.85286	0.0639026	0.579725
Rxrb	-1.85328	0.0638424	0.579725
Dpy19l1	1.85117	0.0641447	0.580302
Lrrtm3	-1.85039	0.0642567	0.580302
Pir	1.85076	0.0642042	0.580302
Plekhh1	1.85169	0.0640704	0.580302
Prkab2	1.85113	0.0641512	0.580302
Rgs9	1.85079	0.0641995	0.580302
Sstr4	1.85066	0.0642179	0.580302
Gng10	-1.84825	0.0645659	0.582386
Rhoj	-1.84827	0.0645634	0.582386
Anp32e	-1.84796	0.0646078	0.582411
Apcdd1	1.84708	0.0647353	0.582853
Smim13	1.84734	0.0646978	0.582853
Grina	-1.84666	0.0647959	0.583045
Pax6	-1.84511	0.0650209	0.584363
Rnf128	1.84511	0.065021	0.584363
Dazap2	-1.84361	0.0652394	0.584691
Det1	1.8432	0.0653001	0.584691
Dnase1l2	1.8427	0.0653723	0.584691
Kcnn1	1.84412	0.0651658	0.584691
Psmc1	-1.84438	0.0651282	0.584691
Sf3b2	-1.8429	0.0653439	0.584691
Spata2	-1.84282	0.0653555	0.584691
Sufu	1.84386	0.0652031	0.584691
Agbl3	1.84174	0.0655138	0.5849
Kif26b	1.84185	0.065497	0.5849
Was	1.84201	0.065473	0.5849
1500011B03Rik	-1.83502	0.0665023	0.585556
4931406C07Rik	1.83823	0.0660292	0.585556
A230001M10Rik	1.83164	0.0670051	0.585556
Abcc4	1.83306	0.0667933	0.585556
Abi3	1.8283	0.0675045	0.585556
Acvr2b	1.82892	0.067411	0.585556
Ahctf1	1.83096	0.0671061	0.585556
Aldob	-1.83257	0.0668659	0.585556
Atg9a	-1.83111	0.0670842	0.585556
Bax	-1.82833	0.0675003	0.585556
C030014I23Rik	-1.83239	0.0668934	0.585556
Car10	-1.83147	0.0670305	0.585556
Cdyl2	1.82803	0.0675447	0.585556
Clic5	1.83971	0.0658115	0.585556
Cryab	1.83432	0.0666068	0.585556
Dlgap1	-1.82585	0.0678734	0.585556
Dnajb5	-1.83239	0.066894	0.585556
E2f2	1.82883	0.0674247	0.585556
Erich3	1.83262	0.0668595	0.585556
Fam207a	-1.82777	0.0675847	0.585556
Gm10334	1.83238	0.0668945	0.585556
Gm11696	-1.83577	0.0663913	0.585556
Gpr45	1.82684	0.0677243	0.585556
Gstk1	-1.83902	0.0659126	0.585556
Hps5	1.83888	0.0659324	0.585556
Il16	-1.83514	0.0664853	0.585556
Itpkc	-1.83397	0.0666581	0.585556
Lyrm4	-1.83052	0.0671715	0.585556
Mapk14	-1.82605	0.0678428	0.585556
Myh7	-1.83852	0.0659854	0.585556
Nae1	1.8271	0.0676855	0.585556
Ndrg2	-1.82677	0.067734	0.585556
Nsun7	1.8376	0.0661206	0.585556
Pank3	1.83662	0.0662657	0.585556
Pcdh20	-1.83729	0.0661665	0.585556
Pde12	-1.83758	0.0661242	0.585556
Pex1	1.82921	0.0673676	0.585556
Phospho2	1.8298	0.0672797	0.585556
Polr3gl	1.82883	0.0674257	0.585556
Ptpn1	-1.83706	0.0662003	0.585556
Rnf40	-1.8289	0.0674143	0.585556
Rps17	-1.8323	0.0669063	0.585556
Sdhaf4	1.82604	0.0678435	0.585556
Sdk2	1.83054	0.0671686	0.585556
Slc25a47	-1.83597	0.0663623	0.585556
Slc29a1	1.83717	0.0661851	0.585556
Slc5a7	1.83725	0.0661735	0.585556
Smc1a	-1.82674	0.0677389	0.585556
Stx16	1.84082	0.0656482	0.585556
Sun1	-1.82806	0.0675407	0.585556
Svbp	1.83022	0.067217	0.585556
Tet1	1.83613	0.0663383	0.585556
Tmem200c	-1.82642	0.0677874	0.585556
Trhr2	1.83622	0.0663247	0.585556
Ubap1	-1.8329	0.0668179	0.585556
Usp46	1.83186	0.0669725	0.585556
Zfp658	-1.82635	0.0677978	0.585556
Zfp786	-1.83896	0.0659211	0.585556
Col8a2	1.8255	0.067926	0.58567
Dock5	1.82461	0.0680592	0.586101
Foxf1	1.82438	0.0680944	0.586101
Snx6	1.82449	0.0680781	0.586101
Psma2	-1.82342	0.0682401	0.587015
Tle4	1.82286	0.0683247	0.587402
Ubxn1	-1.82212	0.0684361	0.58802
Aim1l	1.82185	0.0684784	0.588043
Emilin2	1.82023	0.0687247	0.589054
Nkd2	1.82003	0.0687547	0.589054
Rasal1	1.82066	0.0686591	0.589054
Tmem74	1.82036	0.0687039	0.589054
Abhd14b	-1.81823	0.0690283	0.589672
Chrac1	-1.81872	0.0689541	0.589672
Fbxl12	-1.81703	0.0692129	0.589672
Galnt15	1.81732	0.0691681	0.589672
Klhl15	1.81871	0.0689561	0.589672
Lag3	-1.81797	0.0690693	0.589672
Ndufa5	-1.81747	0.0691451	0.589672
Qpctl	1.8179	0.0690792	0.589672
Ugt1a7c	1.81696	0.0692237	0.589672
Vasn	-1.81872	0.0689547	0.589672
Irf6	1.81576	0.0694072	0.590896
Htr1f	1.81547	0.0694512	0.590932
Trim41	-1.81519	0.069494	0.590958
Prr7	-1.81485	0.0695466	0.591067
Oprl1	1.81422	0.069644	0.591556
Gm1976	-1.81376	0.0697144	0.591737
Scn3b	-1.81356	0.069745	0.591737
Adnp	1.81102	0.0701385	0.592033
Cux2	-1.81282	0.0698589	0.592033
Degs1	1.81102	0.070137	0.592033
Gm11808	-1.81132	0.0700912	0.592033
Ppp1r36	-1.81195	0.0699935	0.592033
Ramp3	-1.81125	0.0701024	0.592033
Rpl37a	-1.81153	0.070059	0.592033
Tagln3	-1.81251	0.0699069	0.592033
Tmem41b	1.81278	0.0698663	0.592033
Lamb3	1.81017	0.0702696	0.592803
Eif3l	-1.80975	0.0703339	0.593008
Ap1b1	-1.80888	0.0704698	0.593305
Mylk3	-1.80889	0.0704679	0.593305
Polr2c	-1.80876	0.0704889	0.593305
Mlf2	-1.80772	0.0706507	0.59433
Ube2l6	-1.80736	0.070706	0.594459
Ube2m	-1.80701	0.0707611	0.594586
1700028J19Rik	1.80546	0.0710027	0.595333
Bcl2	1.80548	0.070999	0.595333
Cyp4v3	-1.80443	0.0711643	0.595333
D11Wsu47e	-1.80439	0.0711707	0.595333
Gli3	1.80439	0.0711695	0.595333
Mlph	1.80445	0.0711615	0.595333
Pcca	-1.80606	0.0709093	0.595333
Slc29a3	1.80442	0.0711647	0.595333
Abcb1b	1.80317	0.071362	0.596262
Apbb2	1.80322	0.0713536	0.596262
Casq2	-1.80242	0.0714787	0.596901
Tie1	1.80183	0.0715719	0.597344
Nwd2	-1.80133	0.0716504	0.597663
Dnaja1	-1.80038	0.0718006	0.598339
Slc22a5	1.80031	0.071812	0.598339
4930522L14Rik	1.79384	0.0728391	0.599275
Ahsa1	-1.79453	0.0727292	0.599275
Aim1	1.79178	0.0731687	0.599275
Allc	1.7928	0.0730044	0.599275
Bcl7c	-1.79533	0.0726007	0.599275
C1d	-1.79356	0.0728832	0.599275
Cadps2	1.79199	0.0731352	0.599275
Cdk5	-1.79414	0.0727911	0.599275
Celf6	-1.79282	0.0730015	0.599275
Cmklr1	-1.79192	0.0731464	0.599275
Cpsf6	1.79165	0.0731887	0.599275
Dlk2	-1.79131	0.0732429	0.599275
Elmod2	1.79635	0.0724387	0.599275
Fam98a	1.79549	0.0725755	0.599275
Gm26833	-1.79658	0.0724027	0.599275
Ift20	-1.79478	0.0726887	0.599275
Ik	-1.79234	0.0730785	0.599275
Larp7	-1.79855	0.0720893	0.599275
Mettl16	1.79508	0.0726407	0.599275
Naca	-1.79868	0.0720688	0.599275
Nlgn3	-1.79329	0.072927	0.599275
Pcdh17	1.79843	0.0721091	0.599275
Plekho1	-1.79911	0.0720017	0.599275
Pmaip1	1.79079	0.0733277	0.599275
Ppp1r11	-1.79199	0.0731349	0.599275
Prdx5	-1.79073	0.0733361	0.599275
Rab3b	1.79462	0.0727137	0.599275
Samd14	1.79665	0.0723904	0.599275
Serinc3	-1.79402	0.0728105	0.599275
Slc11a2	-1.7981	0.0721613	0.599275
Stat6	1.79629	0.0724478	0.599275
Suclg1	-1.79573	0.0725377	0.599275
Trmo	-1.79575	0.0725346	0.599275
Usp47	-1.79403	0.0728082	0.599275
Zfp59	-1.79081	0.0733231	0.599275
Krt1	1.78938	0.0735538	0.600393
Pgm3	1.78961	0.0735162	0.600393
Snx25	-1.78886	0.0736382	0.600752
Eya4	1.7884	0.0737108	0.601014
Cchcr1	-1.78664	0.0739954	0.602772
Hist4h4	1.78657	0.0740075	0.602772
Serbp1	-1.78562	0.0741615	0.603695
Fam161b	1.78498	0.0742639	0.603941
Gli1	-1.78474	0.074303	0.603941
Pip5k1a	-1.78468	0.0743137	0.603941
Sorcs2	-1.7842	0.0743915	0.604242
Ankrd54	-1.7836	0.0744895	0.604708
Fundc2	-1.78281	0.0746167	0.605094
Slc2a8	-1.78255	0.0746592	0.605094
Vac14	-1.78268	0.0746379	0.605094
Isoc2b	-1.78176	0.0747888	0.605534
Naglu	-1.78172	0.074795	0.605534
Cox15	-1.78089	0.0749305	0.60597
Dand5	1.78093	0.0749233	0.60597
Casp8ap2	-1.78017	0.0750488	0.606267
Flot1	-1.78035	0.0750195	0.606267
Id2	-1.77985	0.0751004	0.606354
Gata2	-1.77848	0.0753257	0.607843
2310036O22Rik	-1.77738	0.0755063	0.608309
Ccdc79	1.77778	0.0754403	0.608309
Uqcrfs1	-1.77754	0.07548	0.608309
Csnk2b	-1.77686	0.0755905	0.608327
Fam132b	1.77688	0.0755881	0.608327
Eif2ak2	-1.77652	0.0756471	0.608454
Zfp688	-1.77606	0.0757236	0.608739
Insig2	1.77493	0.0759102	0.609909
Akirin1	-1.77461	0.0759622	0.609997
Ahr	1.77355	0.0761368	0.610324
Msl1	-1.77405	0.0760547	0.610324
Necap2	-1.77336	0.0761699	0.610324
Pou2f2	1.77359	0.0761318	0.610324
Rbm10	-1.77312	0.0762083	0.610324
Dynlt1c	1.77245	0.0763198	0.61062
Rps6ka6	1.7724	0.0763275	0.61062
Stk11	-1.77137	0.076499	0.611613
Trip13	-1.77116	0.076534	0.611613
Adcy4	1.77041	0.0766581	0.611682
Cox4i2	1.77037	0.0766662	0.611682
Rassf5	1.7706	0.0766264	0.611682
Cnksr3	1.76937	0.0768324	0.611847
Cntln	1.76988	0.0767477	0.611847
Fzr1	-1.76925	0.0768515	0.611847
Xndc1	1.76959	0.0767947	0.611847
Ccdc18	-1.76798	0.0770642	0.612192
H2-Eb1	1.76776	0.0771009	0.612192
Mob3b	1.76829	0.0770132	0.612192
Spats2l	-1.76797	0.0770663	0.612192
Tmem178	1.76817	0.0770325	0.612192
Hist2h4	-1.76619	0.0773643	0.613955
Col27a1	1.76534	0.0775073	0.614157
Tpbg	1.7653	0.0775138	0.614157
Zfp599	1.76548	0.0774826	0.614157
Ano4	1.76231	0.0780175	0.614536
Arhgap12	1.76234	0.0780118	0.614536
Gm21988	-1.76352	0.077812	0.614536
Lca5	1.76207	0.0780579	0.614536
N6amt1	-1.76215	0.0780441	0.614536
Ptprj	-1.76419	0.0776994	0.614536
Rilpl2	-1.7633	0.0778505	0.614536
Rnf135	-1.76331	0.0778484	0.614536
Sirt6	1.76295	0.0779085	0.614536
Snx15	-1.76389	0.0777509	0.614536
Sytl2	-1.76342	0.0778303	0.614536
Txnl4b	-1.76231	0.0780175	0.614536
Pisd	-1.76133	0.0781826	0.615191
Bhlha9	-1.76072	0.0782858	0.615677
Cd2bp2	-1.75994	0.0784181	0.61574
Nbl1	-1.76001	0.0784053	0.61574
Rps15	-1.76033	0.0783514	0.61574
Rasip1	1.75896	0.0785836	0.616713
Clptm1l	-1.75836	0.0786857	0.616858
Epha2	1.75699	0.0789195	0.616858
Frmpd3	1.7569	0.0789342	0.616858
Itpr2	1.75798	0.0787504	0.616858
Man2a2	-1.75833	0.0786914	0.616858
Slc5a3	1.75744	0.0788426	0.616858
Sytl5	1.75711	0.0788982	0.616858
Zfpm2	1.75731	0.0788647	0.616858
AW551984	1.7506	0.0800144	0.616991
Abhd16a	-1.75014	0.0800946	0.616991
Ano2	1.75591	0.0791046	0.616991
Atp2b4	-1.75041	0.0800472	0.616991
Ccnd1	1.7518	0.0798077	0.616991
Cdh9	1.75301	0.0796004	0.616991
Chrna1	1.75058	0.0800178	0.616991
Elp3	-1.75375	0.0794733	0.616991
Elp6	-1.75002	0.0801142	0.616991
Fam83h	-1.75401	0.0794284	0.616991
Fos	-1.75033	0.0800616	0.616991
Gapdh	-1.75007	0.080106	0.616991
Glra2	1.75472	0.0793069	0.616991
Igsf10	1.75006	0.0801084	0.616991
Lmo3	1.75129	0.0798968	0.616991
Lrrc74b	1.75081	0.079978	0.616991
Lrrc8a	-1.75183	0.0798026	0.616991
Mcm2	-1.75117	0.0799158	0.616991
Nfia	1.75237	0.0797096	0.616991
Nos3	1.75586	0.0791123	0.616991
Nudt22	-1.75459	0.0793295	0.616991
Prkag2	1.75436	0.0793686	0.616991
Pwwp2b	1.75064	0.0800074	0.616991
Sdr39u1	-1.75521	0.0792236	0.616991
Slc41a2	1.75213	0.0797517	0.616991
Surf2	-1.75285	0.0796273	0.616991
Timeless	1.75221	0.0797375	0.616991
Zfp712	1.75609	0.0790729	0.616991
Dusp26	-1.74953	0.0801991	0.617006
Ptprt	1.74963	0.0801816	0.617006
Nfkbib	-1.74897	0.0802958	0.61743
Mettl5	-1.74837	0.0804006	0.617916
Coa7	-1.74793	0.0804754	0.618171
Lgals1	1.74744	0.0805616	0.618354
Sec61a2	1.74732	0.0805824	0.618354
Cfp	1.74656	0.0807143	0.618727
Gm29609	1.74671	0.0806869	0.618727
Bbs9	1.74257	0.0814089	0.619512
Coro2b	-1.74308	0.0813197	0.619512
Csdc2	-1.7412	0.0816492	0.619512
Csde1	-1.74189	0.081528	0.619512
Ep300	1.7432	0.0812984	0.619512
F13a1	1.74129	0.081633	0.619512
Gm2163	-1.74364	0.0812213	0.619512
Htatsf1	-1.74415	0.0811321	0.619512
Klf5	1.74362	0.0812261	0.619512
Kti12	-1.74456	0.0810622	0.619512
Pcdhb14	-1.74199	0.0815105	0.619512
Pik3r3	1.74316	0.0813065	0.619512
Prkcdbp	-1.74095	0.0816925	0.619512
Psmf1	-1.7443	0.0811063	0.619512
Sgip1	-1.74303	0.0813278	0.619512
Tap2	-1.74237	0.0814445	0.619512
Tgtp2	-1.74097	0.0816895	0.619512
Tjp2	1.74338	0.0812666	0.619512
Tmem132d	-1.74544	0.0809088	0.619512
Tmem19	1.7431	0.0813158	0.619512
Zfp873	1.74219	0.0814747	0.619512
Arhgap25	1.74052	0.081767	0.619515
Calcrl	1.74047	0.0817764	0.619515
Gatm	1.73953	0.0819413	0.620448
Rps6	-1.73924	0.0819927	0.620522
Gm16794	1.73883	0.0820651	0.620753
Pcyox1l	1.73784	0.0822384	0.621561
Phactr4	1.73775	0.0822556	0.621561
Creb1	1.73702	0.0823831	0.622208
A930012L18Rik	-1.7352	0.0827054	0.623642
Gm14305	1.73563	0.0826292	0.623642
L3mbtl1	1.735	0.0827409	0.623642
Tlr1	1.73536	0.0826763	0.623642
Plcb4	-1.73449	0.0828319	0.624011
Hscb	-1.73355	0.0829987	0.624719
Rttn	1.73348	0.08301	0.624719
Cetn3	-1.73315	0.0830695	0.624851
Atp10b	1.73117	0.0834207	0.624877
Becn1	-1.73116	0.0834232	0.624877
C1qtnf7	1.73086	0.0834773	0.624877
Ccno	-1.73125	0.0834072	0.624877
Dnah17	-1.73144	0.0833727	0.624877
Dpm2	-1.73091	0.0834683	0.624877
Pfkfb2	1.73139	0.0833823	0.624877
Rell1	1.73077	0.0834936	0.624877
Sharpin	-1.73212	0.0832525	0.624877
Syt3	1.73261	0.0831651	0.624877
Abcb7	1.72895	0.0838173	0.625743
Calr	-1.72975	0.0836743	0.625743
Rngtt	1.72913	0.0837856	0.625743
Tmc7	1.72926	0.0837628	0.625743
Zc3hc1	-1.72894	0.0838199	0.625743
mt-Nd4l	1.72839	0.0839187	0.626166
Ccng1	-1.72787	0.0840122	0.626549
Gm11744	1.72716	0.0841385	0.627176
Immp1l	-1.72644	0.0842681	0.627198
Mtus2	-1.72678	0.0842066	0.627198
mt-Cytb	-1.72646	0.0842641	0.627198
0610010F05Rik	1.71515	0.0863171	0.628459
0610037L13Rik	-1.71034	0.0872036	0.628459
1110002E22Rik	-1.71264	0.0867783	0.628459
[truncated: 12,857 more rows]

## Sheet: 1month_STR
	stouffers_z	meta_p	FDR
Plce1	6.10929	1.00075697701358e-09	1.49413016668127e-05
Ano2	5.18084	2.20887690631131e-07	0.00164893
Krt9	5.0831	3.71323214538326e-07	0.00184795
Bmp6	4.94103	7.77106204844462e-07	0.00232044
D430036J16Rik	4.98019	6.35234044270007e-07	0.00232044
A830039N20Rik	-4.79439	1.63168861466507e-06	0.00252689
Akap11	-4.78705	1.69248949813571e-06	0.00252689
BB031773	4.80987	1.51024926357918e-06	0.00252689
Gm43299	4.85415	1.20901316608695e-06	0.00252689
Hbp1	4.87436	1.09160426129595e-06	0.00252689
Atf7ip	4.74966	2.03760369996086e-06	0.00276558
Nptxr	-4.69894	2.61519425717962e-06	0.00325374
Gm10706	4.66057	3.1533836105842e-06	0.00362154
Atp6v1e1	-4.60116	4.20138455430888e-06	0.00378866
Col6a5	4.59565	4.31394619117797e-06	0.00378866
Serpina9	4.61988	3.83956434978997e-06	0.00378866
Tm9sf1	4.60074	4.20985560143143e-06	0.00378866
2410018L13Rik	4.52498	6.0401397621588e-06	0.00429796
Cgnl1	4.55244	5.30265686404e-06	0.00429796
Hdac11	-4.51756	6.2556594017553e-06	0.00429796
Pkm	-4.51521	6.32552949505897e-06	0.00429796
Ppme1	-4.51495	6.3332345582106e-06	0.00429796
Clic6	4.41675	1.00195390841433e-05	0.00647015
Snrpn	-4.40577	1.05409743394556e-05	0.00647015
Sp4	4.3913	1.12675092210786e-05	0.00647015
Sptan1	-4.39449	1.11032914414902e-05	0.00647015
Csmd2	-4.363	1.2829031703694e-05	0.00686224
Elmo2	-4.36231	1.28695777224827e-05	0.00686224
Megf8	-4.32922	1.49639679403153e-05	0.00720684
Musk	4.3318	1.47898076172332e-05	0.00720684
Ror1	4.34282	1.40668193489447e-05	0.00720684
Gapdh	-4.31624	1.5870714610284e-05	0.00740468
Atp1a3	-4.30674	1.65678226090437e-05	0.00749568
Uty	4.28705	1.81064298907869e-05	0.00795085
Tpd52l1	4.27194	1.93779758472395e-05	0.00826609
Gfra4	-4.25157	2.12276841993795e-05	0.0087585
Pcdhga8	-4.24658	2.17055886574477e-05	0.0087585
Mgst3	-4.22044	2.43822037146744e-05	0.00957964
Ccdc187	4.21157	2.53598137533906e-05	0.00970826
Abca9	4.17195	3.0199925505993e-05	0.00975169
Comt	-4.16428	3.12330428757636e-05	0.00975169
Gria3	-4.16342	3.13517192486723e-05	0.00975169
Kctd12	4.20276	2.63679092742686e-05	0.00975169
Nrcam	-4.1764	2.9615615908154e-05	0.00975169
Ssx2ip	-4.18636	2.83465272184767e-05	0.00975169
Stx1b	-4.18915	2.80007121439492e-05	0.00975169
Stxbp3	4.16951	3.0525713052512e-05	0.00975169
Vcam1	4.1908	2.77977174341764e-05	0.00975169
A330015K06Rik	4.14393	3.4139680699031e-05	0.00977124
Acan	-4.14029	3.46869281917481e-05	0.00977124
C030048H21Rik	4.14744	3.36215772590417e-05	0.00977124
Chgb	-4.14329	3.42357816484912e-05	0.00977124
Hist2h2aa2	-4.14762	3.3594878332359e-05	0.00977124
B4galnt1	-4.12928	3.63893406425099e-05	0.00987805
Cacna1a	-4.13016	3.62513080932639e-05	0.00987805
Hspa2	4.11955	3.79611600480953e-05	0.0101207
Gm10754	4.07911	4.52082370581233e-05	0.0118414
Pcnxl2	-4.07112	4.67885693674094e-05	0.012044
Prkcg	-4.06658	4.77085509637128e-05	0.0120727
Bsn	-4.01938	5.83519371039579e-05	0.013403
Evpl	4.03187	5.53342712313021e-05	0.013403
Ina	-4.0229	5.74854926655777e-05	0.013403
Kcne1l	4.03399	5.48386140326838e-05	0.013403
Moap1	-4.02413	5.71862876472761e-05	0.013403
Tecr	-4.03043	5.56738773695268e-05	0.013403
Aox3	4.00905	6.09628130445459e-05	0.013585
Mycbp2	-4.00905	6.09639624519697e-05	0.013585
Arhgap18	4.00226	6.27407062124809e-05	0.0137753
Prelid1	-3.98619	6.71439743828156e-05	0.0145284
Phf19	3.97179	7.13350538064507e-05	0.0152147
Akr1a1	-3.96259	7.41404596353178e-05	0.0153077
Atp6v1g2	-3.95813	7.55378793037208e-05	0.0153077
Gm14698	3.95283	7.72323250207683e-05	0.0153077
Kcnf1	-3.95173	7.75869917676157e-05	0.0153077
Nrarp	3.9507	7.79227480468604e-05	0.0153077
Tmem59l	-3.95831	7.54818089431887e-05	0.0153077
Sorl1	-3.94401	8.01306542320489e-05	0.015537
Rab7	-3.9371	8.24728596056102e-05	0.0157862
Gpr68	-3.92773	8.57517871053285e-05	0.0160051
Pcsk9	3.9277	8.57606367578771e-05	0.0160051
Nefm	-3.92277	8.75375819584392e-05	0.016135
Fam134a	-3.91202	9.15287265142181e-05	0.0166649
Rpgr	3.90812	9.30177945947328e-05	0.016732
Fam58b	-3.90446	9.44357012883629e-05	0.0167848
Dync1h1	-3.89667	9.75231170348671e-05	0.0168146
Ptpn12	3.898	9.69904352063524e-05	0.0168146
Zmym2	-3.89554	9.79817104006495e-05	0.0168146
Tcf25	-3.8852	0.000102244	0.0173467
Zbtb46	-3.88024	0.000104355	0.0175058
Cplx1	-3.87278	0.0001076	0.0176536
Stoml1	-3.87414	0.000107003	0.0176536
Ctsb	-3.86256	0.000112206	0.0179211
Mthfsd	-3.86521	0.000110992	0.0179211
Ube2m	-3.8612	0.000112832	0.0179211
Kl	3.8531	0.000116632	0.0183296
Ccdc141	3.84198	0.000122043	0.0189238
Uap1l1	-3.84017	0.000122947	0.0189238
Pclo	-3.83542	0.000125352	0.019097
Zic1	3.83117	0.000127535	0.0192334
Slc7a8	-3.8062	0.000141116	0.0210687
Cobll1	3.80178	0.000143659	0.021112
mt-Atp8	3.80079	0.000144235	0.021112
Dctn2	-3.79031	0.000150457	0.0211917
Fam189a1	-3.79111	0.000149976	0.0211917
Sv2a	-3.79042	0.000150391	0.0211917
Vps41	-3.79174	0.000149597	0.0211917
Cyp39a1	3.78416	0.000154228	0.0215198
E230025N22Rik	3.77841	0.000157836	0.0215759
Emp1	3.78093	0.000156246	0.0215759
Nefl	-3.77663	0.000158965	0.0215759
Atp6v0e2	-3.76951	0.000163566	0.0216109
Ctsc	3.77051	0.000162916	0.0216109
Pip4k2c	-3.77051	0.000162916	0.0216109
Efcab1	3.76694	0.000165258	0.0216429
Ugt1a7c	3.75508	0.000173289	0.0224975
Ptp4a2	3.74997	0.000176855	0.0227625
Pir	3.74291	0.000181904	0.0232122
P2ry12	3.73148	0.000190362	0.0240856
Sult4a1	-3.72584	0.000194668	0.0244235
Elp2	-3.71659	0.000201926	0.025123
Aldoa	-3.7072	0.00020956	0.0258071
Arhgef25	-3.70354	0.00021261	0.0258071
Clip2	-3.70463	0.000211696	0.0258071
Disp2	-3.70103	0.000214726	0.0258537
Mob1b	3.68017	0.000233075	0.0278384
Atp5d	-3.67625	0.000236691	0.0280461
Cd164	3.66868	0.00024381	0.0281169
Grin1	-3.668	0.000244455	0.0281169
Ppp5c	-3.66762	0.000244823	0.0281169
Ube2o	-3.66928	0.000243232	0.0281169
Arpc3	-3.6556	0.000256586	0.0287879
Homer3	3.65381	0.000258378	0.0287879
Nat9	-3.65394	0.000258243	0.0287879
Strbp	-3.6539	0.000258285	0.0287879
Pag1	3.65126	0.000260961	0.0287934
Slc6a17	-3.64996	0.000262285	0.0287934
Sptbn1	-3.64551	0.000266858	0.0290817
Ctsz	-3.63695	0.000275881	0.0296602
Rfx3	3.63671	0.00027614	0.0296602
Gm26826	3.62988	0.000283558	0.0302395
Ypel3	-3.6229	0.000291314	0.0308462
Plch2	-3.62093	0.00029354	0.0308631
AW121686	3.61846	0.000296362	0.0309418
Map1b	-3.60541	0.000311657	0.0323128
Pgam1	-3.59699	0.000321918	0.0329195
Tuba1b	-3.59811	0.000320532	0.0329195
Vamp3	3.59311	0.000326758	0.033187
Dohh	-3.58736	0.000334046	0.0332487
Gde1	-3.59007	0.000330591	0.0332487
Trhr2	3.58864	0.000332403	0.0332487
Cabp1	-3.58199	0.000340983	0.0334927
Tagln	3.58223	0.000340678	0.0334927
Cdc14a	3.57862	0.000345412	0.0336917
Ncor2	-3.57703	0.000347523	0.0336917
Clstn3	-3.57402	0.000351547	0.0338619
Pcdhga3	3.56037	0.000370335	0.035443
Helb	3.55377	0.000379758	0.0358847
Tle1	3.55398	0.000379453	0.0358847
Cend1	-3.54943	0.000386064	0.0362511
Rab3a	-3.54583	0.000391379	0.0365205
Capns1	-3.54211	0.000396946	0.0366639
Rassf7	3.54152	0.000397827	0.0366639
Grina	-3.53584	0.000406481	0.0370046
Rangap1	-3.53736	0.000404151	0.0370046
Dctn5	-3.52947	0.000416385	0.0375938
Grin2a	-3.52846	0.000417988	0.0375938
Cald1	3.52023	0.000431177	0.0379015
Coa3	-3.51842	0.000434129	0.0379015
Eef1a2	-3.51601	0.000438087	0.0379015
Haghl	-3.51668	0.000436983	0.0379015
Pfdn2	-3.52144	0.00042921	0.0379015
Sgk3	3.5183	0.000434315	0.0379015
Slc25a22	-3.51535	0.00043918	0.0379015
Bhlhe41	3.50867	0.000450355	0.0384217
Syn1	-3.50898	0.000449834	0.0384217
Cox6b1	-3.50314	0.000459816	0.039006
Prdx1	3.49845	0.000467975	0.0394738
Gm21685	-3.49411	0.000475642	0.0398082
Smc1a	-3.4932	0.000477272	0.0398082
Lingo1	-3.4902	0.000482659	0.0400339
Gm136	3.48573	0.000490792	0.0404836
Slc27a4	-3.48261	0.000496554	0.0407338
Ampd3	3.47331	0.000514088	0.0414883
Cops6	-3.47619	0.0005086	0.0414883
Strip2	3.47384	0.000513075	0.0414883
Cyp2a5	3.46611	0.000528039	0.0423851
Cadm3	-3.46388	0.000532445	0.0425102
Rrm2b	3.46222	0.00053574	0.0425457
Ankdd1a	3.44357	0.000574089	0.0428585
Dazl	3.45272	0.000554973	0.0428585
Fam89b	-3.44586	0.000569241	0.0428585
Gm9843	-3.44643	0.00056805	0.0428585
Gng5	3.44751	0.000565771	0.0428585
Idh3b	-3.4442	0.000572742	0.0428585
Il33	3.4548	0.000550704	0.0428585
Mfsd5	-3.45014	0.000560297	0.0428585
Mgat3	-3.44359	0.000574046	0.0428585
Neu1	-3.44355	0.000574126	0.0428585
Oxgr1	3.45604	0.000548168	0.0428585
Smyd2	-3.45669	0.000546861	0.0428585
Arxes2	3.43562	0.000591202	0.0439137
A330008L17Rik	3.43132	0.000600649	0.0441306
Acot7	-3.4293	0.000605134	0.0441306
Cep128	3.43282	0.000597331	0.0441306
Clec2l	-3.4265	0.000611412	0.0441306
Gabrg2	-3.4263	0.000611858	0.0441306
Ldhd	-3.42865	0.000606602	0.0441306
A830092H15Rik	3.42161	0.000622521	0.04447
Flrt3	3.42261	0.000620219	0.04447
Grb10	3.41439	0.000639242	0.0454471
Atp5sl	-3.40979	0.000650136	0.0460025
Icam1	3.39844	0.000677706	0.0477271
2900011O08Rik	-3.39626	0.00068314	0.0478839
Dst	-3.39213	0.000693517	0.0481591
Myl12b	-3.39267	0.000692156	0.0481591
Rnf220	-3.39061	0.000697383	0.0482034
Arhgdia	-3.38399	0.000714413	0.0486484
Cacng8	-3.38268	0.000717818	0.0486484
Clec12a	3.3813	0.000721433	0.0486484
Ednrb	3.38089	0.000722503	0.0486484
Gstp1	3.38566	0.000710085	0.0486484
Rab11fip3	-3.38056	0.000723371	0.0486484
Htr4	3.37264	0.000744502	0.0491832
Lpar4	3.37609	0.000735249	0.0491832
Mdh1	-3.37373	0.000741561	0.0491832
Nhs	3.3736	0.00074191	0.0491832
Fau	3.37082	0.000749441	0.0492831
Sncb	-3.36966	0.000752615	0.0492831
Tmem100	3.36746	0.000758648	0.0494612
Acer2	3.35685	0.000788349	0.0504593
Adamts15	-3.35954	0.000780731	0.0504593
Brinp1	-3.35283	0.0007999	0.0504593
Eno1	-3.35021	0.000807496	0.0504593
Fkbp3	-3.34806	0.000813805	0.0504593
Lor	3.34842	0.000812752	0.0504593
Myb	3.35675	0.000788656	0.0504593
Suv420h1	3.34988	0.000808462	0.0504593
Tm4sf1	3.36042	0.000778242	0.0504593
Ubl5	-3.34782	0.000814513	0.0504593
Yipf2	-3.35045	0.000806813	0.0504593
Zmat4	-3.3534	0.000798262	0.0504593
Cyfip2	-3.34255	0.000830127	0.051214
Rab6b	-3.3362	0.000849309	0.051968
Ucp2	3.33676	0.000847618	0.051968
Tbc1d1	-3.33431	0.000855128	0.0521105
B930041F14Rik	-3.33008	0.000868202	0.0523114
Klhdc3	-3.33029	0.000867548	0.0523114
Klhl7	3.32726	0.000877047	0.0523114
Kremen1	3.32539	0.000882951	0.0523114
Sept5	-3.32613	0.000880595	0.0523114
Sort1	-3.32711	0.000877514	0.0523114
Zfp949	3.32598	0.000881096	0.0523114
Psmc5	-3.32419	0.000886749	0.0523287
Amotl1	3.31039	0.000931658	0.0538494
Atl3	3.31336	0.000921818	0.0538494
Csnk2b	-3.31202	0.000926262	0.0538494
Imp4	3.31163	0.000927527	0.0538494
Mkrn2	3.30856	0.000937766	0.0538494
Rtn2	-3.31043	0.000931527	0.0538494
Tagln3	-3.30936	0.000935083	0.0538494
Rell2	-3.30548	0.00094813	0.0542359
Pitpna	-3.3033	0.000955551	0.0542448
Senp7	3.30391	0.000953481	0.0542448
Fam210b	3.30174	0.000960888	0.0543411
P2ry1	3.29831	0.000972695	0.0548013
Hmga1	-3.29523	0.000983422	0.0551974
Ccdc15	3.29318	0.000990627	0.0552376
Mapk8ip3	-3.29187	0.000995239	0.0552376
Rad51c	-3.2921	0.00099444	0.0552376
Lrrc75a	-3.2883	0.00100794	0.0557354
Scn1b	-3.28686	0.0010131	0.0558138
Nars	-3.28427	0.00102246	0.0560065
Zfp36l1	3.28382	0.0010241	0.0560065
Krt77	3.28172	0.00103175	0.056219
Kif1a	-3.27801	0.0010454	0.0567558
3110001I22Rik	3.27274	0.00106511	0.0573959
Eif4g3	-3.27079	0.00107249	0.0573959
Selm	3.27077	0.00107257	0.0573959
Supt5	-3.27305	0.00106395	0.0573959
Lsm6	-3.26713	0.00108642	0.0575188
Prss41	3.26873	0.0010803	0.0575188
Tead1	3.26737	0.00108551	0.0575188
Dnm1	-3.26562	0.00109224	0.0576224
Slc25a4	-3.26275	0.00110336	0.0580042
Prkx	3.26146	0.00110839	0.0580639
Atpif1	-3.25934	0.00111671	0.0582956
Sh3bgrl	3.25799	0.00112204	0.0583697
Il11ra1	-3.25559	0.00113158	0.0586612
Rusc1	-3.24421	0.00117777	0.0606347
Synj1	-3.24457	0.00117626	0.0606347
Atcay	-3.24088	0.00119161	0.0609271
Wnt10a	-3.24137	0.00118956	0.0609271
Gm20390	-3.2398	0.00119613	0.0609497
Rapgef6	3.23686	0.00120853	0.061372
F11r	3.23521	0.00121552	0.0615177
Proser3	3.23099	0.00123364	0.0622237
Adnp	3.22668	0.00125236	0.0629178
Ccne1	-3.22589	0.00125583	0.0629178
Ryr1	-3.22417	0.0012634	0.0630853
Atg9a	-3.22079	0.00127836	0.0635104
Lacc1	3.22033	0.00128042	0.0635104
Shfm1	-3.21902	0.00128631	0.0635915
Tusc2	-3.21743	0.00129346	0.0637338
Faim2	-3.21296	0.00131375	0.0643094
Rnf149	3.21308	0.00131318	0.0643094
Amigo1	-3.21069	0.00132419	0.0643977
Pacs1	-3.21121	0.00132176	0.0643977
Plec	-3.20561	0.00134776	0.0649096
Rrp12	-3.20612	0.00134538	0.0649096
Stmn3	-3.20569	0.00134739	0.0649096
Dzip1l	3.20096	0.00136971	0.0655441
Nkiras1	-3.2013	0.00136807	0.0655441
Atad5	3.19674	0.00138992	0.0658723
Bmp7	3.19833	0.00138227	0.0658723
Eif4g1	-3.19626	0.00139223	0.0658723
Gcn1l1	-3.19585	0.00139422	0.0658723
Gm28523	3.19054	0.00142009	0.0664001
Lonrf3	3.18991	0.00142318	0.0664001
Sema7a	-3.19061	0.00141975	0.0664001
Zc3h13	-3.19079	0.00141887	0.0664001
Zfp36	3.18756	0.00143477	0.0667322
Thy1	-3.18427	0.00145118	0.0672859
Fam167a	3.17887	0.00147848	0.0677652
Nefh	-3.17939	0.00147587	0.0677652
S100pbp	3.18071	0.00146914	0.0677652
Slitrk6	3.17864	0.00147967	0.0677652
Cfh	3.17708	0.00148764	0.0679218
Impdh1	-3.1737	0.00150509	0.0680222
Klhl26	-3.17497	0.00149852	0.0680222
Sdr39u1	-3.17313	0.00150806	0.0680222
Uqcrfs1	-3.17378	0.00150467	0.0680222
Sept11	-3.16592	0.00154593	0.0695202
Gm5141	3.15957	0.00158001	0.0704165
Iqub	3.1597	0.00157931	0.0704165
Srrm2	-3.15993	0.00157807	0.0704165
Kcnb1	-3.15848	0.00158594	0.0704707
Trpm3	3.15482	0.00160599	0.0711495
Desi2	3.15358	0.00161283	0.0712415
Ahsa1	-3.15109	0.00162663	0.0716388
2310036O22Rik	-3.1493	0.00163661	0.0717105
Sppl2a	3.14908	0.00163786	0.0717105
Clstn1	-3.1463	0.00165351	0.0721839
Pde1c	3.14541	0.00165852	0.0721915
Ipo5	-3.14421	0.00166534	0.0722776
Stc1	3.13583	0.00171367	0.0741599
Gt(ROSA)26Sor	3.13373	0.00172599	0.0744772
Ankrd34a	-3.13277	0.00173163	0.0745049
Morn2	3.13129	0.00174041	0.0746677
Gramd2	3.12857	0.00175656	0.0751446
Atp6v1b2	-3.12117	0.00180134	0.0757579
F5	3.12179	0.00179756	0.0757579
Isl1	3.12307	0.00178975	0.0757579
Smarcad1	3.1213	0.00180054	0.0757579
Spock1	-3.1227	0.001792	0.0757579
Syt14	3.12384	0.0017851	0.0757579
Fcho2	3.11916	0.00181369	0.0758903
Sp3os	3.119	0.00181466	0.0758903
Aars	-3.11478	0.00184083	0.0767698
1110059G10Rik	3.10993	0.0018713	0.0778232
Mum1l1	3.1077	0.00188552	0.0781966
B230110G15Rik	3.10568	0.00189842	0.0785135
Chga	-3.10317	0.00191462	0.078965
Glrx3	-3.10204	0.00192195	0.0789815
Nudc	-3.10147	0.0019256	0.0789815
2010315B03Rik	3.08821	0.00201366	0.0804288
Adgrl4	3.09352	0.00197796	0.0804288
Col18a1	3.0884	0.00201237	0.0804288
Fgf2	3.08792	0.00201561	0.0804288
Kctd8	3.08739	0.00201923	0.0804288
Mdm1	3.08911	0.00200757	0.0804288
Megf6	3.09043	0.00199864	0.0804288
Nid2	3.08725	0.00202015	0.0804288
Pde9a	3.09013	0.00200068	0.0804288
Timp3	3.09214	0.00198716	0.0804288
Vegfb	-3.09054	0.00199796	0.0804288
Cd68	3.08545	0.00203241	0.0804879
Htr5a	-3.08624	0.00202703	0.0804879
Abhd12	-3.08204	0.00205584	0.0807076
Gm44210	3.0835	0.00204578	0.0807076
Matr3	3.08241	0.00205335	0.0807076
Ogdhl	-3.0815	0.00205958	0.0807076
Cep295	3.07877	0.00207859	0.080907
Rmdn1	3.0789	0.00207764	0.080907
Tcfl5	3.07766	0.00208635	0.080907
Them6	-3.07795	0.00208429	0.080907
Prrt3	-3.0762	0.00209655	0.0810918
Cul7	-3.07341	0.00211624	0.0816421
Zfp512	-3.07154	0.00212955	0.0819439
Ppp2r1a	-3.07058	0.00213641	0.0819964
Atp6v0d1	-3.05771	0.00223033	0.0826411
Fndc5	-3.05806	0.00222779	0.0826411
Gm10053	-3.06359	0.00218698	0.0826411
Gpi1	-3.05779	0.00222977	0.0826411
Hsp90aa1	-3.06202	0.00219846	0.0826411
Ikzf1	3.06148	0.00220247	0.0826411
Itpripl1	3.06636	0.00216681	0.0826411
Lrrk1	3.05781	0.00222958	0.0826411
Map1a	-3.05999	0.00221341	0.0826411
Mettl4	3.06747	0.00215876	0.0826411
Prmt1	3.0611	0.00220525	0.0826411
Snrpf	-3.06069	0.00220826	0.0826411
Tmod3	3.06354	0.00218737	0.0826411
Tubb4b	-3.05766	0.0022307	0.0826411
Slc35d1	3.05473	0.0022526	0.0832459
Aida	3.05321	0.00226407	0.0833162
Coro1a	-3.04684	0.00231261	0.0833162
Flot2	-3.04515	0.00232563	0.0833162
Glyr1	-3.05053	0.00228438	0.0833162
Gpr137	-3.0477	0.00230599	0.0833162
Gtpbp10	3.04734	0.00230878	0.0833162
Hnf1b	3.04497	0.00232705	0.0833162
Kat2b	3.04599	0.00231913	0.0833162
Mapk8ip2	-3.04589	0.00231994	0.0833162
Os9	-3.05142	0.00227762	0.0833162
Simc1	-3.04751	0.00230748	0.0833162
Syp	-3.04801	0.00230364	0.0833162
Zfp639	3.04852	0.00229969	0.0833162
Arl5c	3.04424	0.00233265	0.083317
Chchd6	-3.04202	0.00234997	0.0835119
Cpe	-3.03999	0.00236585	0.0835119
Ier5	-3.04006	0.00236533	0.0835119
Tkt	-3.03996	0.00236608	0.0835119
Trip4	3.04045	0.00236221	0.0835119
Zeb1	3.03707	0.00238892	0.0841192
Asns	-3.03426	0.00241126	0.0847062
Ap3d1	-3.03119	0.00243593	0.0853304
Zfp68	3.03063	0.00244046	0.0853304
Fam219a	-3.02858	0.00245708	0.0855111
Zdhhc8	-3.02927	0.00245144	0.0855111
Lypla2	-3.02509	0.00248557	0.0857262
Ndufa5	-3.02501	0.00248623	0.0857262
Rhoh	3.02695	0.00247031	0.0857262
Txndc17	-3.02578	0.00247994	0.0857262
Nt5c	-3.02272	0.00250517	0.0861801
Adamts1	3.01841	0.00254103	0.0870128
Nav2	-3.01874	0.0025383	0.0870128
4931406C07Rik	3.01438	0.00257507	0.0870851
Ccdc77	3.01415	0.00257698	0.0870851
Rab11fip5	-3.01333	0.00258397	0.0870851
Scn1a	-3.01684	0.00255421	0.0870851
Supt6	-3.01546	0.00256586	0.0870851
Tmem151a	-3.01395	0.00257873	0.0870851
Wbp2	-3.01593	0.0025619	0.0870851
Pcdh1	-3.01131	0.00260124	0.0874697
Foxq1	3.01021	0.00261068	0.0875897
Ap3b2	-3.00753	0.00263382	0.0881682
Fmo1	3.00638	0.00264376	0.0883027
Crmp1	-3.0041	0.00266367	0.088769
Synpo	-3.00204	0.00268181	0.0891034
Zfp808	3.0016	0.00268564	0.0891034
Sdha	-3.00062	0.00269428	0.0891921
Dstyk	2.99787	0.00271877	0.0892437
Grk4	2.99776	0.00271975	0.0892437
Mapk10	-2.99796	0.00271794	0.0892437
Slc43a3	2.99819	0.00271585	0.0892437
Cnn3	2.99623	0.00273342	0.0893072
Gcnt1	2.99487	0.00274561	0.0893072
Kalrn	-2.99504	0.00274412	0.0893072
Stxbp1	-2.996	0.00273547	0.0893072
Abca3	-2.99193	0.00277224	0.0895606
Ank2	-2.99026	0.00278737	0.0895606
Dnajc30	-2.99245	0.00276744	0.0895606
Fam65b	2.99004	0.0027894	0.0895606
Kmt2d	-2.99073	0.00278312	0.0895606
Tgfbi	2.99284	0.00276396	0.0895606
Jak1	-2.98888	0.00280006	0.0897099
Gfod2	-2.98802	0.00280788	0.0897679
Ckmt1	-2.98647	0.00282217	0.0899952
Fam122a	-2.98481	0.00283754	0.0899952
Gpr101	2.98335	0.00285115	0.0899952
Itgb2	2.98392	0.00284583	0.0899952
Ndufa4	-2.98543	0.00283176	0.0899952
Xkr8	2.98402	0.00284491	0.0899952
Srgn	2.98036	0.00287909	0.0906854
Lysmd3	2.97798	0.00290154	0.0910085
Sulf2	-2.97809	0.00290046	0.0910085
Ap1b1	-2.97609	0.00291951	0.0913799
Ptprn2	-2.97338	0.00294535	0.0919959
Fmnl1	-2.97258	0.00295308	0.0920449
Hk1	-2.97082	0.0029701	0.0923826
Btg1	2.96648	0.00301227	0.0934994
Mgp	2.96462	0.0030306	0.0936788
Slc16a12	2.96495	0.00302736	0.0936788
Ncf1	2.96238	0.00305268	0.0941664
Atf4	-2.96023	0.00307411	0.0942388
Camk2n2	-2.95893	0.0030871	0.0942388
Chpf	-2.95899	0.00308645	0.0942388
Galr1	2.96057	0.00307069	0.0942388
Klhl15	2.96015	0.00307484	0.0942388
Pgk1	-2.95835	0.0030929	0.0942388
BC043934	2.95686	0.00310787	0.0945022
Fam195b	-2.95264	0.00315071	0.09561
2210016L21Rik	-2.9508	0.00316951	0.0957912
Zfp442	2.95089	0.00316856	0.0957912
Fam196b	2.94929	0.00318503	0.0960657
Gm19619	2.94848	0.00319341	0.0961242
Tmem201	-2.94637	0.00321529	0.0965881
Hsd3b7	2.94525	0.00322692	0.0967429
Cpne9	2.94358	0.00324437	0.0970709
Rims3	-2.94186	0.00326252	0.0974187
Gm20383	2.93966	0.00328572	0.0979157
Pin1	-2.93833	0.00329991	0.0981427
Agap3	-2.93327	0.00335413	0.0983106
Atp6v0c	-2.93167	0.0033714	0.0983106
Btbd9	-2.93445	0.00334142	0.0983106
Celsr2	-2.93242	0.00336328	0.0983106
Gm16286	-2.93481	0.00333757	0.0983106
Gm20715	2.93177	0.00337031	0.0983106
Notch3	2.93455	0.00334036	0.0983106
Plin3	2.93282	0.00335898	0.0983106
Prkd1	2.9319	0.00336894	0.0983106
Zfp420	2.93174	0.00337071	0.0983106
Copa	-2.93014	0.00338808	0.0985387
Cybrd1	2.92974	0.00339243	0.0985387
Asph	-2.92549	0.00343911	0.0987621
Chd5	-2.92244	0.003473	0.0987621
Gm13139	2.92495	0.00344516	0.0987621
Map6	-2.92345	0.0034618	0.0987621
Mrps23	-2.92191	0.00347892	0.0987621
Pcsk2	-2.92459	0.00344915	0.0987621
Pdk1	-2.9225	0.00347228	0.0987621
Pik3r4	2.9232	0.00346454	0.0987621
Polr2a	-2.92655	0.00342742	0.0987621
Smad6	2.92186	0.0034795	0.0987621
Tagap1	-2.92634	0.00342972	0.0987621
Wnk2	-2.92703	0.00342211	0.0987621
Csrp2	2.91918	0.00350958	0.0991899
Gm4890	2.91874	0.0035145	0.0991899
Tmx2	-2.91917	0.00350959	0.0991899
Iscu	-2.91482	0.00355892	0.100204
Spon1	-2.91439	0.00356385	0.100204
Scamp5	-2.90768	0.00364116	0.102185
Astn2	-2.90466	0.00367649	0.102216
Marcks	2.90516	0.00367067	0.102216
Proca1	2.90475	0.00367541	0.102216
Reep2	-2.90627	0.0036576	0.102216
Siglech	2.90535	0.00366841	0.102216
Rab6a	-2.9038	0.00368669	0.102309
Emc4	-2.90267	0.00369996	0.102487
Ryr2	-2.90055	0.00372503	0.10299
Cdkn1b	2.89705	0.00376693	0.103193
Epn2	2.89715	0.0037657	0.103193
Kcnab2	-2.89773	0.00375871	0.103193
Mthfd2l	2.89792	0.00375651	0.103193
Syngr1	-2.89723	0.00376477	0.103193
Zfp934	2.89546	0.00378608	0.103528
Sptlc2	2.89454	0.00379711	0.10364
Cep70	2.89381	0.00380596	0.103692
Fkrp	-2.89185	0.00382985	0.103806
Tfip11	-2.89175	0.00383102	0.103806
Tnpo1	2.89208	0.00382696	0.103806
Gm11808	-2.89024	0.00384952	0.104118
4932438A13Rik	-2.8872	0.0038869	0.104561
Nat8l	-2.88766	0.00388121	0.104561
Zfp595	2.88779	0.00387964	0.104561
Cox6c	-2.8851	0.00391291	0.104982
Rap1gds1	-2.8848	0.00391661	0.104982
2700060E02Rik	-2.88279	0.00394171	0.105277
Prpf19	-2.88283	0.00394116	0.105277
Mis18a	2.87922	0.00398656	0.106285
Rcan3	2.87856	0.00399501	0.10632
Rttn	2.87746	0.00400885	0.106498
Csdc2	-2.87486	0.0040421	0.106841
Gm21092	2.87561	0.00403245	0.106841
Immt	-2.87477	0.00404321	0.106841
Tecpr1	-2.87098	0.00409205	0.107941
Asna1	-2.86966	0.00410917	0.108201
Fbxl5	2.86831	0.00412671	0.108374
Osbp2	-2.86804	0.00413026	0.108374
Cep170b	-2.86629	0.00415313	0.108645
Jun	2.86503	0.00416969	0.108645
Postn	2.86507	0.00416919	0.108645
Rtn4rl1	-2.86585	0.00415888	0.108645
Capzb	-2.86438	0.00417826	0.108678
Mtf2	2.86194	0.00421051	0.109327
Slc29a1	2.86121	0.0042203	0.109391
Cnpy3	-2.85967	0.00424089	0.109544
Tmem145	-2.85968	0.0042407	0.109544
9830147E19Rik	2.85898	0.00425002	0.109564
Emc1	-2.85851	0.00425632	0.109564
Bach1	2.85781	0.00426569	0.109616
Lrrc27	2.85674	0.00428018	0.109799
Vamp2	-2.85601	0.00429001	0.109863
St5	2.85545	0.00429764	0.109869
Calm3	-2.85418	0.00431478	0.110119
Setdb2	2.85069	0.00436251	0.111147
Bnip3l	2.84778	0.00440249	0.111279
Casp2	2.84799	0.0043996	0.111279
Dusp3	-2.84901	0.00438554	0.111279
Kctd14	2.84761	0.00440494	0.111279
Rfx2	2.84814	0.00439758	0.111279
Srp9	-2.84657	0.0044193	0.111453
Kcnip4	-2.84581	0.00442992	0.111532
Ap3m2	-2.84228	0.00447916	0.111615
Gpam	2.84321	0.00446623	0.111615
Mctp1	2.84222	0.0044801	0.111615
Mei4	2.84268	0.00447364	0.111615
Nfe2l1	-2.84389	0.00445669	0.111615
Nup35	2.84168	0.00448765	0.111615
Tada1	2.84132	0.00449274	0.111615
Vrk3	2.8413	0.00449299	0.111615
Trappc6b	-2.84033	0.00450669	0.111769
Rab24	-2.83938	0.0045202	0.111918
Ubr4	-2.83866	0.00453036	0.111984
Chpt1	2.83677	0.00455723	0.112462
Bap1	-2.83296	0.00461184	0.113062
Exosc9	-2.83385	0.00459916	0.113062
Jph1	2.83325	0.00460773	0.113062
Rpl27	2.83412	0.00459517	0.113062
Calr	-2.83114	0.0046383	0.113336
Tonsl	-2.83066	0.00464518	0.113336
Tpi1	-2.83062	0.0046458	0.113336
Flywch1	-2.82956	0.00466115	0.11334
Loxl1	2.83006	0.00465387	0.11334
Cox7b	-2.82887	0.00467125	0.113401
Atp6v1c1	-2.82809	0.00468268	0.113439
Extl3	-2.82721	0.00469562	0.113439
Pld3	-2.82754	0.00469076	0.113439
Pi4ka	-2.82646	0.00470663	0.113522
Gabra1	-2.82312	0.00475585	0.114315
Id4	2.82216	0.00477013	0.114315
Nmnat2	-2.82354	0.00474964	0.114315
Tshz1	2.82237	0.004767	0.114315
0610010K14Rik	2.81907	0.00481627	0.115235
Prdx5	-2.81835	0.00482719	0.11528
Shmt2	-2.81792	0.00483359	0.11528
Abcb9	-2.81703	0.00484702	0.115394
Cracr2b	2.81357	0.00489947	0.115394
Fstl1	2.81352	0.0049002	0.115394
Ssr4	2.81646	0.00485558	0.115394
Thop1	-2.81363	0.00489862	0.115394
Tmppe	-2.81577	0.00486608	0.115394
Tom1l2	-2.81468	0.00488257	0.115394
Zfp873	2.81453	0.00488481	0.115394
Itgal	2.81187	0.0049255	0.115807
Gramd1b	-2.80997	0.00495455	0.116125
Nacc1	-2.81043	0.00494761	0.116125
Irgq	-2.80841	0.00497867	0.116325
Lasp1	-2.80858	0.00497602	0.116325
Ctla2b	2.80491	0.00503313	0.116358
Ppm1l	-2.80529	0.00502714	0.116358
Rpusd1	-2.80632	0.0050111	0.116358
Thra	-2.80516	0.00502918	0.116358
Trp53inp1	2.80684	0.00500299	0.116358
Zfp58	2.80481	0.00503466	0.116358
Zfp697	-2.80674	0.00500461	0.116358
C1qtnf5	2.80382	0.00505005	0.116524
Pdpr	2.80335	0.00505746	0.116524
Babam1	-2.79487	0.00519205	0.117273
Cth	2.79623	0.00517033	0.117273
Egflam	2.79758	0.00514867	0.117273
Nbeal1	2.79856	0.00513308	0.117273
Ndufv1	-2.79505	0.0051892	0.117273
Nfkbib	-2.7957	0.0051787	0.117273
Ociad2	-2.79886	0.0051284	0.117273
Pcmtd1	2.79493	0.00519106	0.117273
Porcn	-2.80014	0.00510806	0.117273
Scaf1	-2.79555	0.00518108	0.117273
Stmn2	-2.79975	0.00511427	0.117273
Tcf12	2.79744	0.00515091	0.117273
Tmem108	-2.79574	0.00517811	0.117273
Arl6ip5	-2.79343	0.00521526	0.117619
Mapk14	-2.79106	0.00525361	0.118305
Dgkz	-2.78935	0.00528138	0.118474
Il13ra1	2.7887	0.00529204	0.118474
Ndrg3	-2.78865	0.00529284	0.118474
Syt1	-2.78908	0.00528583	0.118474
Psmc3	-2.78674	0.0053241	0.118938
Sox11	2.78641	0.00532953	0.118938
Gars	-2.78491	0.00535423	0.119311
Mospd2	2.78357	0.00537638	0.11953
Snap47	-2.78335	0.00538007	0.11953
Park7	-2.78237	0.00539633	0.119536
Uqcrh	-2.78279	0.00538942	0.119536
Gbp3	2.78128	0.0054145	0.119761
Tgfbr3	2.78063	0.00542536	0.119823
Camk1	-2.77965	0.00544172	0.120007
Map2k5	-2.77873	0.00545723	0.120172
Abr	-2.7775	0.00547794	0.120345
Ap2m1	-2.7773	0.00548124	0.120345
Flt3	-2.77599	0.0055034	0.120535
Parp4	2.77536	0.00551408	0.120535
Rpl36al	-2.77583	0.0055061	0.120535
Colec12	2.77037	0.00559933	0.122156
Rtn1	-2.77006	0.00560462	0.122156
Gm8797	-2.76946	0.00561493	0.122202
Adgre1	2.76584	0.00567758	0.122269
Cav1	2.76838	0.00563356	0.122269
Chsy1	2.76519	0.0056889	0.122269
Gm38393	2.76515	0.00568964	0.122269
Lrrtm4	2.76624	0.00567063	0.122269
Slc2a6	-2.76752	0.00564846	0.122269
Smarca4	-2.76503	0.0056917	0.122269
Spint1	2.76711	0.00565556	0.122269
Zfp945	2.76548	0.00568393	0.122269
Psmc1	-2.76351	0.00571834	0.122665
Hsd17b12	-2.7621	0.00574303	0.122842
Ston2	2.76253	0.00573547	0.122842
Grin2d	-2.76058	0.00576988	0.123239
Ripk2	2.75975	0.0057845	0.123375
Znhit2	-2.75835	0.00580932	0.123728
Mdh2	-2.7575	0.00582451	0.123875
CAAA01147332.1	-2.75697	0.00583394	0.123899
Pcdhac1	-2.75491	0.00587079	0.124504
Pfkm	-2.75287	0.00590757	0.124752
Tnpo2	-2.75351	0.00589591	0.124752
Txlng	2.75323	0.00590105	0.124752
Mas1	-2.75214	0.00592069	0.124853
Bcl2l13	2.75129	0.00593615	0.124867
Rsbn1	2.75072	0.00594643	0.124867
Zic4	2.75108	0.00593989	0.124867
Ldhb	-2.74979	0.00596334	0.125046
Pou3f4	2.74871	0.00598297	0.125281
Cdk2ap1	-2.74442	0.00606177	0.126577
Sqstm1	-2.74488	0.00605333	0.126577
CK137956	-2.74266	0.00609444	0.127081
Ndufv3	-2.74209	0.00610492	0.127122
Ppp4r4	2.7415	0.0061159	0.127173
Slco1a6	2.74018	0.00614052	0.127309
Sptbn2	-2.74003	0.00614342	0.127309
Whrn	-2.73978	0.00614802	0.127309
Gstm6	2.7387	0.00616833	0.127553
Spag4	2.73747	0.00619132	0.127851
Foxred2	-2.73648	0.00620995	0.128001
P2ry6	2.73573	0.00622428	0.128001
Rcbtb2	2.73588	0.00622129	0.128001
Smim12	-2.7349	0.00623987	0.128014
Tigar	-2.73479	0.0062421	0.128014
Col9a2	2.73159	0.00630294	0.128381
Fli1	2.7333	0.00627031	0.128381
Kif21b	-2.73187	0.00629759	0.128381
Klhl5	2.7321	0.00629319	0.128381
Serpine1	2.73228	0.00628978	0.128381
6330403A02Rik	-2.73074	0.00631917	0.12846
Zzef1	-2.73049	0.00632407	0.12846
Hdc	2.72859	0.00636048	0.129024
Adprh	-2.72778	0.00637621	0.129168
Ralgps2	2.72716	0.00638817	0.129235
Arl2	-2.72625	0.00640577	0.129241
Zfp330	-2.72648	0.0064014	0.129241
Ankfn1	2.72497	0.00643074	0.129569
Astn1	-2.72371	0.00645534	0.129657
Cyp46a1	-2.72396	0.0064505	0.129657
Gpt	-2.72253	0.00647851	0.129657
Pcdhga5	-2.72326	0.00646411	0.129657
Pgm5	2.72294	0.00647046	0.129657
Rnf208	-2.72162	0.00649624	0.129838
Foxf1	2.72115	0.00650547	0.129849
Myl9	2.71911	0.00654588	0.130481
Macf1	-2.71835	0.00656088	0.130605
Pdlim5	2.71702	0.00658734	0.130783
Ptbp3	2.71717	0.00658428	0.130783
Phyh	-2.71502	0.00662719	0.1314
Prkar1b	-2.71406	0.00664635	0.131605
Ank1	-2.71126	0.00670282	0.132547
Nsf	-2.71032	0.00672186	0.132748
Atp1a1	-2.70869	0.00675487	0.133048
Tox	-2.70874	0.00675385	0.133048
Map2	-2.70726	0.0067841	0.133448
Abtb1	-2.70392	0.00685263	0.133448
Adarb1	-2.70639	0.00680185	0.133448
Arhgef5	2.70619	0.006806	0.133448
Cfl1	-2.70416	0.00684769	0.133448
Cpne5	2.70474	0.00683582	0.133448
Cttnbp2nl	2.70513	0.00682786	0.133448
Iqsec3	-2.70378	0.00685566	0.133448
Slc24a3	-2.70439	0.006843	0.133448
Ap1s2	2.70099	0.0069134	0.134397
Car15	-2.69902	0.00695431	0.135017
Usp43	-2.69781	0.00697964	0.135333
BC049352	2.69441	0.00705126	0.13584
Bmyc	-2.69576	0.00702284	0.13584
Enho	-2.6947	0.00704511	0.13584
Itgb1bp1	2.69435	0.00705259	0.13584
Map4k5	2.695	0.00703896	0.13584
Mdk	2.69365	0.00706744	0.13584
Vps52	-2.69355	0.00706951	0.13584
Cstf3	2.69259	0.00708994	0.135924
Sp3	2.69249	0.0070921	0.135924
Clmp	-2.69085	0.00712702	0.136418
Slc25a44	-2.68864	0.00717435	0.137149
Kcna2	-2.68791	0.00719004	0.137273
Notch2	2.68722	0.00720505	0.137384
Traf1	2.68668	0.00721669	0.13743
Pacsin1	-2.68617	0.00722772	0.137465
Rnf26	-2.68513	0.00725009	0.137715
Arhgap39	-2.68349	0.0072858	0.137739
D17Wsu92e	-2.68338	0.00728828	0.137739
Nipsnap1	-2.6838	0.00727902	0.137739
Zfp738	2.68451	0.00726368	0.137739
Fam214b	-2.68285	0.00729972	0.137781
Flii	-2.68193	0.00731983	0.137986
Pebp1	-2.67992	0.00736392	0.138626
Snph	-2.67954	0.00737232	0.138626
Aamp	-2.67747	0.00741812	0.139311
Bcl2l2	-2.67692	0.00743026	0.139364
Arhgap10	2.67626	0.00744479	0.139461
Gprc5b	2.67541	0.00746372	0.13955
Insrr	2.67517	0.0074692	0.13955
Tubg2	-2.67479	0.00747756	0.13955
Actb	-2.67344	0.00750778	0.139939
Nme1	-2.67216	0.00753637	0.140297
Tfr2	-2.67125	0.0075569	0.140504
Nfam1	2.67068	0.00756972	0.140567
Fam131b	-2.66912	0.00760511	0.141049
Zfr	-2.66771	0.007637	0.141464
Zkscan8	2.66686	0.00765634	0.141647
Cyr61	2.66592	0.00767774	0.141867
BC005624	-2.66359	0.00773111	0.142677
Jam2	2.66257	0.0077547	0.142935
Lmtk2	-2.66169	0.00777494	0.142935
Osbpl1a	-2.66132	0.00778342	0.142935
Pcdha4	-2.66157	0.00777768	0.142935
Zc3hav1	2.65841	0.00785099	0.143999
Klc1	-2.65762	0.00786952	0.144162
Ndufs5	-2.65687	0.00788693	0.144304
Atp2b2	-2.65289	0.00798055	0.145544
Rimbp3	2.65275	0.00798393	0.145544
Zbtb42	-2.65352	0.00796565	0.145544
2010107E04Rik	-2.65119	0.00802079	0.145744
Creb3l2	2.65105	0.0080242	0.145744
Tceb2	-2.65157	0.00801183	0.145744
1700018L02Rik	-2.64667	0.00812885	0.145752
2310075C17Rik	2.64585	0.00814857	0.145752
Bnip2	2.64573	0.00815157	0.145752
Ccdc58	2.64788	0.00809977	0.145752
Cdk5r2	-2.65062	0.00803443	0.145752
Dlgap1	-2.64757	0.00810715	0.145752
Fam65a	-2.64595	0.00814627	0.145752
Gak	-2.64803	0.00809624	0.145752
Grcc10	-2.64934	0.00806502	0.145752
Itih5	2.64835	0.00808849	0.145752
Katnbl1	2.64612	0.00814218	0.145752
Ppp1cb	2.64641	0.00813523	0.145752
Rims4	-2.64853	0.00808433	0.145752
Cisd1	-2.6439	0.00819566	0.146321
Gm11992	2.64158	0.00825202	0.146321
Kcnd1	2.64181	0.00824651	0.146321
Kctd2	-2.64249	0.00822997	0.146321
Mapre3	-2.64352	0.00820485	0.146321
Med16	2.64224	0.00823589	0.146321
Zfhx4	2.6431	0.00821509	0.146321
Msx1	2.6402	0.00828578	0.146746
Fundc2	-2.63914	0.00831159	0.147028
Pygm	-2.63872	0.00832205	0.147039
Brwd3	2.63706	0.00836289	0.147586
Tex264	-2.63624	0.00838308	0.147768
Agps	2.63525	0.00840751	0.148024
Ccdc136	-2.63441	0.00842843	0.148043
Cog4	-2.63464	0.00842255	0.148043
Ambra1	-2.63114	0.00851001	0.149119
BC004004	-2.62956	0.0085496	0.149119
Cacna1g	-2.63	0.00853858	0.149119
Cdk10	-2.63132	0.00850543	0.149119
Mrm1	-2.63069	0.00852117	0.149119
Slc52a2	-2.62989	0.00854126	0.149119
Kif1b	-2.62824	0.00858286	0.149524
Calcrl	2.62556	0.0086506	0.150529
Gm14419	2.62432	0.00868219	0.150902
Camta2	-2.62389	0.00869321	0.150918
Selk	-2.62302	0.00871535	0.151127
Sfrp5	2.61875	0.00882531	0.152856
Ccdc149	-2.61774	0.00885139	0.152965
Ddx1	-2.61752	0.00885714	0.152965
Gbp5	2.61732	0.00886233	0.152965
Asphd1	-2.6153	0.00891498	0.153647
Rsg1	2.61501	0.00892243	0.153647
Zc3h18	-2.61436	0.00893938	0.153761
Arhgap6	2.61197	0.00900225	0.154472
Bola2	-2.61161	0.00901172	0.154472
Mypn	-2.61238	0.00899137	0.154472
Gm4926	2.61034	0.00904527	0.154515
Parp14	2.61077	0.00903394	0.154515
Rgag4	2.61053	0.00904008	0.154515
Mark4	-2.60746	0.00912172	0.15498
Mpp2	-2.60684	0.00913809	0.15498
Plxnd1	-2.60772	0.00911466	0.15498
Rasip1	2.60851	0.00909371	0.15498
Tnfaip8	2.60846	0.0090951	0.15498
Ubl7	-2.60658	0.00914518	0.15498
Zfp961	2.60686	0.00913777	0.15498
Kdm1b	2.60618	0.00915588	0.154986
Tmem194	2.60556	0.00917251	0.155091
Cdkl3	2.60491	0.00918977	0.155154
Prrt2	-2.60464	0.00919699	0.155154
Timm17a	-2.60409	0.00921185	0.155229
Hypk	-2.60285	0.00924527	0.155616
Spata13	2.60086	0.00929901	0.156345
Armcx2	-2.59767	0.00938579	0.156446
Ephb6	-2.59851	0.00936291	0.156446
Nabp2	-2.60006	0.00932061	0.156446
Nrgn	-2.59801	0.00937646	0.156446
Olfml2a	2.59827	0.00936936	0.156446
Rab26	-2.59753	0.00938961	0.156446
Slit1	-2.59831	0.00936849	0.156446
St18	2.59952	0.0093355	0.156446
Tnfaip8l3	2.59718	0.00939932	0.156446
Fam234b	-2.59586	0.00943552	0.156699
Tmem154	2.59606	0.00942989	0.156699
Ephb3	-2.59406	0.00948504	0.1568
Fbxl21	2.59335	0.00950464	0.1568
Ndufaf4	2.59415	0.00948239	0.1568
Senp1	2.59413	0.00948314	0.1568
St3gal4	2.59432	0.00947795	0.1568
Svop	-2.5936	0.00949763	0.1568
Pkia	2.59252	0.00952746	0.157003
Bpgm	2.59014	0.00959372	0.157797
Clybl	-2.59003	0.00959674	0.157797
Kcnc1	-2.58791	0.00965593	0.158595
Atp6v0a1	-2.58708	0.00967922	0.158803
Igsf8	-2.58572	0.00971761	0.158909
Mier1	2.58597	0.00971047	0.158909
Zmym5	2.5863	0.00970124	0.158909
Pde7a	2.5849	0.00974084	0.159115
2610044O15Rik8	2.58097	0.0098523	0.159193
A730017C20Rik	2.5813	0.00984279	0.159193
Aprt	-2.58183	0.00982783	0.159193
Crabp1	2.58404	0.00976513	0.159193
Eef2	-2.5834	0.00978305	0.159193
Mfsd6	-2.58098	0.00985216	0.159193
Slc23a2	-2.58209	0.00982038	0.159193
Stk26	2.58272	0.00980239	0.159193
Thrsp	-2.58136	0.00984108	0.159193
Wipf1	2.58313	0.00979083	0.159193
Adap1	-2.58048	0.00986621	0.159246
Tal1	2.5798	0.00988585	0.159391
Bex4	2.5767	0.00997486	0.160652
Gpr83	2.57622	0.00998884	0.160704
Cops7a	-2.57324	0.0100751	0.161257
Hspa9	-2.57279	0.0100882	0.161257
Mier3	2.57423	0.0100465	0.161257
Pgr	2.57264	0.0100927	0.161257
Snx32	-2.57288	0.0100856	0.161257
Tecpr2	-2.57418	0.0100478	0.161257
Vcp	-2.57243	0.0100988	0.161257
Adcy2	-2.56994	0.0101715	0.161509
D10Jhu81e	-2.57013	0.010166	0.161509
D11Wsu47e	-2.56987	0.0101735	0.161509
Eri3	-2.56894	0.0102011	0.161509
Fam222b	-2.57043	0.0101574	0.161509
Gpr162	-2.56894	0.0102011	0.161509
Paqr5	2.57013	0.010166	0.161509
Phb2	-2.56918	0.010194	0.161509
Fam102b	2.56748	0.0102441	0.161674
Fam69b	-2.56804	0.0102274	0.161674
Iqsec1	-2.56784	0.0102333	0.161674
Adcy6	-2.56352	0.0103616	0.161931
Creb1	2.56582	0.0102933	0.161931
Fto	-2.56292	0.0103797	0.161931
Ibtk	2.56434	0.0103373	0.161931
Pak1	-2.56395	0.0103488	0.161931
Psmb7	-2.56589	0.010291	0.161931
Rhoq	2.56543	0.0103049	0.161931
Slc5a7	2.56508	0.0103153	0.161931
Tsen34	-2.56388	0.010351	0.161931
Vps8	-2.56306	0.0103755	0.161931
Wasf2	2.56517	0.0103124	0.161931
Gabpb2	2.56232	0.0103977	0.162043
Asap1	-2.56133	0.0104272	0.162108
Diras2	-2.56061	0.010449	0.162108
Galnt14	-2.56037	0.0104562	0.162108
Kcnj2	2.5608	0.0104433	0.162108
Lrrc73	-2.56086	0.0104412	0.162108
Tpgs2	-2.55983	0.0104723	0.162191
Nell2	-2.55868	0.010507	0.162558
Hars	-2.55798	0.0105283	0.162721
Lancl1	-2.55684	0.0105627	0.163083
Atxn10	-2.55551	0.0106033	0.163365
Large	-2.55516	0.0106138	0.163365
Unc5a	-2.55539	0.0106069	0.163365
P2rx6	2.55455	0.0106324	0.163483
Arhgap35	-2.5534	0.0106676	0.163735
Lrrc59	-2.5533	0.0106708	0.163735
Dynlt1b	2.54984	0.0107771	0.164522
Gng12	2.55085	0.0107462	0.164522
Scnn1a	2.55053	0.0107558	0.164522
Tceanc2	2.55106	0.0107396	0.164522
Tmed9	-2.55012	0.0107687	0.164522
Chchd7	2.54744	0.0108516	0.165489
Gspt1	2.54554	0.010911	0.166056
Htr1d	2.54566	0.0109071	0.166056
Apbb1	-2.54503	0.0109269	0.16613
Nhp2l1	-2.54393	0.0109613	0.166132
Psma2	-2.5436	0.0109716	0.166132
Wnt7a	2.544	0.0109592	0.166132
Zfp82	-2.54429	0.0109499	0.166132
Trpm4	-2.54203	0.011021	0.166711
Anapc11	-2.54021	0.0110786	0.167412
Dctn3	-2.5364	0.0111998	0.168903
Prelp	2.53666	0.0111915	0.168903
Cox6a1	-2.53483	0.0112501	0.16949
4930553P18Rik	-2.53423	0.0112694	0.169606
Chia1	2.53327	0.0113003	0.169606
Fam46a	2.53297	0.0113101	0.169606
Ly75	2.53283	0.0113146	0.169606
Rab15	-2.5338	0.0112834	0.169606
Ddx24	-2.53221	0.0113346	0.169735
Cnot11	2.53169	0.0113513	0.169814
AI837181	-2.5311	0.0113706	0.169932
Dach2	2.52566	0.0115481	0.170763
Gm26747	2.5252	0.0115634	0.170763
Gpr34	2.52526	0.0115611	0.170763
Ikzf5	2.52665	0.0115155	0.170763
Nt5c3	-2.52638	0.0115243	0.170763
Pcdha2	-2.52637	0.0115248	0.170763
Pggt1b	2.52749	0.011488	0.170763
Scml2	2.5275	0.0114878	0.170763
Snx21	-2.52669	0.0115144	0.170763
Tom1	-2.52537	0.0115575	0.170763
Tomm7	-2.52658	0.011518	0.170763
Uqcr11	-2.52613	0.0115326	0.170763
Ap2b1	-2.52385	0.0116077	0.170898
Dzip1	-2.52418	0.011597	0.170898
Pmepa1	2.52378	0.01161	0.170898
Ptprr	-2.52353	0.0116183	0.170898
Rph3a	-2.52285	0.0116409	0.171062
Pfdn5	-2.52194	0.0116708	0.171183
Saraf	-2.52191	0.0116721	0.171183
Ccdc8	2.52026	0.0117267	0.171504
Cct7	-2.51987	0.0117399	0.171504
Fxr2	-2.51996	0.0117367	0.171504
Plekho1	-2.52072	0.0117117	0.171504
4930525G20Rik	2.51639	0.0118563	0.171917
9930111J21Rik1	2.51738	0.011823	0.171917
Cltc	-2.51763	0.0118148	0.171917
Ehd3	-2.517	0.0118359	0.171917
Foxn2	2.51749	0.0118195	0.171917
Ndufa8	-2.5186	0.0117824	0.171917
Scn8a	-2.51668	0.0118467	0.171917
Slc13a5	2.51627	0.0118603	0.171917
Adrbk1	-2.51559	0.0118834	0.171918
Tacr3	2.51568	0.0118804	0.171918
Cul3	-2.51521	0.0118963	0.171937
Rhobtb3	2.51473	0.0119125	0.172005
Mtfp1	-2.51396	0.0119383	0.172211
Ak1	-2.51343	0.0119565	0.172307
Dll4	2.51209	0.0120018	0.172793
Ptprn	-2.51113	0.0120344	0.173096
Dtl	-2.50883	0.0121133	0.174063
Amph	-2.50653	0.0121923	0.174193
Dpp7	-2.50797	0.0121425	0.174193
Nedd9	2.50711	0.0121722	0.174193
Prkar2b	2.50664	0.0121883	0.174193
Rnf19a	2.50739	0.0121626	0.174193
Sec14l3	2.50669	0.0121869	0.174193
Hip1	2.50578	0.0122182	0.174395
Nckipsd	-2.50461	0.0122586	0.174804
1110051M20Rik	-2.50296	0.0123158	0.17488
4930448N21Rik	2.49857	0.0124696	0.17488
Ank	-2.49974	0.0124285	0.17488
Cfap61	2.49942	0.0124398	0.17488
Fam214a	2.49957	0.0124345	0.17488
Gm26944	2.50097	0.0123854	0.17488
Hist2h2aa1	2.50309	0.0123113	0.17488
Ldha	-2.50251	0.0123315	0.17488
Lmo4	-2.5013	0.0123739	0.17488
Lrp3	-2.5	0.0124194	0.17488
Pde3a	2.49842	0.0124747	0.17488
Prrx1	2.50216	0.0123439	0.17488
Rundc3a	-2.50177	0.0123575	0.17488
Sema4f	-2.50191	0.0123526	0.17488
Sgta	-2.49951	0.0124365	0.17488
Six3	2.49889	0.0124582	0.17488
Sphk2	-2.49908	0.0124515	0.17488
Ssr2	-2.50348	0.0122977	0.17488
Abcc3	2.49759	0.0125042	0.174971
Galnt4	2.49757	0.0125046	0.174971
Csmd1	-2.49496	0.0125971	0.175692
Pak2	2.49561	0.0125742	0.175692
Ppp1r11	-2.49504	0.0125944	0.175692
Sstr4	-2.49479	0.0126032	0.175692
Htra3	2.49422	0.0126233	0.175807
Gpat4	-2.49314	0.0126617	0.176178
Rpl27-ps3	-2.4925	0.0126847	0.176334
Sarm1	-2.49106	0.0127361	0.176556
Sars	-2.49111	0.0127343	0.176556
St8sia3os	2.49133	0.0127267	0.176556
Dlst	-2.49021	0.0127669	0.176818
Rasd1	2.48974	0.0127837	0.176886
Apba1	-2.48932	0.0127989	0.176933
Ctc1	-2.48886	0.0128152	0.176994
Wdr38	2.48842	0.0128311	0.17705
Adam17	2.48767	0.0128582	0.177096
Cdk16	-2.48782	0.0128527	0.177096
Atp13a2	-2.48647	0.0129017	0.177206
Efcab5	-2.48657	0.012898	0.177206
Rnf10	-2.48654	0.0128992	0.177206
Myo5b	2.4859	0.0129224	0.177327
Mxd1	2.48549	0.0129374	0.177369
Cacng7	-2.48301	0.0130277	0.177614
Cln5	2.48272	0.0130385	0.177614
Nsun2	-2.48336	0.0130149	0.177614
Pfkp	-2.48292	0.0130309	0.177614
Tmprss6	2.484	0.0129914	0.177614
Tmtc2	2.48453	0.0129723	0.177614
Zfyve9	-2.48349	0.0130103	0.177614
Aif1l	2.48194	0.0130669	0.177838
Got2	-2.48007	0.0131355	0.178505
Sertm1	-2.47878	0.0131833	0.178505
Sike1	2.47866	0.0131876	0.178505
Smad5	2.47951	0.0131562	0.178505
Tmem160	-2.47872	0.0131853	0.178505
Yars	-2.4795	0.0131567	0.178505
Gm21897	-2.47734	0.0132366	0.178843
Tnnt2	-2.47747	0.0132317	0.178843
Gbp7	2.47683	0.0132556	0.178938
H2-DMb2	2.47532	0.0133118	0.179049
Mrpl47	-2.47544	0.0133071	0.179049
Sars2	-2.47611	0.0132821	0.179049
Sirpa	-2.47582	0.013293	0.179049
Anp32e	-2.47396	0.0133623	0.179245
Pcsk1n	-2.47416	0.013355	0.179245
Rpl38	-2.47441	0.0133457	0.179245
Armc5	-2.47275	0.0134078	0.179328
Gdnf	2.47252	0.0134166	0.179328
Stmn1	-2.47272	0.013409	0.179328
Zic3	2.47282	0.0134052	0.179328
Polb	-2.47213	0.013431	0.179361
Auh	-2.47141	0.0134581	0.179441
Dlgap4	-2.47072	0.0134842	0.179441
Dnajc13	-2.47044	0.0134947	0.179441
Lrrfip1	-2.47106	0.0134712	0.179441
Prr13	-2.47038	0.0134971	0.179441
Dpm1	2.46974	0.0135212	0.179602
Tfrc	-2.46865	0.0135623	0.179987
Ube2s	-2.46713	0.0136202	0.180594
Socs6	2.46666	0.0136379	0.180668
Angpt4	2.46496	0.013703	0.181302
Gadd45b	-2.46414	0.0137343	0.181302
Rgmb	-2.46456	0.0137183	0.181302
Zbtb26	2.46422	0.0137311	0.181302
Dcaf5	-2.46308	0.013775	0.181565
Slc7a11	2.46299	0.0137785	0.181565
Gm16638	2.46174	0.0138266	0.182038
Ttc12	2.46109	0.0138517	0.182208
Rnf157	-2.46048	0.0138753	0.182358
Tuba4a	-2.45971	0.013905	0.182587
Gnas	-2.45847	0.0139531	0.183058
2610020C07Rik	2.45789	0.0139757	0.183193
Blvrb	2.45565	0.0140631	0.183854
Fam43b	-2.45578	0.0140578	0.183854
Hagh	-2.45626	0.014039	0.183854
Adar	-2.45462	0.0141034	0.183883
Pou3f1	2.45511	0.014084	0.183883
Rybp	2.45434	0.0141145	0.183883
Sox6	2.45492	0.0140917	0.183883
Ufl1	2.45398	0.0141287	0.183907
Pip5k1c	-2.45362	0.0141427	0.183929
Fbxo34	-2.45321	0.0141589	0.183979
Fgf12	-2.45283	0.0141736	0.18401
Phactr4	2.45207	0.0142036	0.184239
Tmem132a	-2.45101	0.0142458	0.184626
Ccpg1os	2.45007	0.0142828	0.184946
Ttll1	-2.44954	0.0143038	0.184967
Wdr17	2.4494	0.0143093	0.184967
Ctla2a	2.44901	0.014325	0.18501
Gprin1	-2.44864	0.0143399	0.185042
Cfdp1	-2.4467	0.014417	0.185759
Praf2	-2.44662	0.0144203	0.185759
Ackr1	-2.44546	0.0144666	0.186034
Adam11	-2.44576	0.0144546	0.186034
A530084C06Rik	2.44261	0.0145813	0.186387
Cenpc1	2.44287	0.0145711	0.186387
Hrk	2.44364	0.0145401	0.186387
Map3k12	-2.44296	0.0145673	0.186387
Rusc2	-2.44445	0.0145071	0.186387
Slc45a1	-2.44274	0.0145761	0.186387
Tsen15	-2.44289	0.0145702	0.186387
Eef1e1	-2.44216	0.0145996	0.18646
5930430L01Rik	2.44181	0.0146139	0.186483
Adamtsl1	2.43982	0.0146947	0.187136
Stat5a	2.43962	0.0147027	0.187136
Zfand4	2.44004	0.0146855	0.187136
Aagab	-2.43885	0.0147343	0.187219
Tmem181a	2.43895	0.0147299	0.187219
Cops8	-2.43759	0.0147856	0.187455
Mrps21	-2.43747	0.0147905	0.187455
Txn2	-2.43786	0.0147745	0.187455
Golgb1	-2.43665	0.014824	0.187611
Itgam	2.43655	0.0148279	0.187611
Nudt18	-2.43608	0.0148474	0.187699
Tspan5	-2.43565	0.0148651	0.187763
Dagla	-2.43418	0.0149257	0.188052
Mpped1	-2.43447	0.0149137	0.188052
Zfp24	2.4343	0.0149206	0.188052
Tbx3	2.43347	0.0149547	0.188258
Cftr	2.43153	0.0150351	0.18879
D630045J12Rik	-2.43106	0.0150549	0.18879
Emc7	-2.43062	0.0150728	0.18879
Gm21887	-2.43179	0.0150245	0.18879
Ift20	-2.43199	0.015016	0.18879
Impg1	2.43063	0.0150728	0.18879
Pcmt1	-2.42854	0.0151596	0.189591
Sac3d1	-2.42848	0.0151622	0.189591
Serp1	2.4278	0.0151905	0.189786
Arhgap27	2.42657	0.0152423	0.190129
Ttbk1	-2.42654	0.0152434	0.190129
Efnb2	2.42593	0.0152692	0.190292
Ap1m2	2.42409	0.015347	0.190466
Cnrip1	-2.42507	0.0153053	0.190466
Ergic1	-2.42433	0.0153365	0.190466
Idh3a	-2.42485	0.0153146	0.190466
Sephs1	2.42413	0.015345	0.190466
Lgi2	-2.42339	0.0153764	0.190673
Mzt1	2.42187	0.015441	0.190997
Rps6ka6	2.42231	0.0154222	0.190997
Sf3b2	-2.42217	0.0154282	0.190997
Gm29543	2.42148	0.0154575	0.190999
Reep3	2.42126	0.0154667	0.190999
Epha5	-2.42076	0.0154879	0.191103
Alad	-2.42002	0.0155196	0.191331
Rbx1	-2.41973	0.015532	0.191331
Grwd1	-2.41917	0.015556	0.191469
Coq10a	-2.41811	0.0156013	0.191868
Chmp7	-2.41752	0.0156269	0.191996
Tubb5	-2.41727	0.0156375	0.191996
Nqo1	2.4163	0.0156791	0.192034
Pes1	-2.41671	0.0156616	0.192034
Sigirr	2.41647	0.0156718	0.192034
Ccdc124	-2.41525	0.0157243	0.192271
Kcnmb4	-2.4155	0.0157135	0.192271
Pole2	2.4132	0.015813	0.193198
Ptprs	-2.41146	0.0158889	0.193966
Pus7	2.41073	0.0159208	0.194198
Hnrnph2	-2.40967	0.0159668	0.194509
Slc38a1	-2.40955	0.0159724	0.194509
Ptprb	2.40853	0.0160168	0.194732
Tns2	2.40857	0.016015	0.194732
4930447C04Rik	2.40671	0.0160969	0.195044
Aldoc	-2.40574	0.0161399	0.195044
Apba2	-2.40661	0.0161011	0.195044
Arhgap1	-2.40458	0.0161908	0.195044
Dpy19l3	2.40735	0.0160686	0.195044
Fzd6	2.40538	0.0161555	0.195044
Mthfs	-2.40507	0.0161694	0.195044
Rsl1d1	2.40551	0.0161501	0.195044
Slc12a5	-2.4044	0.0161992	0.195044
Timm23	-2.40734	0.0160693	0.195044
Zik1	2.40484	0.0161796	0.195044
Zswim8	-2.40577	0.0161386	0.195044
Dpy19l4	2.4027	0.0162747	0.195423
Pgp	-2.40251	0.016283	0.195423
Ptprm	2.4031	0.0162565	0.195423
Uba52	2.403	0.0162612	0.195423
Gpx4	-2.40181	0.0163144	0.195641
Klf4	2.40124	0.0163396	0.195675
RP23-152P20.3	2.40103	0.016349	0.195675
Ranbp1	-2.40086	0.0163565	0.195675
Arhgap29	2.39965	0.0164108	0.196011
Myadm	-2.39987	0.0164011	0.196011
Rps28	-2.39916	0.0164325	0.196113
Amn	-2.3984	0.0164668	0.196366
Atp5k	-2.39792	0.0164886	0.196468
Thap2	2.39752	0.0165066	0.196526
Mtus1	2.39646	0.0165543	0.19678
Stc2	2.39659	0.0165485	0.19678
Fbxw7	-2.396	0.0165751	0.19687
Emc10	-2.39477	0.0166306	0.197373
4933407L21Rik	2.39424	0.016655	0.197472
Dmd	2.39401	0.0166654	0.197472
Mre11a	2.39298	0.0167124	0.197795
Sphkap	-2.39283	0.0167192	0.197795
Cables2	-2.3924	0.0167386	0.197868
Kansl1l	2.39185	0.0167636	0.198006
Kif5c	-2.38998	0.0168494	0.198405
Pkd2	2.39068	0.0168173	0.198405
Plxna4	-2.38938	0.016877	0.198405
Ptprz1	2.38944	0.0168742	0.198405
Ryk	2.38952	0.0168706	0.198405
Sik1	2.38979	0.0168581	0.198405
Gtf2i	-2.38809	0.0169363	0.1988
Lrpprc	-2.38807	0.0169373	0.1988
Sox7	2.38751	0.0169631	0.198947
Zfp503	2.38712	0.0169811	0.199001
Dmtn	-2.38608	0.0170291	0.199149
Npy	-2.38647	0.0170108	0.199149
Smim17	2.38598	0.0170337	0.199149
Psmb5	-2.3856	0.0170514	0.1992
Pcdhga11	2.38455	0.0171001	0.199612
B630005N14Rik	2.38424	0.0171144	0.199623
Stim1	2.38274	0.0171845	0.200285
1700049G17Rik	2.38123	0.0172547	0.20079
Gtf2ird1	2.3815	0.0172422	0.20079
Kif3c	-2.38091	0.0172701	0.200812
Coq7	-2.37988	0.0173182	0.200902
Osgin1	2.38002	0.0173117	0.200902
Zfp300	2.38042	0.0172927	0.200902
Arhgef11	-2.37929	0.0173461	0.20107
Notum	2.37857	0.0173798	0.201304
Atp6v0b	-2.37786	0.0174137	0.201512
Dchs2	2.377	0.0174543	0.201512
Gpr149	2.37655	0.0174753	0.201512
Nck2	-2.37648	0.0174788	0.201512
RP23-407N2.2	2.37718	0.0174456	0.201512
Svip	2.37656	0.0174751	0.201512
Rbfa	-2.37617	0.0174936	0.201528
Cacnb3	-2.375	0.0175491	0.201545
Hspa12a	-2.3752	0.0175395	0.201545
Nlrp3	2.37538	0.0175307	0.201545
Sox2	2.37525	0.0175369	0.201545
Has1	2.37264	0.0176615	0.202679
Fkbp1b	-2.37227	0.0176792	0.202727
Agbl1	2.37163	0.0177096	0.20292
Tbl1x	2.37119	0.017731	0.203009
Vrk1	2.37089	0.0177454	0.203019
Vps37d	-2.37047	0.0177655	0.203093
Manbal	-2.36892	0.0178402	0.20379
Sucla2	-2.36858	0.0178567	0.203823
Enc1	-2.36791	0.0178887	0.204016
Gnl1	-2.36738	0.0179146	0.204016
Sparcl1	-2.36742	0.0179127	0.204016
Hist1h2bc	2.36694	0.0179358	0.204102
A430005L14Rik	-2.36633	0.0179654	0.204256
Larp1	-2.36602	0.0179806	0.204256
Trim23	2.36582	0.0179904	0.204256
Rnf126	-2.36452	0.0180533	0.204708
Shank1	-2.36443	0.0180577	0.204708
Nav1	-2.36376	0.0180907	0.204898
Pom121	-2.36353	0.0181019	0.204898
AF529169	-2.3622	0.0181667	0.205227
Kcnh7	-2.36209	0.0181721	0.205227
Ptgr2	2.36234	0.0181599	0.205227
Nek2	2.3609	0.0182309	0.205735
Apold1	2.36036	0.0182574	0.205879
Il1rl2	2.35891	0.0183287	0.206526
Gabbr2	-2.35672	0.018437	0.206709
Gm10827	2.35686	0.0184304	0.206709
Gm13404	2.3574	0.0184036	0.206709
Inafm1	-2.3574	0.0184032	0.206709
Kcng2	-2.35802	0.0183728	0.206709
Myl6b	-2.35829	0.0183592	0.206709
Ocln	2.35663	0.0184418	0.206709
Rpl7a	-2.3558	0.0184827	0.207012
Kcna5	2.35544	0.0185009	0.20706
Ccnd1	-2.35492	0.0185265	0.207191
Gbp4	2.35392	0.0185769	0.207599
Slc35d2	2.35354	0.0185956	0.207654
Arsk	2.35281	0.0186324	0.207707
Efcab14	2.35312	0.0186164	0.207707
Ptpn14	2.35261	0.0186421	0.207707
Ccdc162	2.35226	0.01866	0.207751
Prpf8	-2.35073	0.0187365	0.2083
Zfp638	-2.35072	0.0187373	0.2083
Actr10	-2.34956	0.0187954	0.208573
Aes	-2.34912	0.0188177	0.208573
Dgcr6	-2.34959	0.0187942	0.208573
Slc8a2	-2.34915	0.0188162	0.208573
Mrps26	-2.34517	0.0190183	0.210641
Cstb	2.3438	0.0190885	0.210688
Hivep2	-2.34316	0.0191214	0.210688
Isoc1	2.34351	0.0191035	0.210688
Pkmyt1	2.34392	0.0190824	0.210688
Polr2c	-2.34334	0.0191121	0.210688
St7l	2.34466	0.0190443	0.210688
Zadh2	2.34324	0.019117	0.210688
Ptch1	2.34278	0.0191406	0.210745
Mfap3	2.34225	0.0191679	0.210773
Rtkn	2.34218	0.0191715	0.210773
Gm2415	2.34157	0.0192027	0.210961
Zfp935	2.34067	0.0192493	0.211318
Lrrtm1	2.34024	0.0192713	0.211404
Slc27a2	2.33992	0.0192876	0.211427
Ptp4a3	-2.33924	0.0193232	0.211662
Snx12	2.33823	0.0193751	0.212075
Slc25a53	2.33676	0.0194515	0.212755
Capn10	-2.33527	0.0195295	0.213452
Adgrf5	2.33465	0.0195619	0.213555
Gsk3a	-2.33386	0.0196031	0.213555
Pigc	2.33388	0.0196022	0.213555
Ptchd2	-2.33412	0.0195892	0.213555
Slc35a1	2.33372	0.0196104	0.213555
Ankub1	2.3331	0.0196427	0.213595
Ggt5	2.33318	0.0196386	0.213595
Pcdhb12	-2.33278	0.0196596	0.213623
Iqsec2	-2.33221	0.0196899	0.213713
Ncl	-2.33208	0.0196965	0.213713
Cep85l	2.33095	0.019756	0.214202
A330048O09Rik	2.32812	0.0199055	0.215109
Cds2	-2.32774	0.019926	0.215109
Hsp90b1	-2.32862	0.0198791	0.215109
Lypla1	-2.32893	0.0198626	0.215109
St8sia3	2.32839	0.0198916	0.215109
Urgcp	-2.328	0.0199119	0.215109
Ptafr	2.32694	0.0199685	0.215157
Trim9	-2.32684	0.0199737	0.215157
Trps1	2.32695	0.0199681	0.215157
Pak6	-2.32612	0.0200121	0.215415
Gm5111	2.32546	0.0200475	0.215641
Hsph1	-2.32467	0.0200897	0.215939
Abcb1a	2.32374	0.0201397	0.216009
Prss56	2.32379	0.0201367	0.216009
Sept3	-2.32409	0.0201206	0.216009
Elovl2	2.32265	0.020198	0.216325
Rnf24	-2.32272	0.020194	0.216325
Rrp1	-2.32216	0.0202245	0.216424
Syngr3	-2.32194	0.0202363	0.216424
1110002L01Rik	2.3212	0.0202761	0.216539
Ube2q1	-2.32133	0.020269	0.216539
Klhl32	-2.32092	0.0202909	0.216543
Dkkl1	-2.32004	0.0203385	0.216625
Dph5	-2.31998	0.0203421	0.216625
Mast2	-2.32048	0.0203148	0.216625
Ccdc82	2.31945	0.0203706	0.216692
Gm5148	2.31906	0.020392	0.216692
Mlf2	-2.31926	0.020381	0.216692
Tbl2	2.31809	0.0204447	0.217098
Vapb	-2.31747	0.0204782	0.217299
Mrpl38	-2.31625	0.0205446	0.21754
Sel1l3	-2.31632	0.020541	0.21754
Ywhag	-2.31663	0.0205236	0.21754
Hars2	2.31595	0.0205609	0.217558
Gk5	2.31552	0.0205845	0.217654
P4htm	-2.31509	0.0206079	0.217746
Sorcs3	-2.31414	0.0206599	0.218142
Ppp6r1	-2.31324	0.0207092	0.218508
Ep300	2.3123	0.020761	0.218899
Uggt1	-2.31138	0.020812	0.219283
Cacng1	2.31019	0.0208777	0.219819
Atp6ap2	-2.3089	0.0209494	0.219953
Ccdc25	-2.30898	0.0209445	0.219953
Poc1a	-2.30891	0.0209485	0.219953
Tgtp1	2.30914	0.020936	0.219953
Cmtm6	2.30798	0.021	0.22033
Zcchc11	2.30708	0.0210506	0.220605
Zranb1	-2.30698	0.0210557	0.220605
Acsl5	-2.30589	0.0211166	0.220879
Gcfc2	2.30569	0.0211279	0.220879
Nop10	-2.30546	0.021141	0.220879
Pltp	2.306	0.0211104	0.220879
Plekhg2	2.3047	0.0211831	0.221164
Apip	2.30306	0.0212752	0.22197
Anxa5	-2.30198	0.0213364	0.222191
Folh1	2.30193	0.0213391	0.222191
Susd2	-2.3019	0.0213411	0.222191
Cbx1	2.30126	0.0213769	0.222267
Snap25	-2.30124	0.0213781	0.222267
Rab40b	2.30069	0.021409	0.222278
Riiad1	2.30093	0.0213955	0.222278
Zar1	2.29979	0.0214601	0.222654
A330041J22Rik	-2.29934	0.0214855	0.222763
Fam76a	2.29749	0.021591	0.223628
Mtss1	2.29735	0.0215989	0.223628
Adamtsl3	2.29615	0.0216672	0.223714
Hgs	-2.29618	0.0216654	0.223714
Nrep	2.29691	0.0216242	0.223714
Tmem47	2.29638	0.0216543	0.223714
Dpcd	-2.29575	0.0216904	0.223799
Tra2a	2.29496	0.0217357	0.224112
Eif5a	-2.2945	0.0217619	0.224227
Armcx1	-2.29326	0.0218332	0.224368
Gmcl1	2.2935	0.0218194	0.224368
Hs6st2	2.29329	0.0218312	0.224368
Tomm40	-2.29321	0.0218356	0.224368
3110002H16Rik	2.29259	0.0218719	0.224514
Ica1l	2.29218	0.021895	0.224514
Src	-2.29224	0.0218918	0.224514
C77080	-2.29174	0.0219206	0.224622
Dpp9	-2.29044	0.0219958	0.225084
Pdcl	2.29054	0.0219899	0.225084
Birc3	2.28912	0.0220723	0.225712
Cox5b	-2.28751	0.0221663	0.22642
Rnf17	2.28741	0.0221719	0.22642
Tubb2a	-2.28711	0.0221895	0.226445
E2f5	2.28681	0.0222069	0.226468
Abcf2	-2.28565	0.0222747	0.226684
Acsl4	-2.28498	0.0223137	0.226684
H60b	-2.28538	0.0222907	0.226684
Madd	-2.28432	0.0223527	0.226684
Mmab	2.28448	0.0223431	0.226684
Msrb2	-2.28447	0.022344	0.226684
Sh3bp1	-2.28412	0.0223648	0.226684
Slc18a3	2.28574	0.0222697	0.226684
Slc9a2	2.28587	0.0222621	0.226684
Chtf8	2.28246	0.0224623	0.226778
Cntn5	2.2824	0.0224655	0.226778
Fbxo44	-2.28231	0.022471	0.226778
Kctd15	2.28252	0.0224585	0.226778
Prkd3	2.28215	0.0224803	0.226778
Tmem123	2.28246	0.0224622	0.226778
Zbed6	-2.28333	0.0224111	0.226778
Csnk2a2	-2.28156	0.0225152	0.226976
1500009C09Rik	-2.2812	0.0225368	0.227
Tceanc	2.28101	0.0225479	0.227
Eps8l2	2.27937	0.0226449	0.227516
Stom	2.27938	0.0226442	0.227516
Tm7sf3	2.27955	0.0226342	0.227516
Chd3os	-2.27899	0.0226679	0.227594
Vars	-2.27819	0.022715	0.227913
Atf1	2.27659	0.0228106	0.228222
Fam208a	2.27623	0.0228324	0.228222
Gm8186	-2.27714	0.022778	0.228222
Gpr45	-2.27589	0.0228528	0.228222
Kcnk12	-2.2769	0.0227925	0.228222
Nkain2	2.27558	0.0228711	0.228222
Polr3d	-2.27596	0.0228483	0.228222
Spg21	2.27597	0.0228476	0.228222
Uqcrc1	-2.27538	0.0228833	0.228222
Atf3	2.27398	0.0229674	0.228234
Glce	2.27416	0.0229563	0.228234
Mgst1	2.27369	0.0229849	0.228234
Mmgt2	-2.27362	0.022989	0.228234
Paip1	-2.27431	0.0229475	0.228234
St8sia1	-2.27357	0.0229916	0.228234
St8sia4	2.27396	0.0229686	0.228234
C5ar1	2.27216	0.0230767	0.228927
Il18	2.26989	0.0232141	0.230138
Ppara	2.26931	0.0232495	0.230335
Chuk	2.26658	0.0234161	0.231592
Shroom2	2.26685	0.0233996	0.231592
Slc19a3	2.26647	0.0234229	0.231592
1700030C14Rik	2.26331	0.0236167	0.231928
6430548M08Rik	-2.2633	0.0236172	0.231928
Cfap99	2.26501	0.0235118	0.231928
Cyba	2.26302	0.0236346	0.231928
Fbxo9	-2.26212	0.0236899	0.231928
Foxg1	2.26504	0.0235105	0.231928
Gipc1	-2.26228	0.02368	0.231928
Hrasls	2.26337	0.0236128	0.231928
Kctd3	-2.2622	0.0236853	0.231928
Rcn3	2.26272	0.0236528	0.231928
Sco2	-2.2634	0.0236113	0.231928
Slc16a4	2.26279	0.0236488	0.231928
Tmprss9	2.26368	0.0235937	0.231928
Upb1	-2.26545	0.0234852	0.231928
Use1	-2.26244	0.02367	0.231928
AI597479	2.26121	0.0237465	0.23233
Cfap36	-2.26088	0.0237668	0.232376
Gm1976	-2.26059	0.0237848	0.2324
Acp2	-2.26017	0.023811	0.232504
Coq10b	2.2594	0.0238588	0.232818
Atp5f1	-2.25878	0.0238968	0.232828
Dpy19l1	-2.25838	0.0239221	0.232828
Srsf12	2.25857	0.0239101	0.232828
Zfp141	2.25846	0.0239168	0.232828
Kcnk1	-2.25684	0.0240182	0.233155
Prrg1	2.257	0.024008	0.233155
Rock2	-2.25695	0.0240113	0.233155
Synpr	2.25727	0.0239909	0.233155
G6pdx	2.25575	0.0240866	0.233212
Mroh7	2.25595	0.0240738	0.233212
Nmt2	-2.25648	0.0240403	0.233212
Ppp2r3c	-2.25616	0.0240609	0.233212
Fam174b	-2.25528	0.0241159	0.233344
Zdhhc18	-2.255	0.0241333	0.233362
Acp1	-2.25417	0.0241857	0.233415
Hpgds	2.25449	0.0241655	0.233415
Rnmtl1	-2.25417	0.0241853	0.233415
Copg1	-2.25348	0.024229	0.23353
Sdpr	2.25351	0.0242269	0.23353
Ifit1	2.25317	0.0242484	0.233567
Atp6ap1	-2.25253	0.0242888	0.233575
Dpysl2	-2.25241	0.0242962	0.233575
RP24-236C17.2	2.25244	0.0242945	0.233575
Atad2b	2.25128	0.0243679	0.233963
Fancb	2.25151	0.0243535	0.233963
Gpr26	-2.25082	0.0243969	0.234091
Klf3	2.2496	0.0244745	0.234283
Pros1	2.24952	0.0244796	0.234283
Sntb1	2.24971	0.0244675	0.234283
Zfp385a	-2.24958	0.0244757	0.234283
Gm10020	2.24829	0.0245578	0.23488
Tgfb2	2.24773	0.0245937	0.235073
Pik3cg	2.24741	0.0246136	0.235112
Apobec1	2.24712	0.0246325	0.235143
Smco4	2.24671	0.0246585	0.235241
1110015O18Rik	2.24611	0.0246967	0.235391
4930578C19Rik	2.24552	0.0247345	0.235391
Chrnb2	-2.24589	0.0247112	0.235391
Itpr1	-2.24503	0.0247662	0.235391
Ppm1d	2.24536	0.0247453	0.235391
RP23-240M8.2	2.24476	0.0247835	0.235391
Rhpn2	2.24474	0.0247846	0.235391
Ifitm10	-2.24441	0.0248061	0.235416
Tppp	-2.24421	0.0248188	0.235416
Crhr1	-2.24324	0.0248814	0.23571
Rims1	-2.24331	0.0248767	0.23571
RP23-335G1.1	2.24298	0.024898	0.235718
Map7d1	-2.24218	0.0249499	0.23591
Tiam1	2.24233	0.0249397	0.23591
Ddb1	-2.24182	0.024973	0.235963
Med9	-2.2416	0.0249871	0.235963
Dclk3	2.24124	0.0250104	0.236033
Gpatch4	-2.24086	0.0250352	0.236118
4931428F04Rik	-2.23913	0.0251472	0.236656
Cxadr	2.23936	0.0251322	0.236656
Gsto1	-2.239	0.0251556	0.236656
Npepl1	2.23946	0.025126	0.236656
Llph	-2.23851	0.0251879	0.236811
Sv2b	-2.23797	0.0252233	0.236994
Art3	2.23697	0.0252881	0.237454
Tmem119	2.23665	0.0253092	0.237503
Cdipt	-2.23631	0.0253315	0.237562
Otub2	-2.23564	0.0253755	0.237826
Tmem184b	-2.23515	0.0254076	0.237977
Bet1l	-2.2338	0.0254961	0.238357
Nmral1	2.23402	0.0254816	0.238357
Pef1	-2.23382	0.0254947	0.238357
Sbds	-2.23319	0.0255363	0.238501
Unc13c	2.23302	0.0255473	0.238501
Uqcr10	-2.23284	0.0255594	0.238501
Spock2	-2.23209	0.0256092	0.238817
Hunk	-2.23066	0.0257035	0.23952
Nfe2l2	2.23022	0.0257328	0.23952
Pmaip1	2.23033	0.0257257	0.23952
Atg101	-2.22956	0.0257767	0.239779
Bbs7	2.22887	0.0258229	0.240059
Qtrtd1	2.22795	0.0258841	0.240479
Kctd12b	2.22715	0.0259372	0.240822
Lipo1	2.22654	0.0259782	0.241053
Aoah	2.22504	0.0260784	0.24177
Tmem147	-2.2249	0.0260878	0.24177
4931414P19Rik	2.22307	0.0262111	0.242611
Prkaca	-2.22318	0.0262039	0.242611
Gna15	2.22264	0.0262399	0.242728
Git2	2.2223	0.0262628	0.242789
Arhgdib	2.22155	0.0263141	0.242962
Gm16702	2.22177	0.0262992	0.242962
Aim2	2.22046	0.0263879	0.243416
BC031181	-2.2201	0.0264122	0.243416
Ufc1	-2.22012	0.0264105	0.243416
Cyp11a1	-2.21983	0.0264301	0.243431
Anln	2.2195	0.0264529	0.243491
Carf	2.21907	0.026482	0.243608
Smarcc2	-2.21854	0.0265181	0.24379
Bin2	2.21702	0.0266214	0.243836
Fchsd2	2.21679	0.0266374	0.243836
Kcnj9	-2.21715	0.0266129	0.243836
Lynx1	-2.21684	0.0266337	0.243836
Sdhaf4	2.21696	0.0266256	0.243836
Smim8	2.2182	0.0265411	0.243836
Wdr86	2.21765	0.0265788	0.243836
Ccdc30	2.21593	0.0266964	0.243862
Ccdc40	2.21532	0.0267382	0.243862
Eif4b	-2.21546	0.0267286	0.243862
Klf6	2.2159	0.0266984	0.243862
Plppr2	-2.21536	0.0267352	0.243862
Ptgis	2.21576	0.0267081	0.243862
Tm6sf1	-2.21495	0.0267633	0.243942
Crebbp	-2.21451	0.0267935	0.244067
Myo3b	2.21394	0.0268331	0.244279
Ywhah	-2.21337	0.0268721	0.244485
Ube3b	-2.21286	0.0269072	0.244655
D430019H16Rik	2.21224	0.0269503	0.244899
Bnipl	2.21014	0.0270952	0.245617
Cd59a	-2.21015	0.0270947	0.245617
Gm2000	-2.21076	0.0270526	0.245617
Grasp	-2.21029	0.0270847	0.245617
2900026A02Rik	-2.20879	0.0271893	0.245724
Gstm5	-2.20939	0.0271479	0.245724
Plpp7	-2.20888	0.0271832	0.245724
Sept6	-2.20879	0.027189	0.245724
Smek2	2.20956	0.0271358	0.245724
Ikzf2	2.2079	0.027251	0.246132
Dock3	-2.20705	0.0273106	0.246389
Tceal3	-2.20702	0.0273123	0.246389
Nacad	-2.20665	0.0273386	0.246477
Ece1	-2.2058	0.0273983	0.246614
Lin7c	2.20595	0.0273878	0.246614
Rp9	-2.20572	0.0274034	0.246614
Ccdc184	-2.2046	0.0274825	0.246823
Herc6	-2.20487	0.0274634	0.246823
Rbak	2.20507	0.0274488	0.246823
Tenm3	2.20445	0.0274927	0.246823
Filip1	2.20332	0.0275725	0.247021
Mynn	2.2032	0.0275809	0.247021
Ppm1h	-2.20385	0.0275349	0.247021
Smim5	2.20322	0.0275792	0.247021
Bcl6b	2.20157	0.0276956	0.247301
Gm27247	2.20135	0.0277111	0.247301
Isg15	2.20131	0.0277144	0.247301
Rnf14	-2.20241	0.0276364	0.247301
Rnf169	2.20127	0.0277167	0.247301
Usp34	-2.20139	0.0277081	0.247301
Zfp651	-2.20111	0.0277282	0.247301
Gusb	2.20083	0.0277479	0.247329
Fkbp10	2.20008	0.0278015	0.247511
Lnx1	-2.20014	0.0277973	0.247511
6820408C15Rik	2.19925	0.0278601	0.247885
Gm13093	2.19803	0.0279468	0.248508
Btbd16	2.19723	0.0280044	0.248789
Nomo1	-2.19712	0.0280116	0.248789
Ccdc65	-2.19665	0.0280456	0.248942
Trpc4ap	-2.19619	0.028078	0.249082
Zfp26	2.19581	0.0281052	0.249175
Abhd17a	-2.19286	0.0283172	0.249567
C7	2.19264	0.0283332	0.249567
Cnn2	2.1942	0.0282212	0.249567
Gm2061	2.19302	0.0283059	0.249567
Grrp1	-2.19366	0.0282601	0.249567
Morn4	-2.19358	0.0282657	0.249567
Pcsk4	-2.19484	0.0281748	0.249567
Ppp1cc	2.1935	0.028271	0.249567
Rtn3	-2.19441	0.028206	0.249567
Tgm2	2.1937	0.0282567	0.249567
Tufm	-2.19285	0.0283179	0.249567
Plscr4	2.19164	0.0284059	0.250059
Atp8b2	2.19136	0.0284257	0.250086
Cenpp	2.18932	0.0285737	0.251177
Cpq	2.18895	0.0286002	0.251177
Gm15169	2.18903	0.0285948	0.251177
Bsg	-2.18854	0.0286303	0.251293
1700048O20Rik	2.18677	0.0287593	0.251686
Cntnap3	2.18731	0.0287196	0.251686
Gbp9	2.18695	0.0287464	0.251686
Mlph	2.18705	0.0287386	0.251686
Tpgs1	-2.18747	0.028708	0.251686
Fam131c	-2.186	0.0288157	0.251884
Fbxo46	2.18617	0.0288029	0.251884
Tmem109	-2.18569	0.028838	0.251932
Enox2	2.18506	0.0288844	0.252189
Slc1a5	2.18457	0.0289202	0.25222
Trex1	-2.18455	0.0289217	0.25222
Atp2a2	-2.18382	0.0289757	0.252249
Cd52	-2.18398	0.0289635	0.252249
Gns	-2.18407	0.0289568	0.252249
AW551984	2.18307	0.0290307	0.252281
Glis3	2.183	0.0290355	0.252281
Gucy1a3	2.18337	0.0290086	0.252281
Med28	2.18285	0.0290469	0.252281
Ift74	-2.18217	0.0290973	0.252571
Cd300a	2.17996	0.0292608	0.252674
Dnah14	-2.18058	0.0292143	0.252674
Hexb	2.18064	0.0292099	0.252674
Hps6	-2.18152	0.0291451	0.252674
Lamtor1	-2.18076	0.0292011	0.252674
Mbd4	2.18087	0.0291929	0.252674
Samhd1	2.17995	0.0292614	0.252674
Tigd5	-2.18067	0.029208	0.252674
Zfp7	-2.18025	0.0292388	0.252674
Axin2	2.17942	0.0293007	0.252681
Fasn	-2.1791	0.029324	0.252681
Gm38025	-2.17902	0.0293299	0.252681
Mid2	2.17915	0.0293206	0.252681
Tnfrsf21	-2.17879	0.0293471	0.252683
6430550D23Rik	2.17832	0.029382	0.252812
Agpat1	-2.17718	0.029467	0.252812
Bgn	2.17699	0.0294816	0.252812
Carlr	2.17702	0.0294792	0.252812
Cdc37	-2.17719	0.0294662	0.252812
Mif	-2.17741	0.0294502	0.252812
Mpdz	-2.17684	0.0294926	0.252812
Stk36	2.17677	0.0294976	0.252812
Grpel1	-2.17623	0.0295382	0.253015
Ube2v1	-2.17485	0.0296414	0.253753
Prdm5	2.17424	0.0296869	0.253997
Apoa1bp	-2.17379	0.0297207	0.254141
Agbl2	2.17291	0.0297874	0.254282
Cobl	-2.17284	0.0297922	0.254282
Gal3st4	2.17244	0.0298224	0.254282
Ndufa12	-2.17328	0.0297596	0.254282
Vps45	-2.17259	0.0298114	0.254282
mt-Atp6	2.17211	0.0298471	0.254348
Mdfic	2.17165	0.029882	0.25439
Tmem63c	-2.1716	0.0298862	0.25439
Actr1a	-2.1705	0.0299686	0.254453
Grik3	-2.17086	0.0299417	0.254453
Lox	2.17015	0.0299958	0.254453
Napb	-2.17025	0.0299881	0.254453
Smpdl3b	2.1712	0.0299164	0.254453
Zfp428	-2.17037	0.0299791	0.254453
Gpr89	2.16931	0.030059	0.2547
Ypel2	2.16935	0.0300559	0.2547
She	2.16851	0.0301195	0.255068
Vamp4	2.16712	0.0302253	0.255819
Tmem63b	-2.16663	0.0302628	0.255991
Donson	2.16368	0.0304891	0.257759
Wdr7	-2.16315	0.03053	0.257958
Egfr	2.16174	0.030638	0.258173
Hsdl2	2.16169	0.0306418	0.258173
Krt10	2.16222	0.0306014	0.258173
Nxf1	-2.16199	0.0306189	0.258173
Prmt10	2.16258	0.0305739	0.258173
Psap	-2.16137	0.030667	0.25824
Arsb	-2.16102	0.0306936	0.258287
Hlx	2.16085	0.0307073	0.258287
Commd9	-2.15957	0.0308059	0.258971
Gm1604a	2.15875	0.0308695	0.259359
Mhrt	2.15772	0.0309497	0.259741
Smpd1	-2.15793	0.0309331	0.259741
Luzp1	-2.15744	0.0309713	0.259752
Slc24a2	-2.15725	0.0309859	0.259752
9430041J12Rik	2.15688	0.0310154	0.259854
Leng9	-2.1561	0.0310755	0.260066
Mrps27	-2.1562	0.0310683	0.260066
C130071C03Rik	2.15561	0.0311143	0.260177
Ccsap	2.15549	0.0311236	0.260177
Snx19	-2.15519	0.0311473	0.260229
Fam120aos	2.15349	0.0312806	0.261196
Atp6v1d	-2.15255	0.031354	0.261371
Pcdhac2	-2.15257	0.0313528	0.261371
Pex13	-2.15263	0.0313481	0.261371
Kbtbd7	2.15231	0.0313728	0.261381
Ly6e	-2.15195	0.0314015	0.261475
Amz1	2.15099	0.0314768	0.261519
Ap2a2	-2.15125	0.0314566	0.261519
Gm43949	-2.15122	0.0314591	0.261519
Zfp932	2.15112	0.0314666	0.261519
Grk6	-2.15068	0.0315016	0.261579
Mtfmt	2.14949	0.0315957	0.261924
Nav3	-2.14965	0.0315827	0.261924
Sema3f	2.14952	0.0315929	0.261924
Abcc8	-2.14913	0.0316239	0.262012
Gm16323	2.14758	0.0317473	0.262888
Hcn2	-2.14611	0.0318645	0.263066
Katna1	2.14556	0.0319079	0.263066
Lin54	2.14592	0.0318797	0.263066
Mical2	-2.14644	0.0318382	0.263066
Nedd1	2.14587	0.0318834	0.263066
Rnf138	2.14642	0.0318399	0.263066
Snai2	2.14558	0.0319063	0.263066
mt-Nd3	2.14554	0.0319098	0.263066
Car7	-2.14473	0.0319743	0.263304
Hadh	2.1443	0.0320091	0.263304
Hmgb3	2.14474	0.0319739	0.263304
Mrpl51	-2.14436	0.0320044	0.263304
Stat3	2.14323	0.0320948	0.263863
Rmnd1	2.14273	0.0321346	0.264045
Rhbdl2	2.14249	0.0321539	0.264058
Abcc6	2.14196	0.0321967	0.264264
Ccng1	-2.14097	0.0322762	0.264554
Pde4dip	-2.14093	0.03228	0.264554
Wdr18	-2.14086	0.0322851	0.264554
3222401L13Rik	2.14059	0.0323071	0.264585
Cadps	-2.13984	0.0323678	0.264585
Chpf2	-2.13917	0.0324217	0.264585
Cyc1	-2.13975	0.0323747	0.264585
Dync1i1	-2.13971	0.0323782	0.264585
Gm16894	2.13954	0.0323917	0.264585
H3f3a	2.13909	0.0324281	0.264585
Psmb10	-2.13906	0.0324307	0.264585
Tapt1	2.13865	0.0324642	0.264713
Gm20716	-2.13612	0.0326695	0.265396
Gnai3	2.13607	0.0326735	0.265396
Map2k1	2.135	0.0327612	0.265396
Mecom	2.13543	0.0327255	0.265396
Mpv17	-2.13542	0.032727	0.265396
Plch1	-2.13542	0.0327271	0.265396
Ppt1	-2.13715	0.032586	0.265396
Slc8b1	2.13518	0.0327465	0.265396
Taok2	-2.13633	0.0326529	0.265396
Thoc3	-2.13689	0.0326066	0.265396
Wdr74	-2.13583	0.0326933	0.265396
Zfp467	2.13633	0.0326522	0.265396
5730507C01Rik	2.13271	0.0329487	0.265802
Acrbp	2.13301	0.0329241	0.265802
Ccr5	2.132	0.0330072	0.265802
Golga7b	-2.13219	0.0329915	0.265802
Nrtn	-2.13377	0.0328615	0.265802
Psmd8	-2.13233	0.03298	0.265802
Reep5	-2.13219	0.0329909	0.265802
Stk11	-2.13237	0.0329767	0.265802
Taf1	-2.13245	0.0329702	0.265802
Tmem127	-2.1324	0.0329743	0.265802
Uchl5	-2.13369	0.0328681	0.265802
Agmo	2.13138	0.0330576	0.266003
Dopey1	-2.13036	0.0331418	0.266003
Gpx6	2.13018	0.0331569	0.266003
Ift43	2.13051	0.0331298	0.266003
Nxn	2.13067	0.0331162	0.266003
Sez6l2	-2.13117	0.0330755	0.266003
Stra6	2.13057	0.0331249	0.266003
Adamts19	2.12964	0.0332014	0.266075
Parg	2.12975	0.033192	0.266075
Cd99l2	-2.12886	0.0332655	0.266302
Rab3d	-2.1289	0.0332623	0.266302
Bmper	2.12735	0.033391	0.267164
Asxl2	2.12639	0.0334706	0.267228
Gm14305	2.12672	0.0334437	0.267228
Lhfpl3	2.12645	0.033466	0.267228
Sh3bgrl2	2.1265	0.0334617	0.267228
Cdip1	-2.12581	0.033519	0.267464
Eif3g	-2.12508	0.0335799	0.267464
Fbxl15	-2.12478	0.0336047	0.267464
Gm11008	2.12491	0.0335945	0.267464
Mttp	2.12559	0.0335378	0.267464
Ttl	-2.12475	0.0336077	0.267464
Ackr2	2.12426	0.0336487	0.267648
Adgrl1	-2.1228	0.0337705	0.268088
Cdo1	2.12076	0.0339423	0.268088
Coq4	-2.12083	0.0339364	0.268088
Ephx4	-2.1206	0.0339555	0.268088
Gm11627	2.12301	0.0337527	0.268088
Ints2	2.12097	0.0339247	0.268088
Kctd5	2.12124	0.0339017	0.268088
Lman1	2.12073	0.0339444	0.268088
Neb	-2.1216	0.0338713	0.268088
Pwp1	2.12335	0.0337246	0.268088
Tardbp	2.12188	0.0338474	0.268088
Tcaf1	-2.12245	0.0337997	0.268088
Tcp11l1	2.12146	0.033883	0.268088
Zfp397	2.12272	0.0337774	0.268088
Pknox1	2.11972	0.0340296	0.268532
Cacng2	-2.11892	0.0340972	0.268596
Foxf2	2.11883	0.0341048	0.268596
Rgs2	2.11877	0.0341097	0.268596
Rsph3a	-2.11918	0.0340755	0.268596
Brk1	-2.11855	0.0341281	0.268599
Cog1	-2.11738	0.0342276	0.269241
Hmg20b	2.11631	0.0343186	0.269443
Iah1	2.1161	0.0343362	0.269443
Nsfl1c	-2.11683	0.0342743	0.269443
Psd4	-2.11585	0.0343575	0.269443
S1pr2	2.1158	0.0343616	0.269443
Tmub2	-2.11595	0.0343491	0.269443
Hspa4	-2.11517	0.0344158	0.269726
Creb3	-2.11421	0.0344972	0.270164
Rbms1	2.11409	0.0345079	0.270164
Aim1	2.11385	0.0345278	0.270178
Zfp879	2.11201	0.0346857	0.271271
Cep57	2.11096	0.0347756	0.271833
Cpne3	2.10922	0.0349256	0.271995
Gm6483	2.10883	0.0349589	0.271995
Gulp1	2.109	0.0349447	0.271995
Lpp	2.10983	0.0348734	0.271995
Pygo2	-2.11041	0.0348233	0.271995
Scg5	-2.10882	0.0349604	0.271995
Slc30a10	2.10914	0.0349329	0.271995
Suz12	2.10962	0.0348911	0.271995
Tbc1d24	-2.1101	0.0348496	0.271995
Dlx6os1	2.10749	0.0350749	0.272319
Hist2h3c2	-2.10776	0.0350515	0.272319
Psmf1	-2.10749	0.035075	0.272319
Tsga10	2.10755	0.0350698	0.272319
Agbl3	2.10636	0.0351734	0.272916
Rbp1	2.10618	0.0351884	0.272916
Sel1l	-2.10442	0.0353416	0.273949
Slc29a3	2.10423	0.0353584	0.273949
Fbxo45	-2.10388	0.0353892	0.274046
Chrna4	-2.10313	0.0354546	0.274241
Gm9885	-2.10296	0.0354695	0.274241
Zfp563	2.10321	0.0354473	0.274241
Dnajc16	-2.10211	0.0355433	0.274528
Mapt	-2.10232	0.0355253	0.274528
Fam168b	-2.10139	0.0356071	0.274878
BC049715	2.10023	0.0357087	0.275405
Gramd1c	2.10019	0.0357123	0.275405
Gm28578	2.09933	0.0357882	0.275706
Shisa4	-2.09939	0.0357827	0.275706
Msantd1	2.09877	0.0358374	0.2758
Pard3b	2.09894	0.0358221	0.2758
Ctsh	2.09834	0.0358752	0.275949
Thsd4	2.09684	0.036008	0.276685
Traf3ip1	-2.09685	0.036007	0.276685
A830082K12Rik	-2.09599	0.0360828	0.276784
Dopey2	-2.09599	0.0360831	0.276784
Gm28042	2.09586	0.036095	0.276784
Zfp943	2.0964	0.0360464	0.276784
Plscr1	2.09478	0.0361903	0.27723
Tnfrsf10b	2.09483	0.036186	0.27723
Supt20	2.09455	0.0362115	0.27725
Ppp1r1a	-2.09309	0.0363409	0.278099
Ccdc63	2.0927	0.036376	0.278224
Hcn1	-2.09208	0.0364317	0.27842
Pik3c2a	2.092	0.0364389	0.27842
Slc3a2	-2.09023	0.036597	0.279342
Tbc1d9b	-2.09029	0.0365915	0.279342
Adam19	-2.08965	0.0366496	0.279601
C1qbp	-2.08851	0.0367514	0.279728
Fgfr1	2.0888	0.0367255	0.279728
Gla	-2.08872	0.036733	0.279728
Ipo9	-2.08849	0.0367537	0.279728
Zfp619	2.08842	0.03676	0.279728
Mrc2	2.08785	0.0368114	0.279819
Ntrk1	2.08766	0.0368281	0.279819
Tiparp	2.08796	0.0368011	0.279819
Prkg1	2.08678	0.0369085	0.280287
Axl	2.08581	0.0369956	0.280799
Rhbdl3	2.08529	0.0370431	0.280799
Rptor	-2.08478	0.0370888	0.280799
Shmt1	2.08493	0.0370754	0.280799
Sp1	2.08484	0.0370838	0.280799
Tuba1a	-2.08523	0.0370482	0.280799
Cep63	2.08403	0.0371573	0.281067
Mansc1	-2.08398	0.0371618	0.281067
Vti1b	-2.08345	0.0372105	0.281293
Akr7a5	-2.08304	0.0372474	0.281429
Slc7a1	-2.08263	0.0372853	0.281573
Htt	-2.08189	0.0373521	0.281792
Spata33	2.08203	0.0373399	0.281792
Mroh3	2.08151	0.0373871	0.281914
Col8a1	2.08099	0.0374348	0.282004
Tmem25	-2.08097	0.0374368	0.282004
Prokr2	2.0807	0.0374618	0.282049
Adamts9	2.08034	0.0374944	0.282089
Gm16892	2.08023	0.0375048	0.282089
Lsm4	-2.07914	0.0376043	0.282695
Lancl3	-2.0786	0.0376541	0.282927
Acad11	-2.07775	0.0377321	0.283116
Fn3k	-2.07806	0.0377041	0.283116
Plk2	2.0775	0.0377551	0.283116
Spag7	-2.07759	0.037747	0.283116
Slc26a8	-2.07699	0.0378024	0.283186
Srek1ip1	2.077	0.0378016	0.283186
Kbtbd3	2.07574	0.0379181	0.283426
Mmrn2	2.07595	0.0378985	0.283426
Nubp2	-2.07627	0.0378691	0.283426
Tle6	2.07607	0.0378876	0.283426
Zfp606	2.07562	0.0379293	0.283426
Sfr1	-2.07536	0.0379533	0.283463
[truncated: 12,931 more rows]

## Sheet: 1month_TH
	stouffers_z	meta_p	FDR
Gria3	-8.63496	5.87501123895351e-18	8.78372930335939e-14
mt-Atp8	8.33875	7.50774017477076e-17	5.61241116764988e-13
Hypk	-7.67484	1.65621616182349e-14	8.25402927847433e-11
Fau	6.66959	2.56516526944231e-11	9.58794648585798e-08
Rpl10	-6.37758	1.79910584815236e-10	5.37968630714519e-07
Pam16	6.02489	1.69224433752028e-09	4.21679084837761e-06
Gm14419	5.98176	2.20732622352808e-09	4.71453348113833e-06
Apoo	5.80623	6.38941597990972e-09	1.19410197894538e-05
Ppia	5.74533	9.1739315431904e-09	1.52399389446933e-05
Rab1a	5.58643	2.31790318102102e-08	3.46549704594453e-05
Shfm1	-5.44214	5.26441164542703e-08	7.15529259188904e-05
Pfn2	5.41266	6.20959977093144e-08	7.736643847933e-05
Fgf13	5.21592	1.82908462166019e-07	0.000210359
Rbm4	5.1991	2.00259948115982e-07	0.000213863
Zc3h15	5.17169	2.31990900224896e-07	0.000231233
Gm9843	-5.14717	2.64447462632264e-07	0.00024711
Kcng4	-5.09188	3.54527515270593e-07	0.000311797
mt-Atp6	5.03321	4.82345944716736e-07	0.000400642
Scnn1a	5.00264	5.65492607647258e-07	0.000444983
BC035947	4.87151	1.10747962740053e-06	0.000731298
Brix1	4.87126	1.1089059725418e-06	0.000731298
Gm10094	4.86657	1.13551656583463e-06	0.000731298
Gm21092	4.86896	1.12188637324272e-06	0.000731298
Ptbp2	4.85999	1.17391188076976e-06	0.000731298
Tardbp	4.81877	1.44447283802404e-06	0.000863853
Dsel	4.81076	1.5035850497822e-06	0.000864619
Sap18	-4.78708	1.69221454760428e-06	0.000937048
Atp5g3	4.68889	2.74696899246649e-06	0.00138788
Impg2	-4.67936	2.87768495654176e-06	0.00138788
Meis2	-4.68278	2.83010448176191e-06	0.00138788
Ucp2	4.69605	2.65241090167884e-06	0.00138788
Gm28062	4.65504	3.23914037361311e-06	0.00146753
mt-Nd4l	4.6602	3.15902721911442e-06	0.00146753
mt-Co3	4.63033	3.6508104307405e-06	0.00160539
Arxes2	4.61946	3.84735168638935e-06	0.00164348
9330185C12Rik	4.52292	6.09910773915087e-06	0.00253299
Atf5	-4.49287	7.0268585168311e-06	0.00283942
Orai2	4.46123	8.14892611009737e-06	0.00320617
AW549877	4.42008	9.86621415050105e-06	0.00351771
Hist2h2aa1	4.41465	1.0117138389511e-05	0.00351771
Ppp3cb	4.41498	1.01020342118459e-05	0.00351771
Rab2a	4.42376	9.69967222527283e-06	0.00351771
Rnaseh2c	-4.41867	9.93110812962744e-06	0.00351771
Prmt1	4.39486	1.10845527349118e-05	0.00376648
Ahsa2	4.37889	1.19287332066777e-05	0.0038771
Scai	4.38366	1.16704499204654e-05	0.0038771
Klf6	4.36268	1.28477388151212e-05	0.00408695
Nol7	-4.33975	1.42641974717447e-05	0.004443
Cd164	4.3341	1.46358151523452e-05	0.00446572
Endou	4.31404	1.60295991129158e-05	0.00479317
Snap25	4.29224	1.76880316094111e-05	0.00518537
Crk	4.23839	2.25130238251942e-05	0.00635909
Tomm7	-4.2381	2.25424324743299e-05	0.00635909
Ccdc47	4.23368	2.29900148722094e-05	0.00636525
Morf4l1	4.2191	2.4528339163561e-05	0.00666769
Cox6a2	4.18759	2.81935236530219e-05	0.00752717
Mtpn	4.17874	2.93129540294995e-05	0.00768874
Wfs1	-4.17429	2.9891278882841e-05	0.00770525
Slc4a10	4.15207	3.29480784114644e-05	0.00824717
Stard4	4.15104	3.30968065132038e-05	0.00824717
B4galt5	4.13951	3.48049758812703e-05	0.00839305
Coq10b	4.14272	3.4321700384793e-05	0.00839305
Trim23	4.12335	3.73400867672189e-05	0.00886145
Mib1	4.1076	3.99787091726181e-05	0.0093394
St7l	4.08457	4.41589822336028e-05	0.0101572
Gata2	-4.08069	4.49015562765021e-05	0.0101716
Cript	4.04506	5.23097392172e-05	0.0116729
Adck2	4.03321	5.50210591608093e-05	0.0120872
Stoml2	4.02997	5.57834497826229e-05	0.0120872
D6Wsu163e	4.02561	5.68274590792405e-05	0.0121375
Acan	-4.01722	5.88876764947586e-05	0.0124004
Gm20604	4.00607	6.1738513927493e-05	0.0128202
BC030336	3.99545	6.45706995563818e-05	0.012872
Bnip3l	3.99922	6.35528032132716e-05	0.012872
Sdhaf1	-3.99595	6.44357091987008e-05	0.012872
Hecw1	3.94773	7.88962021840361e-05	0.0155208
Vta1	3.9422	8.07382891353804e-05	0.0156769
Chd7	-3.93329	8.37912600806828e-05	0.0160611
Ube2v2	3.9028	9.50849485677215e-05	0.0179951
Cpeb4	3.89207	9.93909622628908e-05	0.0185749
Dtnbp1	-3.88815	0.00010101	0.0186445
Spcs1	3.86879	0.000109379	0.0199429
B230219D22Rik	3.85963	0.00011356	0.0204559
Cdc123	3.83798	0.000124052	0.0220798
Hba-a2	-3.82685	0.000129793	0.0228298
Naa30	3.8162	0.000135524	0.0232899
Nptn	3.8171	0.000135031	0.0232899
Apoo-ps	-3.8129	0.000137346	0.0233348
Gabrg3	3.80156	0.000143787	0.0238244
Gpm6a	3.79947	0.000145009	0.0238244
Map2k4	3.80326	0.000142805	0.0238244
Oxr1	3.79008	0.000150597	0.0242105
Pja2	3.79136	0.000149824	0.0242105
Hipk3	3.77642	0.000159101	0.0242727
Myt1l	3.7824	0.000155324	0.0242727
Psip1	3.78565	0.000153305	0.0242727
Rspry1	3.77832	0.000157888	0.0242727
Sp4	3.78154	0.000155862	0.0242727
Nup214	-3.7702	0.000163118	0.024634
1700025G04Rik	3.74132	0.000183059	0.0269681
Clcn3	3.74005	0.000183984	0.0269681
Macrod2	3.74501	0.000180389	0.0269681
Nrtn	-3.72994	0.000191525	0.0270932
Snrpf	-3.73035	0.000191214	0.0270932
Ttyh3	3.72706	0.000193726	0.0270932
Zbtb33	3.73427	0.000188263	0.0270932
mt-Nd3	3.72684	0.000193899	0.0270932
Hist2h2aa2	-3.71674	0.000201811	0.0279377
Gm27000	3.71371	0.000204243	0.028015
Tmem9	3.70806	0.000208857	0.0283875
Lipe	-3.70429	0.000211981	0.0285525
Spsb4	-3.70177	0.000214097	0.0285801
Frrs1l	3.6972	0.000217986	0.0286631
Matr3	3.69655	0.000218553	0.0286631
Eid1	3.69128	0.00022313	0.028858
Rbbp4	3.6904	0.0002239	0.028858
Spats2l	3.68386	0.000229732	0.0292278
Trove2	3.68281	0.000230679	0.0292278
Cyp11a1	-3.6686	0.000243886	0.0303237
Gucy1a3	-3.66605	0.000246325	0.0303237
Llgl2	-3.66489	0.000247441	0.0303237
Tra2b	3.66883	0.000243664	0.0303237
Col18a1	3.65382	0.000258365	0.0311518
Rab11a	3.65392	0.000258272	0.0311518
Cse1l	3.64801	0.000264281	0.0316102
Dnajc6	3.64092	0.000271665	0.0319816
Ppp1cb	3.64243	0.000270079	0.0319816
Slc9a6	3.63669	0.000276167	0.0322576
Nckap1	3.6327	0.000280466	0.032482
Rnf17	3.62892	0.000284606	0.032482
Zmym2	-3.63065	0.000282711	0.032482
Cacna2d1	3.62349	0.000290655	0.0329211
Lrpap1	3.6167	0.000298383	0.033292
Ppp3r1	3.61685	0.000298214	0.033292
Gm20594	-3.61286	0.000302838	0.0335387
Bmper	-3.60741	0.00030927	0.0338785
Ptpn4	3.60643	0.000310437	0.0338785
Agfg1	3.60429	0.000313007	0.0339114
6430571L13Rik	-3.58686	0.000334686	0.035155
Mlx	3.58138	0.000341783	0.035155
Tmem60	3.58023	0.000343297	0.035155
Txndc17	-3.58313	0.000339506	0.035155
Ubc	3.58602	0.000335766	0.035155
Wnt5a	-3.58952	0.00033129	0.035155
Zcchc17	3.58463	0.000337557	0.035155
Zdhhc22	3.58426	0.000338039	0.035155
Ap1g1	3.57491	0.000350343	0.0356325
Pln	-3.57211	0.000354123	0.0357736
Mgea5	3.56564	0.000362966	0.0364208
Ptov1	3.55893	0.00037237	0.0371153
Gm14418	3.55518	0.000377723	0.0373274
St8sia3	3.55153	0.000382995	0.0373274
Usp14	3.5517	0.000382758	0.0373274
mt-Co2	3.55051	0.000384484	0.0373274
Dctn6	3.53703	0.000404659	0.0385354
H2-T22	-3.53971	0.000400572	0.0385354
Trac	-3.53767	0.000403669	0.0385354
Anapc13	-3.53516	0.000407528	0.038563
Hdac4	3.53136	0.000413431	0.0388755
Nsg2	3.52961	0.000416167	0.0388882
Frem2	-3.52514	0.000423261	0.0391584
Kctd12	3.52449	0.000424297	0.0391584
Rpp25	-3.52209	0.000428162	0.0392727
Ubash3b	-3.51945	0.000432442	0.0394234
Gm11808	-3.51174	0.000445179	0.0398555
Ngfr	-3.51428	0.00044095	0.0398555
Sptlc2	3.51237	0.000444124	0.0398555
Gm2115	-3.50419	0.000457995	0.0407588
Serp2	3.50052	0.000464357	0.0410805
Pvalb	-3.49503	0.000474017	0.0416884
Morf4l2	3.49078	0.000481613	0.041864
Ube3c	3.49128	0.000480718	0.041864
1700047I17Rik2	3.48916	0.000484536	0.0418746
Lbhd1	-3.48517	0.000491822	0.04226
Arpc4	3.48096	0.000499624	0.042685
Mtmr6	3.47126	0.000518022	0.0440054
Ccne2	3.46967	0.000521101	0.0440169
Alad	-3.46268	0.000534822	0.0443194
Gm29084	-3.46033	0.000539505	0.0443194
Iscu	-3.46613	0.000528008	0.0443194
Rac1	3.46287	0.000534446	0.0443194
Rpl27	3.4609	0.000538367	0.0443194
Dram2	3.457	0.000546219	0.0443925
Rorc	-3.45695	0.000546333	0.0443925
Cyfip2	3.45542	0.000549445	0.0444041
Lin7b	3.45301	0.00055437	0.0445612
Gls	3.45153	0.000557413	0.0445662
Edem2	-3.44076	0.000580082	0.0458879
Slitrk6	3.44152	0.000578451	0.0458879
Bnip3	3.4313	0.000600696	0.0465905
Dhrs7	-3.43213	0.00059886	0.0465905
Hk3	-3.43097	0.000601429	0.0465905
Lrrc38	-3.43117	0.000600973	0.0465905
Fgf1	-3.42755	0.000609061	0.0467612
Ywhab	3.42718	0.000609888	0.0467612
Cdkl2	3.41606	0.00063534	0.0479746
Cplx3	-3.41723	0.000632611	0.0479746
Rgs17	3.41653	0.000634258	0.0479746
Slc29a1	3.41261	0.000643435	0.0483417
Arap1	-3.40979	0.000650138	0.0484238
Gabarapl2	3.40834	0.000653606	0.0484238
Mocs1	-3.40807	0.000654245	0.0484238
Selt	3.40474	0.000662278	0.048777
Ppfibp2	-3.39993	0.000674025	0.0489191
Rasa1	3.40154	0.000670085	0.0489191
Wdr62	-3.40071	0.0006721	0.0489191
Gad1	-3.3981	0.000678547	0.0490095
Vti1a	3.39351	0.000690032	0.0495994
Prkcb	3.38925	0.00070083	0.0498958
Prr18	-3.38988	0.000699224	0.0498958
Kcnj4	-3.38024	0.000724215	0.0513163
Hbb-bs	-3.3761	0.000735215	0.0513654
Papd5	3.37672	0.000733552	0.0513654
Pip4k2b	3.37833	0.000729281	0.0513654
Herc3	3.37044	0.000750485	0.0521884
Dlat	3.36034	0.000778472	0.0529343
Eepd1	-3.36386	0.000768619	0.0529343
Fxyd7	3.36106	0.000776448	0.0529343
Nrxn1	3.35893	0.000782455	0.0529343
Thsd4	3.36218	0.000773302	0.0529343
Zfp758	3.35937	0.000781193	0.0529343
Mbnl1	3.35333	0.00079845	0.0537731
Cd24a	-3.34375	0.000826528	0.0543294
Cox6b1	-3.34445	0.000824451	0.0543294
Dynll2	3.34534	0.000821826	0.0543294
Isl1	-3.34038	0.00083663	0.0543294
Luc7l	3.33946	0.000839415	0.0543294
Nudt10	3.34127	0.000833954	0.0543294
Ss18l1	3.33949	0.00083932	0.0543294
Tctn3	3.34499	0.000822853	0.0543294
Ywhag	3.34497	0.000822904	0.0543294
Ddx4	3.3368	0.000847489	0.0546155
Usp12	3.33521	0.000852358	0.0546936
Zfp207	3.32571	0.000881942	0.0563501
AY036118	-3.32099	0.000896976	0.0570591
Ccdc50	3.31749	0.000908305	0.0570591
Cnot7	3.3176	0.000907942	0.0570591
Muc15	3.31945	0.000901941	0.0570591
Fam58b	-3.31465	0.000917582	0.0571615
Rad23b	3.31513	0.00091602	0.0571615
Sec23a	3.31251	0.000924638	0.0573621
Rnf11	3.30971	0.000933938	0.0574622
Rnf115	3.31004	0.000932829	0.0574622
Arf3	3.30406	0.00095294	0.0578517
Fgfr2	-3.30238	0.000958674	0.0578517
Gtf3a	-3.30211	0.000959617	0.0578517
Nbea	3.30252	0.000958195	0.0578517
Nedd4l	3.3064	0.000945023	0.0578517
4930447M23Rik	3.30087	0.000963848	0.0578734
Ctsz	-3.29678	0.000977986	0.0584875
Atf2	3.29076	0.00099916	0.0592795
Ugcg	3.29083	0.000998915	0.0592795
Rbfox1	3.28796	0.00100917	0.0596366
Celf1	3.28596	0.00101634	0.0596445
Rab12	3.2857	0.00101728	0.0596445
Cpne4	3.28121	0.00103363	0.0601576
Hiatl1	3.28109	0.00103408	0.0601576
Avl9	3.27872	0.0010428	0.0604243
Ccnd1	-3.27765	0.00104675	0.0604243
Cwc15	-3.27641	0.00105136	0.0604571
Bola3	-3.27522	0.00105579	0.0604793
BC024139	-3.27176	0.00106881	0.0609914
Tmem126a	3.26941	0.00107772	0.061266
Tmem55a	3.26241	0.0011047	0.0624943
Uhmk1	3.26164	0.00110768	0.0624943
C1ql1	-3.25667	0.00112727	0.0633602
1810043H04Rik	-3.23923	0.00119855	0.0644824
Akap13	3.24657	0.00116806	0.0644824
Azin1	3.23997	0.00119543	0.0644824
Eif4g2	3.23968	0.00119663	0.0644824
Gmfb	3.24464	0.00117599	0.0644824
Gpr62	-3.24573	0.0011715	0.0644824
Kantr	3.24724	0.00116529	0.0644824
Ndufab1	-3.24952	0.00115602	0.0644824
Rap1b	3.24905	0.00115792	0.0644824
Snx10	3.23912	0.00119899	0.0644824
St6gal2	3.24169	0.00118824	0.0644824
Zbtb14	3.23942	0.00119774	0.0644824
Cadm2	3.23486	0.00121703	0.0650773
Trh	-3.23445	0.00121876	0.0650773
Col15a1	3.22903	0.00124209	0.0660871
Celf2	3.22492	0.00126009	0.0668071
Gramd3	-3.22258	0.00127042	0.0670317
Lgi2	-3.22145	0.00127543	0.0670317
Lrig3	-3.21992	0.00128226	0.0670317
Nsa2	-3.22058	0.00127932	0.0670317
Nt5dc3	3.2144	0.00130716	0.0676241
Tmem98	-3.21585	0.00130058	0.0676241
Tspan15	-3.21474	0.00130564	0.0676241
A830036E02Rik	3.21307	0.00131324	0.0677041
Actn2	-3.20755	0.00133872	0.0687809
Camkk2	3.19959	0.00137625	0.0700918
Gm10226	3.19898	0.00137913	0.0700918
Pcbd1	3.19818	0.00138299	0.0700918
Taf12	3.19845	0.00138169	0.0700918
Mef2a	3.19546	0.00139608	0.0702831
Tmx1	3.19544	0.00139617	0.0702831
Acsl4	3.19194	0.00141319	0.0709013
Actr2	3.18861	0.00142961	0.0710103
Mut	-3.18982	0.00142362	0.0710103
Tmem238	-3.18894	0.00142794	0.0710103
Ube2b	3.18674	0.00143886	0.0712331
Cadm3	3.18116	0.00146685	0.0718079
Eci1	-3.18144	0.00146545	0.0718079
March6	3.17966	0.00147448	0.0718079
Ppp4r4	3.18294	0.00145788	0.0718079
Ptrh2	-3.17984	0.00147358	0.0718079
Gm4876	-3.1767	0.00148961	0.071922
Mex3c	3.17638	0.00149126	0.071922
Rab10	3.17685	0.00148886	0.071922
Kif26a	-3.1725	0.00151133	0.072423
Nrg3	3.17288	0.00150936	0.072423
Axin2	3.16984	0.00152524	0.0728558
Psen2	-3.16879	0.00153074	0.0728858
Gm11744	-3.16208	0.00156646	0.0738891
Klhl15	3.16254	0.00156401	0.0738891
Mrpl57	-3.16205	0.00156664	0.0738891
Stradb	3.15864	0.00158507	0.0745234
0610012G03Rik	-3.15073	0.00162866	0.0751544
Cdh11	3.15153	0.00162418	0.0751544
Gng2	3.15239	0.00161939	0.0751544
Ndufb5	3.15105	0.00162685	0.0751544
Rps6kb1	3.15129	0.00162553	0.0751544
Selenbp1	-3.15218	0.00162055	0.0751544
Anxa5	-3.14943	0.00163589	0.0752149
Mrps18c	-3.14869	0.00164003	0.0752149
Sbk1	-3.14229	0.00167633	0.0766445
Pgam5	3.13535	0.00171649	0.0778182
Sycp2	-3.13657	0.00170936	0.0778182
Tmeff2	-3.13516	0.00171761	0.0778182
Adrbk2	3.13149	0.0017392	0.0781567
Fam19a2	3.13177	0.00173754	0.0781567
Gpr158	3.12947	0.00175122	0.0781567
Prkce	3.12976	0.0017495	0.0781567
Slc25a17	3.13023	0.00174672	0.0781567
Nars2	3.1272	0.00176482	0.0785291
Acot9	3.12142	0.0017998	0.0791435
Ece1	-3.12308	0.00178966	0.0791435
Klhl28	3.12356	0.00178676	0.0791435
Mtg2	-3.12224	0.00179481	0.0791435
Fam126b	3.11904	0.00181444	0.0795532
1810013L24Rik	3.1152	0.00183819	0.0803485
Abhd12b	3.1107	0.00186647	0.0803485
Car14	-3.10841	0.00188094	0.0803485
Cntn1	3.11027	0.00186919	0.0803485
Cstf3	3.10919	0.001876	0.0803485
Fgf11	-3.10992	0.00187139	0.0803485
Phgdh	-3.11001	0.00187084	0.0803485
Rab3c	3.11082	0.0018657	0.0803485
Tmprss5	-3.11017	0.00186978	0.0803485
Galnt11	3.10558	0.00189906	0.0808911
Socs6	3.10288	0.00191647	0.0814009
N6amt2	3.10041	0.00193252	0.0818503
Set	3.09781	0.00194958	0.0823394
Srp14	3.08767	0.00201731	0.08496
Scn2a1	3.08531	0.00203337	0.085396
Gm3693	3.08347	0.002046	0.0854461
Gstk1	-3.08418	0.00204113	0.0854461
Bzw1	3.07999	0.00207005	0.0859702
Zmat1	-3.08041	0.00206716	0.0859702
Mal2	3.0784	0.00208112	0.0861908
Cacul1	3.07342	0.00211623	0.0871617
Gfra1	-3.07403	0.00211189	0.0871617
Gm29562	-3.07015	0.00213953	0.0873164
Nrep	3.0688	0.00214918	0.0873164
Rapgef4	-3.07202	0.00212617	0.0873164
Tagln	-3.07006	0.00214019	0.0873164
Tmem30a	3.06946	0.00214447	0.0873164
Ssu72	-3.06797	0.00215521	0.0873238
Deb1	-3.06684	0.00216332	0.0873874
Laptm4a	3.06613	0.00216847	0.0873874
Mtf2	3.06491	0.00217732	0.0875085
Cstf2	3.0548	0.00225209	0.0877181
Foxo6	-3.05628	0.00224103	0.0877181
Gatad1	3.05172	0.00227533	0.0877181
Gdi1	3.05229	0.00227106	0.0877181
Lama4	-3.04927	0.00229401	0.0877181
March5	3.05515	0.00224945	0.0877181
Mcam	-3.04988	0.00228929	0.0877181
Mcm3	-3.05841	0.00222517	0.0877181
Mfsd2b	-3.06201	0.00219856	0.0877181
Npy1r	3.05936	0.00221807	0.0877181
RP23-407N2.2	3.05223	0.00227151	0.0877181
Rnasek	3.05796	0.00222851	0.0877181
Rnf152	3.0545	0.00225435	0.0877181
S1pr5	-3.05819	0.00222675	0.0877181
Slc35f5	3.04998	0.00228859	0.0877181
Smc4	-3.05342	0.00226248	0.0877181
Ulk2	3.05821	0.00222666	0.0877181
Uqcrb	-3.0571	0.00223488	0.0877181
Zfpm2	-3.05152	0.00227684	0.0877181
Tmem106c	-3.04541	0.00232363	0.0886238
Dcaf12l1	3.03985	0.00236696	0.0893647
Gm3468	-3.04016	0.00236454	0.0893647
Ptger2	3.04105	0.00235752	0.0893647
Vwc2l	3.04205	0.00234971	0.0893647
Cdk18	-3.03783	0.00238289	0.0897396
Aspg	-3.02872	0.00245591	0.0905759
Cckar	-3.03061	0.00244059	0.0905759
Dhx37	-3.03248	0.00242557	0.0905759
Dlx6	-3.03153	0.00243315	0.0905759
Klf9	3.02859	0.00245696	0.0905759
Six3	-3.02933	0.00245099	0.0905759
Slc6a5	3.03013	0.00244449	0.0905759
Spata20	3.02827	0.00245962	0.0905759
Ube2e2	3.03326	0.00241928	0.0905759
Sh3gl3	-3.02685	0.00247118	0.0907781
Cept1	3.02238	0.00250794	0.0912457
Phactr1	-3.02327	0.00250057	0.0912457
Pten	3.02287	0.0025039	0.0912457
Tmsb15l	3.02177	0.00251302	0.0912457
Trim62	-3.0216	0.00251443	0.0912457
4930447C04Rik	3.01925	0.00253405	0.0917352
Dhx58os	3.01481	0.00257139	0.092862
B4galt6	3.00879	0.00262292	0.0940737
Galk2	3.00868	0.00262382	0.0940737
Sppl3	3.00899	0.00262118	0.0940737
Acadl	-3.00746	0.00263439	0.0942267
Plaa	3.0064	0.00264361	0.0943309
Frmpd4	3.00461	0.00265921	0.0946616
Mkrn1	3.00366	0.00266753	0.094732
Slc25a16	3.00247	0.00267796	0.0948771
Tspyl4	2.99971	0.00270238	0.095516
Spsb1	-2.99761	0.00272106	0.0959496
Tiprl	2.99471	0.00274706	0.0966385
Arc	-2.98937	0.00279552	0.0971994
Blvra	-2.99018	0.00278815	0.0971994
Lrrc32	2.98956	0.00279378	0.0971994
Rassf8	-2.99033	0.00278672	0.0971994
Xrcc3	-2.99107	0.00278001	0.0971994
Foxp2	2.98851	0.00280346	0.0972493
Kbtbd7	2.98647	0.00282215	0.0976711
Shisa6	2.98572	0.00282915	0.0976874
Ankrd63	-2.98377	0.0028472	0.0980841
Trim33	2.98261	0.00285799	0.0982295
Fam84a	2.98116	0.00287163	0.0983723
Gad2	-2.98006	0.00288188	0.0983723
Gm20498	-2.98007	0.00288183	0.0983723
Pde10a	2.97896	0.00289228	0.0985021
Nipal4	-2.97629	0.00291762	0.0989147
Ptms	2.97638	0.00291672	0.0989147
Ppm1a	2.97387	0.00294066	0.09947
Atp8b1	-2.97254	0.00295349	0.0995904
Spin1	2.97212	0.00295754	0.0995904
Med21	2.97032	0.00297491	0.0999501
Gm19705	-2.96874	0.00299027	0.100241
Acbd4	-2.96467	0.00303004	0.100672
Dgke	2.96516	0.00302523	0.100672
Fam49a	2.96493	0.00302755	0.100672
Txnrd1	2.96564	0.00302055	0.100672
S100a16	-2.96316	0.00304501	0.100776
Serpinf1	-2.96231	0.0030534	0.100776
Tprkb	-2.96251	0.00305143	0.100776
Ric8	2.95972	0.00307918	0.101403
Chml	2.95679	0.00310861	0.101668
Cideb	-2.95645	0.00311203	0.101668
Ints8	2.95743	0.0031022	0.101668
Lancl3	-2.95554	0.00312123	0.101668
Sst	-2.95598	0.00311679	0.101668
Fra10ac1	-2.95257	0.00315141	0.102428
Map2k1	2.95109	0.0031665	0.102473
Slc35e2	2.95164	0.00316093	0.102473
Rybp	2.95017	0.00317604	0.102559
Fgfbp3	-2.94694	0.00320936	0.103412
Lmf1	-2.94606	0.00321853	0.103484
Aamdc	-2.94461	0.00323366	0.103748
Lrfn1	2.94363	0.00324384	0.103852
Erp44	-2.94249	0.00325584	0.103866
Wasf1	2.94227	0.00325817	0.103866
Pgr	2.94078	0.00327386	0.104144
Nkx2-9	-2.93723	0.00331162	0.105121
Tmem170b	2.93589	0.00332589	0.10535
C330007P06Rik	2.93389	0.00334748	0.105465
Hmgb3	2.93364	0.00335008	0.105465
Wbp1	-2.93359	0.00335066	0.105465
Capza2	2.92973	0.00339254	0.106319
Rora	2.92913	0.00339912	0.106319
Ypel2	2.93002	0.00338945	0.106319
Ahrr	-2.9246	0.00344898	0.107428
Rnf150	2.92503	0.00344424	0.107428
Pum1	2.92093	0.00348988	0.108477
Rhob	2.92006	0.00349967	0.108555
Eif5b	2.91767	0.00352654	0.108712
Gamt	-2.91782	0.00352483	0.108712
Hbb-bt	-2.91774	0.00352574	0.108712
Nop58	2.91643	0.00354065	0.108809
Sun1	2.91611	0.00354425	0.108809
Skil	2.91535	0.00355287	0.10885
Cdkl5	2.91344	0.00357475	0.108851
Kcnd2	2.91456	0.00356195	0.108851
Uchl5	-2.91404	0.00356784	0.108851
Dpy19l1	-2.90997	0.00361464	0.109842
Gm15728	-2.90841	0.00363266	0.110154
Max	2.90604	0.00366033	0.110154
Pag1	2.90529	0.00366909	0.110154
Rab10os	2.9067	0.0036526	0.110154
Rbms2	-2.90549	0.00366682	0.110154
Tmem56	2.90595	0.00366144	0.110154
Sh3bp2	-2.90324	0.00369327	0.110657
Fgf14	2.90114	0.00371803	0.111176
Gpcpd1	2.89828	0.00375212	0.111972
Uba1	2.89554	0.00378506	0.11273
Lsm5	-2.89307	0.00381494	0.112945
Mmd	2.89419	0.00380138	0.112945
Tcp1	2.89357	0.00380895	0.112945
Chil1	-2.89169	0.0038317	0.11299
Pgm2l1	2.89162	0.00383256	0.11299
Sec22a	2.89108	0.00383914	0.11299
Fam171b	2.89022	0.0038497	0.113078
Tmem120a	-2.88846	0.00387128	0.113267
Txnl4b	-2.88855	0.00387024	0.113267
Gm14305	2.88694	0.00389013	0.113596
Gcc2	2.88609	0.00390064	0.113681
Klc2	2.88398	0.00392678	0.11413
Snap91	2.88362	0.0039313	0.11413
Tiam2	-2.88237	0.00394698	0.114142
Uimc1	-2.88255	0.00394471	0.114142
Apol6	2.87904	0.00398887	0.11513
Slc32a1	-2.87635	0.00402309	0.115894
Anks1	-2.87156	0.00408447	0.116498
Armcx1	2.87234	0.0040744	0.116498
Camk2d	2.86976	0.00410784	0.116498
Gpr179	-2.86844	0.00412501	0.116498
Kpna3	2.86855	0.00412352	0.116498
Mst1r	2.86984	0.0041068	0.116498
Ndnf	2.86969	0.00410877	0.116498
Ntng2	-2.87163	0.00408356	0.116498
Pias2	2.86808	0.00412975	0.116498
Rbfox2	2.87343	0.00406035	0.116498
Trp53bp1	2.87107	0.00409085	0.116498
Phf6	2.86384	0.00418535	0.117844
Ankrd13c	2.86072	0.00422683	0.118788
Coro2a	2.85997	0.00423681	0.118845
Atxn2	2.85831	0.00425904	0.119068
Nkx6-2	-2.85777	0.00426625	0.119068
Wasl	2.8576	0.00426862	0.119068
Acvr1c	2.85625	0.00428683	0.119353
Gopc	2.85521	0.00430084	0.11952
Ttn	2.85126	0.00435461	0.12079
Ccdc85a	2.84842	0.00439375	0.120925
Cenpe	-2.84581	0.0044298	0.120925
Cers5	2.84638	0.00442192	0.120925
Col25a1	2.84578	0.00443034	0.120925
Gmpr	-2.84904	0.0043851	0.120925
Gnb2	2.8464	0.00442162	0.120925
Mustn1	-2.84564	0.00443227	0.120925
Ppp1cc	2.84941	0.00438009	0.120925
Prima1	-2.8497	0.00437599	0.120925
Bag4	2.84232	0.00447858	0.121092
Etfb	-2.84387	0.00445693	0.121092
Fam8a1	2.84212	0.00448142	0.121092
Rims1	2.84336	0.00446408	0.121092
Sytl2	-2.84293	0.00447006	0.121092
Trpc3	2.84173	0.00448699	0.121092
Stau2	2.83938	0.00452019	0.121768
Mrpl46	-2.83799	0.00453988	0.122079
Caml	2.83555	0.00457465	0.122135
Fam53c	2.83647	0.00456158	0.122135
Glra2	2.83578	0.00457137	0.122135
Gm16211	-2.83673	0.00455776	0.122135
Eps8l1	-2.83213	0.00462386	0.12301
Lsm11	2.83263	0.0046167	0.12301
Dhrs1	-2.82915	0.00466721	0.123808
Epm2aip1	2.82582	0.00471599	0.123808
Isoc2a	-2.82856	0.00467579	0.123808
Rbm25	2.82555	0.00471992	0.123808
Tapt1	2.82625	0.00470967	0.123808
Tfeb	-2.82554	0.00472014	0.123808
Ttc28	-2.82822	0.00468075	0.123808
Zfp644	2.82653	0.00470554	0.123808
1700086L19Rik	2.8191	0.00481581	0.124785
Ctnnb1	2.81919	0.00481448	0.124785
Cyp2s1	-2.8223	0.00476802	0.124785
Dgki	2.8214	0.00478145	0.124785
Dhrs11	-2.82045	0.00479562	0.124785
Efna3	2.81997	0.00480286	0.124785
Fam19a4	2.82129	0.00478309	0.124785
Golph3	2.81711	0.00484576	0.125128
Ubtd2	2.81719	0.00484462	0.125128
Siglech	2.81636	0.00485711	0.125205
Far1	2.81414	0.00489077	0.125855
Asah1	2.81188	0.0049253	0.126066
Fem1b	2.81278	0.00491156	0.126066
Suz12	2.8114	0.00493267	0.126066
Zc2hc1a	2.81145	0.00493187	0.126066
B230344G16Rik	-2.80882	0.00497237	0.126432
Rpl41	-2.809	0.00496949	0.126432
S100pbp	2.80989	0.00495579	0.126432
Dhrs7b	-2.80699	0.00500063	0.126555
Emsy	2.80648	0.00500859	0.126555
Fam110b	2.80632	0.00501107	0.126555
Smim13	2.80681	0.0050035	0.126555
Mef2c	2.80543	0.00502487	0.126582
Ubxn6	2.80516	0.00502908	0.126582
Akt3	2.80231	0.00507388	0.126644
Dynll1	2.80386	0.00504951	0.126644
Mrm1	-2.80256	0.00506989	0.126644
Rbms3	2.80332	0.00505793	0.126644
Wdr47	2.80383	0.00504995	0.126644
Adam10	2.80126	0.00509039	0.126844
Fyttd1	2.80028	0.00510575	0.127015
2510009E07Rik	2.79722	0.00515442	0.127527
Akirin1	2.79289	0.00522393	0.127527
Arl14ep	2.7921	0.00523669	0.127527
Cpsf6	2.78855	0.00529439	0.127527
Derl2	2.79088	0.00525649	0.127527
Epb41	-2.79841	0.00513556	0.127527
Fabp3	2.79081	0.0052576	0.127527
Fmr1	2.7884	0.00529694	0.127527
Fuom	-2.79538	0.00518394	0.127527
Gm38025	-2.79245	0.00523098	0.127527
Haus8	-2.79466	0.00519545	0.127527
L1cam	2.79151	0.00524633	0.127527
Lingo1	2.79222	0.00523485	0.127527
Lsamp	2.79633	0.00516867	0.127527
Mgat4c	2.7887	0.00529201	0.127527
Pet100	-2.7909	0.00525618	0.127527
Slc25a51	2.78883	0.00528982	0.127527
Stk25	2.79579	0.00517725	0.127527
Tmem261	2.79498	0.00519036	0.127527
Usp4	2.78959	0.0052775	0.127527
Prps1	2.78644	0.00532907	0.127889
Srsf12	2.78681	0.00532301	0.127889
Hlf	2.78535	0.005347	0.128114
Arl5c	-2.78401	0.00536913	0.128197
Bloc1s1	-2.78271	0.00539061	0.128197
Dynlt3	2.78358	0.00537632	0.128197
Ppp2r2d	2.78325	0.00538177	0.128197
Ppp3ca	2.78255	0.00539335	0.128197
Mat2b	2.78022	0.00543215	0.128697
Opalin	-2.77974	0.00544022	0.128697
Tnfsf12	-2.78027	0.00543135	0.128697
Oprl1	2.77713	0.0054842	0.129533
Prlr	2.77567	0.00550888	0.12991
Nol12	2.77497	0.0055206	0.129982
Dnajc7	2.77121	0.00558482	0.131086
Fam204a	-2.7712	0.00558503	0.131086
Dph5	-2.76991	0.00560712	0.131368
Gnaq	2.76948	0.0056146	0.131368
Adgrb1	2.76799	0.00564033	0.13172
Coil	2.76708	0.00565609	0.13172
Dgcr6	-2.76747	0.00564934	0.13172
Zfp942	2.76545	0.00568449	0.132175
Rab14	2.76461	0.00569913	0.13231
Larp1	2.76377	0.00571373	0.132443
Angpt1	2.76321	0.00572359	0.132466
Gm4631	2.76147	0.00575417	0.132969
B630005N14Rik	2.75956	0.00578792	0.133163
Klhl13	2.76029	0.00577492	0.133163
Tmco3	-2.75948	0.00578932	0.133163
0610009B22Rik	2.75692	0.00583479	0.133593
Fbxo40	-2.7579	0.00581734	0.133593
Gm10083	2.75739	0.00582644	0.133593
Cspg4	-2.75499	0.00586938	0.1339
Slc25a37	2.75466	0.00587535	0.1339
Slc25a46	2.75542	0.00586174	0.1339
Tdrd3	-2.75417	0.00588404	0.1339
Swap70	-2.75346	0.00589698	0.13399
Cdk5r1	2.75259	0.00591254	0.134101
Elovl1	-2.75219	0.00591978	0.134101
Caprin1	2.74999	0.0059598	0.134776
Sulf2	-2.74956	0.00596761	0.134776
Pask	-2.74831	0.00599025	0.135083
Basp1	2.74778	0.00600007	0.135101
Cd47	2.74428	0.00606432	0.135457
Csf1	-2.74361	0.00607669	0.135457
Fam134b	2.74513	0.00604863	0.135457
Mpv17l	2.74562	0.00603965	0.135457
Plppr4	2.74425	0.00606494	0.135457
Ptprj	2.74589	0.00603476	0.135457
Zmat3	2.74347	0.00607931	0.135457
Ndufaf3	-2.74072	0.00613048	0.136394
Xntrpc	-2.74009	0.00614225	0.136453
Epha4	2.73794	0.00618249	0.136535
Npepl1	-2.73812	0.00617906	0.136535
Ociad1	2.73849	0.00617219	0.136535
Plppr3	2.73925	0.00615802	0.136535
Becn1	2.73686	0.00620296	0.136785
Cenpf	-2.73527	0.0062329	0.137243
Kcnip1	-2.73464	0.00624495	0.137306
Fam178b	-2.72642	0.00640258	0.140565
Leng1	-2.72511	0.00642808	0.140918
Pfkfb4	-2.72416	0.00644652	0.141115
Gm11008	2.72294	0.00647047	0.141344
Kcns3	-2.72266	0.00647584	0.141344
Anks1b	2.71973	0.0065335	0.142394
Gpd1l	2.71816	0.00656457	0.142863
Smtn	2.71573	0.00661289	0.143705
Napg	2.71509	0.00662572	0.143775
Lsm6	-2.71321	0.00666346	0.144385
Cnr1	-2.71186	0.00669062	0.144763
Nol4	2.71133	0.00670148	0.144764
Scn7a	2.7109	0.00671002	0.144764
Gabra4	2.70918	0.00674487	0.145306
Ttc19	2.70858	0.00675715	0.145361
Rps29	-2.70744	0.00678051	0.145654
Ecel1	-2.70589	0.00681219	0.145743
Mdc1	-2.706	0.00680995	0.145743
Pde6d	-2.70512	0.00682805	0.145743
Rgs6	-2.70536	0.00682311	0.145743
Slc23a2	2.70486	0.00683336	0.145743
Bhlhb9	2.7038	0.00685518	0.146
Asap3	-2.70245	0.00688315	0.146387
Ptger1	-2.70096	0.00691397	0.146834
Zfp593	-2.69829	0.00696964	0.147806
Pde7a	2.69633	0.0070109	0.148051
Spp1	-2.69641	0.00700915	0.148051
Tanc2	2.69718	0.00699285	0.148051
2610305D13Rik	2.69368	0.00706675	0.14856
Btbd10	2.69397	0.0070606	0.14856
Ccdc13	-2.6938	0.0070642	0.14856
Zmym5	2.69331	0.00707474	0.14856
Abi2	2.68817	0.00718445	0.148877
Ap1s2	2.68704	0.00720891	0.148877
Drd1	-2.68702	0.00720933	0.148877
Dzank1	2.69209	0.00710051	0.148877
Fam120a	2.68873	0.00717244	0.148877
Fam73a	2.68772	0.00719421	0.148877
H2-Q7	-2.68813	0.00718525	0.148877
Nudcd3	2.6897	0.0071517	0.148877
Olfm3	2.68998	0.00714554	0.148877
Oprd1	-2.68982	0.00714906	0.148877
Serpinb1a	-2.68724	0.00720455	0.148877
Vps35	2.68947	0.00715664	0.148877
Atg12	2.68639	0.00722279	0.148949
Dmxl2	2.68284	0.00730009	0.149232
Fbxl5	2.68304	0.00729555	0.149232
Gng8	-2.68292	0.00729818	0.149232
Gyg	-2.6833	0.00728998	0.149232
Txlng	2.68521	0.00724835	0.149232
Uhrf1bp1l	2.68255	0.00730638	0.149232
Vopp1	2.68373	0.00728065	0.149232
Cdt1	-2.68001	0.00736198	0.150048
Ssc5d	-2.67971	0.00736851	0.150048
Sumo2	2.6789	0.00738649	0.150048
Tmem47	2.67895	0.00738528	0.150048
Trim7	-2.67763	0.00741458	0.150414
Hmgb1	2.67432	0.0074882	0.151702
Prrt2	2.67343	0.00750804	0.151898
Dclre1a	-2.67173	0.00754615	0.152204
Inafm1	-2.67014	0.00758198	0.152204
Klhdc1	2.67055	0.00757269	0.152204
Mrps35	-2.67086	0.00756579	0.152204
Palm2	2.66976	0.00759047	0.152204
Ptbp3	2.66959	0.00759441	0.152204
Spg20	-2.67066	0.00757013	0.152204
Adgrv1	-2.66819	0.00762622	0.152637
Akap5	-2.66662	0.00766188	0.153145
Fam199x	2.66544	0.00768873	0.153477
Clpp	-2.66455	0.0077092	0.15368
Pgm3	2.66248	0.00775667	0.154421
Cd82	-2.65961	0.00782318	0.155018
Exoc5	2.65962	0.00782287	0.155018
Gng5	2.65999	0.00781418	0.155018
Reep1	2.65939	0.00782814	0.155018
Armcx6	-2.65886	0.00784058	0.155059
Rasal2	2.65689	0.00788643	0.155727
Stard10	-2.65652	0.00789521	0.155727
Col9a2	2.65481	0.00793528	0.156311
Atl1	2.65195	0.00800285	0.157199
Ikbip	-2.65245	0.0079911	0.157199
Pak6	-2.65157	0.00801186	0.157199
Vstm4	-2.65092	0.00802737	0.157296
AA474408	-2.65047	0.0080381	0.1573
G3bp2	2.64844	0.00808636	0.158038
Edil3	2.6459	0.0081475	0.158611
Erbb3	-2.64599	0.00814524	0.158611
Hddc3	-2.6462	0.00814015	0.158611
Dpm1	2.64457	0.00817947	0.158617
Ift88	2.64456	0.00817961	0.158617
Stam	2.64535	0.00816057	0.158617
Dcun1d4	2.64411	0.0081905	0.158622
Brcc3	-2.64144	0.00825538	0.159507
Pou4f1	2.64135	0.00825755	0.159507
1110059G10Rik	2.63854	0.0083264	0.16063
Ddit3	-2.63741	0.00835418	0.160942
Rpl37	-2.63701	0.00836411	0.160942
Dis3l	-2.63644	0.00837817	0.161005
Aldob	-2.63501	0.00841358	0.161271
Myh11	-2.63503	0.00841303	0.161271
Agmat	-2.63385	0.00844235	0.161615
Numa1	-2.63256	0.00847446	0.161909
St3gal1	-2.63236	0.00847935	0.161909
Igbp1	-2.63182	0.00849296	0.161962
Zfyve27	2.63107	0.0085116	0.162111
Inpp4a	2.62993	0.00854026	0.162243
Smim1	-2.63033	0.00853028	0.162243
Arl8b	2.62921	0.00855841	0.162382
Tcf7l2	2.62802	0.00858822	0.162741
Gm21887	-2.62677	0.00862003	0.163137
Aifm1	-2.62476	0.00867102	0.163173
Ddrgk1	-2.62514	0.00866127	0.163173
Kansl1	2.62421	0.00868505	0.163173
Ptgfrn	2.62547	0.00865299	0.163173
Slc17a6	2.62503	0.00866401	0.163173
Tasp1	2.62412	0.0086874	0.163173
AU020206	-2.62062	0.00877689	0.163213
Atp5k	-2.62227	0.00873461	0.163213
Cyld	2.62173	0.00874853	0.163213
Dlg2	-2.62094	0.00876864	0.163213
Gng11	-2.62175	0.008748	0.163213
Hspa8	2.62265	0.00872482	0.163213
Sgk2	-2.6209	0.00876985	0.163213
Zbtb6	2.62193	0.00874337	0.163213
Cyb5a	2.61857	0.00882992	0.163572
Cycs	2.61847	0.00883251	0.163572
Mthfs	-2.61827	0.00883769	0.163572
Wbp5	2.61818	0.00883997	0.163572
Nxt2	2.6176	0.008855	0.163648
Gm17024	2.6168	0.0088758	0.16383
Atp5sl	-2.61602	0.0088961	0.164002
Kif5a	-2.61513	0.00891933	0.164201
Xiap	2.61476	0.00892889	0.164201
Atg4c	2.61392	0.00895103	0.164406
Abhd17b	2.61255	0.00898684	0.164862
0610010F05Rik	2.61127	0.00902069	0.164888
Rbm3	2.61124	0.00902137	0.164888
Vrk1	-2.61134	0.00901872	0.164888
Gpatch11	-2.61026	0.00904732	0.165027
Mier3	2.61012	0.00905105	0.165027
Igsf3	-2.60954	0.00906637	0.165105
Cox20	-2.60845	0.00909536	0.16524
Hint1	2.6076	0.009118	0.16524
Nap1l2	2.6077	0.00911529	0.16524
Sema3g	-2.60836	0.00909784	0.16524
Chmp2b	2.60657	0.00914554	0.165424
Rps19bp1	2.60639	0.00915025	0.165424
Slc45a3	-2.60535	0.009178	0.165627
Sp3	2.60514	0.00918367	0.165627
Lrfn5	2.60419	0.00920917	0.165887
Glce	2.60251	0.00925438	0.166501
Gsto2	-2.60146	0.00928274	0.166784
Yif1a	-2.6011	0.00929242	0.166784
Rnft1	2.60057	0.00930683	0.166842
Stx12	2.5982	0.00937148	0.167634
Zbtb41	2.59813	0.00937343	0.167634
Apeh	-2.59689	0.00940721	0.167952
Nop10	-2.59665	0.00941366	0.167952
Nedd4	2.59522	0.00945303	0.16827
Ttf2	-2.59519	0.00945399	0.16827
Cox16	2.59421	0.00948076	0.168345
Rpl29	2.59422	0.00948047	0.168345
Trhde	2.5937	0.00949486	0.168396
Dek	-2.59277	0.00952057	0.168652
Polr2k	-2.59209	0.00953954	0.168788
Gabrb1	2.58943	0.00961347	0.169563
Gm7694	-2.5891	0.00962262	0.169563
Ltn1	2.59006	0.00959592	0.169563
Rpn1	2.58848	0.00964004	0.169563
Sdhaf4	2.58863	0.00963579	0.169563
Rnaset2a	-2.58773	0.00966095	0.169731
Dcaf7	2.58632	0.00970076	0.17023
Sec14l2	-2.58548	0.0097243	0.170443
Clptm1	2.58428	0.00975828	0.170838
Fxyd1	-2.58331	0.00978579	0.17112
Adra2a	-2.58166	0.00983273	0.17121
Gm6483	2.58215	0.00981875	0.17121
Il1rap	2.58247	0.00980949	0.17121
Tfpi	-2.58152	0.00983676	0.17121
Cd55	2.5807	0.00986001	0.171415
A930003A15Rik	-2.57962	0.00989096	0.171754
Bmp5	2.57774	0.00994476	0.172088
Padi2	-2.57774	0.00994478	0.172088
Pdzd7	-2.57795	0.00993889	0.172088
Arl3	2.5766	0.00997766	0.172282
Cds2	2.57656	0.00997899	0.172282
Ajap1	2.57458	0.0100361	0.172471
Itga9	-2.57517	0.0100191	0.172471
Sat2	-2.57488	0.0100276	0.172471
Slc50a1	-2.57478	0.0100305	0.172471
Rpl38	-2.5731	0.0100791	0.172855
Rplp0	-2.57302	0.0100816	0.172855
Ccdc34	-2.57248	0.0100973	0.172875
Ccny	2.57179	0.0101174	0.172875
Nrp2	-2.57205	0.0101099	0.172875
Nmi	-2.57115	0.0101362	0.172999
Gstm5	-2.56975	0.0101773	0.173107
Ppp1r3d	-2.56989	0.0101731	0.173107
Strn3	2.57037	0.010159	0.173107
Rc3h1	2.56888	0.0102029	0.173312
Rpsa	-2.56815	0.0102242	0.173312
Tgfb2	2.56827	0.0102206	0.173312
Atp5j2	-2.56564	0.0102985	0.174178
Tenm1	2.56571	0.0102964	0.174178
Fam109b	2.56499	0.0103178	0.174307
Alg10b	2.56245	0.0103938	0.174953
Cenpn	-2.56136	0.0104262	0.174953
Glrb	2.56176	0.0104142	0.174953
Lrp4	-2.56283	0.0103823	0.174953
Mxra7	-2.56193	0.0104092	0.174953
Sdsl	-2.56143	0.0104243	0.174953
Wac	2.56013	0.0104632	0.175377
Atp6v1a	2.55766	0.0105378	0.176034
Kcnq1ot1	-2.55812	0.010524	0.176034
Ppp1r14a	-2.5579	0.0105307	0.176034
Abcb8	-2.55624	0.010581	0.176362
Adamts13	-2.55644	0.010575	0.176362
Plxnb3	-2.55546	0.0106047	0.17656
Mrvi1	2.55421	0.0106429	0.176607
Yy1	2.55444	0.0106358	0.176607
Zfp229	2.55498	0.0106193	0.176607
Ireb2	2.55228	0.0107021	0.177028
Rps26	-2.55239	0.0106986	0.177028
Ube3a	2.55222	0.0107038	0.177028
Ddit4l	-2.55142	0.0107284	0.177107
Syt14	2.5513	0.0107323	0.177107
Tmsb4x	2.54956	0.0107859	0.177795
Ddx3x	2.54897	0.0108043	0.177805
Gm20449	-2.54877	0.0108103	0.177805
Mtbp	-2.54815	0.0108297	0.177928
Akr1b3	-2.54653	0.01088	0.178042
Anapc11	-2.54648	0.0108815	0.178042
Dctn4	2.54602	0.0108958	0.178042
Taok1	2.54601	0.0108962	0.178042
Ube2e3	2.54685	0.0108699	0.178042
BC051142	-2.54457	0.0109413	0.178206
Casp9	2.54454	0.0109422	0.178206
Ebna1bp2	2.54417	0.0109539	0.178206
Vat1l	-2.545	0.0109276	0.178206
Acad9	2.54209	0.0110191	0.178892
Ankrd46	2.54168	0.011032	0.178892
Pcnp	2.54189	0.0110256	0.178892
Gm11815	2.54024	0.0110775	0.179048
Slamf9	-2.54061	0.0110659	0.179048
Ssx2ip	2.5409	0.0110567	0.179048
D15Ertd621e	2.53961	0.0110977	0.179181
Perm1	-2.53711	0.0111773	0.180272
Dnajc9	-2.53648	0.0111972	0.180398
Rpl12	2.53384	0.0112819	0.181567
Rps27	-2.53263	0.011321	0.182001
Camsap2	2.53096	0.011375	0.182281
Cbx7	-2.53121	0.011367	0.182281
Gm20499	2.53153	0.0113567	0.182281
Etv1	2.53049	0.0113905	0.182333
Rgs10	-2.52872	0.0114479	0.183056
2310011J03Rik	-2.52337	0.0116234	0.183498
Ankrd17	2.52477	0.0115773	0.183498
Cdkl4	-2.52264	0.0116477	0.183498
Erbb2	-2.52339	0.0116228	0.183498
Fbxo36	-2.52228	0.0116596	0.183498
Fnip1	2.52276	0.0116438	0.183498
Hs6st1	2.52229	0.0116593	0.183498
Mrpl24	-2.52375	0.0116111	0.183498
Myo1e	-2.52267	0.0116467	0.183498
Nr2c2	2.52508	0.0115673	0.183498
Pdcl	2.52422	0.0115957	0.183498
Polr1c	-2.52695	0.0115058	0.183498
Rab39b	2.52555	0.0115516	0.183498
Tuba4a	2.52604	0.0115356	0.183498
Wrap53	-2.52253	0.0116513	0.183498
Hpcal1	-2.52142	0.0116882	0.183754
Gm10311	2.52088	0.0117062	0.183844
Nol3	-2.51928	0.0117594	0.184326
Sgol2a	-2.51922	0.0117616	0.184326
Satb1	2.51883	0.0117744	0.184334
Prkcz	2.51809	0.0117994	0.184532
Ccdc190	-2.51496	0.0119044	0.185592
Galnt6	-2.51512	0.0118992	0.185592
Zfp937	2.51535	0.0118915	0.185592
Ip6k2	2.5144	0.0119236	0.185697
1500026H17Rik	2.51192	0.0120076	0.185828
Col6a3	-2.51049	0.0120563	0.185828
Fut9	2.51167	0.0120161	0.185828
H2afz	2.51366	0.0119485	0.185828
Kcna4	2.51081	0.0120455	0.185828
P3h4	-2.51079	0.0120462	0.185828
Pank3	2.51139	0.0120256	0.185828
Syngap1	2.51316	0.0119656	0.185828
Wnk4	-2.51223	0.0119971	0.185828
Yipf3	2.51181	0.0120115	0.185828
Rgs8	2.5098	0.0120799	0.186001
Il1rapl1	2.50809	0.0121387	0.186521
Kcnq2	2.50818	0.0121356	0.186521
Klhl7	2.50768	0.0121528	0.186547
Nop16	2.50702	0.0121755	0.186703
Slitrk3	2.50611	0.0122069	0.186994
Sorbs2	2.50436	0.0122674	0.187536
Wdr7	2.50469	0.0122558	0.187536
Tcn2	-2.50363	0.0122928	0.187732
Rhbdd1	-2.50211	0.0123456	0.188345
Nipa2	2.5012	0.0123774	0.188639
1110001J03Rik	-2.50004	0.0124179	0.18887
Tcte2	-2.5001	0.0124159	0.18887
Oasl2	-2.49885	0.0124596	0.189313
Mcm10	-2.49738	0.0125116	0.189909
Stxbp6	2.49659	0.0125394	0.189946
Tmod1	-2.49662	0.0125382	0.189946
Gap43	2.49569	0.0125711	0.190233
Grm1	2.49493	0.012598	0.190448
Grm5	2.49417	0.0126253	0.190668
2700060E02Rik	-2.49368	0.0126425	0.190735
Cygb	-2.49242	0.0126875	0.191052
Secisbp2l	2.49189	0.0127064	0.191052
Serinc1	2.49158	0.0127176	0.191052
Thoc6	-2.4918	0.0127098	0.191052
Zcchc24	-2.49131	0.0127274	0.191052
Snrk	2.49038	0.0127608	0.191361
Dr1	2.48815	0.0128411	0.191895
Ecsit	-2.4885	0.0128284	0.191895
Efhd1	-2.48796	0.0128477	0.191895
Nova1	-2.48844	0.0128303	0.191895
Clcn4	2.48685	0.0128879	0.192302
Pdpk1	2.48648	0.0129013	0.192311
Foxp1	2.48517	0.0129489	0.192455
Macrod1	-2.48515	0.0129496	0.192455
Rhog	-2.48516	0.0129494	0.192455
Eif1ax	2.4825	0.0130463	0.193508
Tmod2	2.48284	0.0130341	0.193508
Stard7	2.48092	0.0131043	0.194175
Ecscr	-2.47993	0.0131408	0.194522
Cbr1	-2.47943	0.0131592	0.194602
Nr3c1	2.47795	0.0132138	0.195024
Serpini1	-2.47821	0.0132042	0.195024
Piezo2	-2.47583	0.0132926	0.1958
Rnf165	2.47592	0.0132892	0.1958
Nthl1	-2.47514	0.0133184	0.195988
Cmpk1	2.47253	0.013416	0.196073
Hey1	2.47301	0.013398	0.196073
Kif4	-2.47454	0.0133408	0.196073
Paxip1	2.47286	0.0134038	0.196073
Rpl10-ps3	2.47315	0.013393	0.196073
S100a10	2.47269	0.0134101	0.196073
Scand1	-2.47296	0.0134001	0.196073
Micall1	-2.47099	0.0134738	0.196533
Sp8	-2.47109	0.0134701	0.196533
Gm28822	2.46975	0.0135208	0.196968
Optn	-2.46951	0.01353	0.196968
Usp22	2.46734	0.013612	0.197969
Hba-a1	-2.46626	0.0136531	0.198182
Ndufb4	-2.46636	0.0136494	0.198182
Kif13a	-2.46556	0.0136798	0.198289
Orai3	2.46537	0.013687	0.198289
Rpl22	-2.46349	0.0137591	0.19914
Fam174a	-2.46268	0.0137903	0.199206
Rtf1	2.46271	0.0137891	0.199206
Erbb4	-2.4617	0.0138282	0.199369
Tmem194	2.46183	0.013823	0.199369
Rps6ka2	-2.46097	0.0138561	0.199578
Zc3h12b	2.46027	0.0138834	0.19978
Camsap3	2.45838	0.0139564	0.200317
Plekhb1	-2.45827	0.013961	0.200317
Tomm20	2.45869	0.0139447	0.200317
1600012H06Rik	2.45384	0.0141341	0.200935
Crbn	2.4534	0.0141512	0.200935
Elovl7	-2.45666	0.0140236	0.200935
Fth1	-2.45371	0.0141392	0.200935
Nufip2	2.45448	0.0141089	0.200935
Pde2a	-2.45393	0.0141304	0.200935
Rela	-2.45516	0.0140823	0.200935
Rnf103	2.45617	0.0140428	0.200935
Sf3b6	-2.45606	0.0140471	0.200935
Slc35b2	-2.45338	0.0141519	0.200935
Tmem68	2.45402	0.0141267	0.200935
Gm8104	2.4514	0.0142301	0.201854
A330050F15Rik	-2.45027	0.0142748	0.201948
Adora1	2.4484	0.0143493	0.201948
Auts2	2.45068	0.0142586	0.201948
Fam221a	-2.44842	0.0143483	0.201948
Irx5	2.44894	0.0143278	0.201948
Ndufs4	-2.44817	0.0143583	0.201948
Pold2	-2.44998	0.0142863	0.201948
Timp4	-2.4492	0.0143175	0.201948
Ubr3	2.44974	0.0142961	0.201948
Arl6ip6	2.44688	0.01441	0.202464
Dnajb4	2.44624	0.0144356	0.202464
Reps2	2.44627	0.0144343	0.202464
Adamts20	-2.44483	0.014492	0.202685
Gjb1	-2.44504	0.0144838	0.202685
Kpna6	2.44501	0.0144847	0.202685
Mx1	-2.44312	0.014561	0.20327
Tjp2	-2.44329	0.0145539	0.20327
Ccng2	2.44087	0.014652	0.204349
Acvr2a	2.43924	0.0147183	0.204467
Brip1	-2.43947	0.0147087	0.204467
Cacna1i	-2.43898	0.0147288	0.204467
Gapvd1	2.43964	0.0147021	0.204467
Trim44	2.43971	0.014699	0.204467
Cbln4	2.4381	0.0147647	0.2047
Cdh12	2.4379	0.014773	0.2047
Thbs3	-2.43583	0.0148575	0.205681
Cisd1	-2.43512	0.0148867	0.205704
Kif3c	2.43533	0.0148781	0.205704
Igf1	2.43472	0.0149035	0.205745
Ythdf1	2.43417	0.0149259	0.205864
Gpaa1	2.43375	0.0149433	0.205915
Sh3tc2	-2.43314	0.0149686	0.206074
BC022687	-2.43098	0.015058	0.20619
Cd300a	-2.42994	0.0151012	0.20619
Cldn19	-2.43139	0.0150411	0.20619
Dpy19l3	2.43094	0.0150599	0.20619
Dusp6	2.43053	0.0150767	0.20619
Gm26633	-2.43015	0.0150927	0.20619
Hmgcll1	2.43103	0.0150559	0.20619
Slc36a4	2.43019	0.015091	0.20619
Zfp46	2.43203	0.0150145	0.20619
1700019D03Rik	2.42366	0.0153649	0.206494
A830019P07Rik	2.42428	0.0153388	0.206494
Arih1	2.42383	0.0153577	0.206494
Cacnb4	2.42089	0.0154827	0.206494
Cryab	-2.4243	0.015338	0.206494
Dnajc12	-2.42491	0.015312	0.206494
Dok5	-2.42033	0.0155066	0.206494
Efcab1	2.4207	0.0154905	0.206494
Efna5	2.41995	0.0155225	0.206494
Frmd8	-2.42209	0.0154317	0.206494
Fscn1	2.4273	0.0152115	0.206494
G0s2	-2.42588	0.0152714	0.206494
Gabrb2	2.42387	0.0153559	0.206494
Gm561	-2.42698	0.0152252	0.206494
Gmnn	-2.42763	0.0151976	0.206494
Lmtk2	2.42602	0.0152655	0.206494
Lsm14b	2.42144	0.0154593	0.206494
Nav3	2.42276	0.0154031	0.206494
Nrxn2	2.42166	0.0154498	0.206494
Nsun5	2.42789	0.0151868	0.206494
Phc1	-2.42864	0.0151558	0.206494
Plagl1	2.41925	0.0155526	0.206494
Plekhg3	-2.4197	0.0155331	0.206494
Prr30	2.42373	0.0153621	0.206494
Ptprc	-2.42165	0.0154503	0.206494
Scoc	2.41895	0.0155654	0.206494
Slc25a45	-2.42257	0.0154111	0.206494
Sntb1	2.42475	0.0153188	0.206494
Ssr4	2.41918	0.0155554	0.206494
Xpo1	2.42234	0.0154207	0.206494
Zcchc2	2.41966	0.0155352	0.206494
Zfp580	-2.42492	0.0153116	0.206494
Ttc33	2.41687	0.0156545	0.207492
Gtf2e1	-2.41512	0.0157299	0.208121
Tada1	2.41522	0.0157257	0.208121
Pacrg	-2.41473	0.0157469	0.208163
Cd44	2.41431	0.0157652	0.20822
Prdx2	-2.41202	0.0158643	0.209344
Rabgap1l	2.41131	0.0158951	0.209566
Tm9sf2	2.41061	0.0159258	0.209786
Afap1l1	-2.4094	0.0159786	0.209992
Ddx6	2.40929	0.0159836	0.209992
Ehd1	-2.40963	0.0159686	0.209992
Sap25	-2.40857	0.016015	0.210219
Dnajc5	2.40746	0.0160638	0.210676
Spata5	-2.40691	0.0160879	0.210807
Olfml3	-2.40454	0.016193	0.211998
Gm8923	2.40407	0.0162136	0.212082
Chm	2.40332	0.016247	0.212333
Pcdhga3	2.40292	0.0162646	0.212377
C77370	2.40235	0.0162903	0.212512
Gpx4	-2.40169	0.0163196	0.212512
Rbbp6	2.40113	0.0163445	0.212512
Sbds	-2.4011	0.016346	0.212512
Ube2d3	2.4018	0.0163147	0.212512
Ano5	2.40066	0.0163655	0.212581
Pcdhb5	-2.39966	0.0164103	0.212978
Tmem125	-2.3988	0.016449	0.213295
E430024P14Rik	-2.39848	0.0164635	0.213298
Dhx36	2.39804	0.0164829	0.213364
Tmem218	-2.39737	0.0165134	0.213574
Myom1	-2.39446	0.0166447	0.215086
Lrrtm1	2.39383	0.0166734	0.215271
Kcnn3	2.3928	0.0167205	0.215507
Neto1	2.3928	0.0167202	0.215507
Usf3	2.392	0.0167568	0.215789
Tspan5	2.39095	0.0168046	0.216219
Il2ra	2.39056	0.0168225	0.216263
Gpatch8	-2.38881	0.0169028	0.217109
Cnksr2	2.38739	0.0169683	0.217762
Sorbs3	-2.38585	0.0170399	0.218493
Cdc23	2.38492	0.0170827	0.218855
1810037I17Rik	-2.38217	0.0172109	0.219649
Ccdc90b	-2.38197	0.0172205	0.219649
Pacsin1	2.38239	0.0172009	0.219649
Pcdhga12	2.38306	0.0171693	0.219649
Soga3	2.3817	0.0172328	0.219649
Wwox	-2.38282	0.0171806	0.219649
Cox7b	-2.38104	0.0172639	0.219686
Rerg	-2.38101	0.0172651	0.219686
Vegfb	-2.38037	0.0172951	0.21988
Csnk1g3	2.37853	0.017382	0.220797
Tmem176b	-2.37821	0.017397	0.2208
Doc2b	-2.37755	0.0174283	0.22081
Prkaa2	2.37749	0.0174309	0.22081
Rsbn1	2.37725	0.0174421	0.22081
Myo19	-2.37576	0.0175128	0.221172
Nfatc1	-2.37571	0.017515	0.221172
Ptpn12	2.3761	0.0174969	0.221172
Has3	-2.3729	0.0176492	0.222678
Zyg11b	2.37179	0.0177022	0.223159
Napb	2.3703	0.0177738	0.223872
Zfp322a	2.36977	0.0177991	0.224002
0610007P14Rik	2.36872	0.0178499	0.224131
Kitl	2.36862	0.0178543	0.224131
Tmem164	2.36881	0.0178455	0.224131
Psmb10	-2.3683	0.0178699	0.224139
Adgrl3	2.36747	0.0179102	0.224267
Mecp2	2.36755	0.0179061	0.224267
Rrbp1	-2.36608	0.0179774	0.224794
Sh3bgrl2	2.36598	0.0179823	0.224794
Ehd4	-2.3647	0.0180446	0.224971
Esrrb	-2.36525	0.018018	0.224971
Gm20687	-2.36451	0.0180539	0.224971
Nt5c3b	-2.36445	0.0180566	0.224971
6820408C15Rik	-2.36349	0.0181036	0.22523
Gm28285	2.36292	0.0181315	0.22523
Idnk	-2.36224	0.0181651	0.22523
Magee2	-2.36292	0.0181315	0.22523
Mettl5	-2.36279	0.0181379	0.22523
Rtn4	2.36218	0.0181679	0.22523
Dhx34	-2.36162	0.0181951	0.225381
Csrp1	-2.35895	0.0183266	0.226764
Jakmip1	2.35843	0.0183522	0.226764
Zwint	2.35863	0.0183425	0.226764
Epha7	2.35781	0.018383	0.226956
Cdc42se2	2.3569	0.0184284	0.227245
D630039A03Rik	-2.35581	0.0184824	0.227245
Dus1l	2.35588	0.0184791	0.227245
Nabp1	2.35641	0.0184526	0.227245
Tmem219	-2.35591	0.0184775	0.227245
Brip1os	-2.35529	0.0185084	0.227276
Flt1	-2.35512	0.0185166	0.227276
Lnp	2.35484	0.0185305	0.227276
2210013O21Rik	2.35438	0.0185534	0.22737
Kpna1	2.35325	0.0186104	0.227882
Adgrl1	2.35214	0.0186657	0.22797
Fam234a	-2.35192	0.0186768	0.22797
Pnmal1	2.35191	0.0186774	0.22797
Sf3b5	-2.35188	0.0186786	0.22797
Rom1	-2.35015	0.0187659	0.228301
Rpl13a	-2.35013	0.0187667	0.228301
Snx6	2.35082	0.018732	0.228301
Zic3	2.35036	0.0187554	0.228301
Mul1	-2.3493	0.0188087	0.228626
Haus5	-2.34866	0.0188412	0.228793
Unc93b1	-2.34842	0.0188531	0.228793
Fcgrt	-2.34662	0.0189444	0.229714
Acadsb	2.34467	0.0190441	0.230356
Aimp1	-2.34486	0.0190343	0.230356
Cd48	-2.34355	0.0191011	0.230356
Irf2bp2	-2.34435	0.0190605	0.230356
Naca	-2.34393	0.0190815	0.230356
Pgap1	2.34362	0.0190974	0.230356
Tex10	2.34347	0.0191052	0.230356
Cd9	-2.34267	0.0191464	0.230667
Pcbp2	-2.3423	0.0191655	0.230711
Dhx33	2.34146	0.0192084	0.231042
Gabbr1	2.34092	0.0192364	0.231192
Rab18	2.34013	0.0192769	0.231493
Saysd1	-2.33961	0.0193039	0.231631
Hspb8	-2.33892	0.0193395	0.231686
Nr1d2	2.33909	0.0193308	0.231686
Prkch	2.33862	0.0193553	0.23169
Bdp1	2.33817	0.0193785	0.231783
Rpl36a	-2.3377	0.0194029	0.231888
C2cd3	-2.33716	0.0194308	0.231896
Cd68	-2.33709	0.0194346	0.231896
Pcdhgc5	2.33634	0.0194737	0.232178
Ift27	-2.33492	0.0195476	0.232873
Agpat9	-2.33241	0.0196789	0.233693
Clasp2	2.33296	0.0196503	0.233693
Gm28800	2.33266	0.0196662	0.233693
Tsnax	2.33284	0.0196566	0.233693
1700013F07Rik	2.33083	0.0197625	0.234314
Rab11fip2	2.33104	0.0197513	0.234314
Gda	-2.32943	0.0198363	0.235002
Brwd1	2.32683	0.0199745	0.235149
Camsap1	2.32781	0.0199219	0.235149
Chchd1	2.32845	0.019888	0.235149
H2-Q4	-2.32727	0.0199508	0.235149
Hrh2	2.32749	0.019939	0.235149
Micu2	-2.32703	0.0199637	0.235149
Ndufb11	-2.3277	0.0199281	0.235149
Psd2	-2.32749	0.019939	0.235149
Rb1	2.3264	0.0199972	0.235231
Abcb1b	2.32508	0.0200676	0.235318
Ccdc186	2.32547	0.0200471	0.235318
Nalcn	2.32517	0.020063	0.235318
Ptk2b	2.32562	0.0200389	0.235318
Lamtor4	-2.32375	0.0201391	0.235972
Mllt11	2.32311	0.0201732	0.236002
Naa38	-2.3233	0.0201632	0.236002
Shisa8	-2.32274	0.0201933	0.236051
AW146154	2.32187	0.0202401	0.236114
Gm24362	-2.32176	0.020246	0.236114
Prom1	-2.32224	0.0202199	0.236114
Apbb2	2.32101	0.0202862	0.236399
Man1a2	2.31986	0.0203486	0.236763
Plekhg1	2.31985	0.0203492	0.236763
Cnih3	2.31929	0.0203796	0.236932
Ackr1	2.31786	0.0204572	0.23755
Ccdc64	2.3165	0.020531	0.23755
Cstf2t	2.31586	0.0205658	0.23755
Fbxl3	2.31568	0.0205757	0.23755
Fopnl	2.31608	0.0205538	0.23755
Ptpn3	2.31644	0.0205341	0.23755
Rnf145	2.31603	0.0205567	0.23755
Srebf2	2.31724	0.0204909	0.23755
Surf6	2.31685	0.0205119	0.23755
Sap30l	-2.31498	0.0206142	0.23781
Ercc3	2.3134	0.0207004	0.238306
Mad2l2	-2.31245	0.0207528	0.238306
Mobp	-2.31254	0.0207481	0.238306
Oaz1	-2.3126	0.0207445	0.238306
Oxct1	2.3136	0.0206898	0.238306
Psme3	2.31256	0.020747	0.238306
Senp6	-2.31155	0.0208026	0.238695
Tmem232	2.30975	0.0209019	0.23965
R3hdm2	2.30761	0.0210206	0.240827
Dstn	2.30716	0.0210457	0.24093
Zc3h8	-2.30398	0.0212239	0.242784
Fam228b	-2.30362	0.0212437	0.242825
Sh3bgr	-2.3024	0.0213123	0.243237
Tymp	-2.30256	0.0213037	0.243237
Aldh3b1	-2.30134	0.0213722	0.243735
Gnao1	2.29967	0.0214668	0.244626
Gpr3	-2.29675	0.0216332	0.2458
Ninj2	-2.29703	0.0216172	0.2458
Rc3h2	2.29671	0.0216355	0.2458
Slc39a10	2.2969	0.0216243	0.2458
Bbip1	-2.29458	0.021757	0.246015
Hip1r	2.29436	0.0217697	0.246015
Map4k1	-2.29438	0.0217688	0.246015
Mmp2	-2.29467	0.0217523	0.246015
Nrcam	2.29516	0.0217237	0.246015
Patz1	-2.29503	0.0217311	0.246015
Ppcdc	-2.29514	0.0217253	0.246015
S100a11	-2.29347	0.0218207	0.246281
Vps4b	2.29338	0.0218262	0.246281
Atg3	-2.29289	0.0218543	0.246413
Tnni1	-2.29214	0.0218974	0.246713
Fam69c	2.29178	0.0219185	0.246764
Mybpc1	2.29092	0.0219683	0.246768
Them6	-2.29094	0.0219669	0.246768
Ubxn8	-2.29114	0.0219554	0.246768
Irgq	2.29035	0.0220008	0.246947
Xkr4	2.28978	0.0220343	0.247138
Trib2	2.28935	0.022059	0.24723
Caskin2	-2.28785	0.0221463	0.248021
Pde8a	-2.28575	0.0222688	0.249207
Snrpd2	-2.28462	0.0223354	0.249765
2210011C24Rik	-2.28332	0.0224115	0.250026
Cggbp1	2.28308	0.0224256	0.250026
Mrps5	2.28392	0.0223762	0.250026
Myl4	-2.2835	0.0224009	0.250026
Ppp6c	2.28256	0.0224566	0.250185
Rab3b	-2.28221	0.022477	0.250226
Col20a1	-2.28038	0.0225849	0.251241
Osgin2	2.27994	0.0226114	0.251348
Brca2	-2.27923	0.0226536	0.251447
Pxdc1	-2.279	0.0226672	0.251447
Scube2	2.27894	0.0226707	0.251447
Abcb4	-2.27858	0.022692	0.251496
Aak1	2.27418	0.0229552	0.252027
BC048546	2.27418	0.0229554	0.252027
Cckbr	-2.27584	0.0228558	0.252027
Cipc	2.27414	0.0229576	0.252027
Cntnap3	-2.27643	0.0228204	0.252027
En2	-2.2742	0.0229539	0.252027
Scap	2.2747	0.0229238	0.252027
Skida1	-2.27383	0.0229759	0.252027
Sned1	-2.27698	0.0227875	0.252027
Svbp	2.27617	0.0228357	0.252027
Syngr2	-2.27391	0.0229713	0.252027
Tmem101	-2.27651	0.0228156	0.252027
Tsc22d1	2.27475	0.0229207	0.252027
Zfp597	2.27734	0.0227658	0.252027
Zc3h12c	2.27341	0.0230013	0.25212
Fut10	-2.27295	0.0230295	0.252245
Elavl2	2.27172	0.0231036	0.252844
Uba52	2.27148	0.0231181	0.252844
Ctif	2.27045	0.0231802	0.253153
Tmem147os	-2.27069	0.023166	0.253153
Gucy2c	2.27001	0.0232067	0.253258
Gpld1	2.26909	0.0232626	0.253498
Map3k5	2.26923	0.0232542	0.253498
Gpr37	-2.26779	0.0233421	0.254179
Calm3	2.26697	0.0233923	0.254541
Tpd52	2.26657	0.0234165	0.254619
Cmtm5	-2.26582	0.0234627	0.254935
Syde1	-2.26511	0.0235062	0.255223
Rpl35	-2.26459	0.0235377	0.255379
Vipr1	-2.26411	0.0235676	0.255518
Mlip	2.26323	0.0236215	0.255656
Mtss1	2.26322	0.0236224	0.255656
Ndufs8	-2.26307	0.0236317	0.255656
Itga2b	2.26178	0.0237111	0.256
Pnldc1	2.26172	0.0237148	0.256
Rec8	2.26222	0.0236839	0.256
Atp5e	-2.25863	0.0239063	0.256234
Bckdhb	-2.25946	0.0238549	0.256234
F13a1	2.26096	0.0237619	0.256234
Mier1	2.26046	0.0237927	0.256234
Nacad	-2.25933	0.023863	0.256234
Ndst4	-2.25934	0.023862	0.256234
Snx16	2.25921	0.0238703	0.256234
Tusc3	2.25931	0.0238641	0.256234
Unc5b	-2.25861	0.0239079	0.256234
Uty	2.2591	0.023877	0.256234
Nelfe	-2.25798	0.0239469	0.256245
Sft2d2	-2.25777	0.0239603	0.256245
[truncated: 13,554 more rows]

## Sheet: 3month_HP
	stouffers_z	meta_p	FDR
[truncated: 14,650 more rows]

[truncated: 5 more sheets: 3month_PFC, 3month_SN, 3month_SSC, 3month_STR, 3month_TH]
