# Supplementary material for: Meta-analysis of the brain transcriptomes of multiple genetic mouse models of schizophrenia highlights dysregulation in striatum and thalamus
Source: Transl Psychiatry. 2025 Sep 29;15:345. doi: 10.1038/s41398-025-03563-5 (PMC12480767; doi:10.1038/s41398-025-03563-5)
Supplement: Supplementary file 10 — Supplemental Table 9 [file 41398_2025_3563_MOESM10_ESM.xlsx]

## Sheet: PFC
mutant	age	gene_set	pval	padj	log2err	ES	NES	size	leadingEdge
Akap11	1M	humanPFCdownSCZ	0.174672	0.349345	0.155242	-0.237689	-1.14306	114	c("ENSMUSG00000074736", "ENSMUSG00000050592", "ENSMUSG00000021594", "ENSMUSG00000046079", "ENSMUSG00000026188", "ENSMUSG00000029925", "ENSMUSG00000057134", "ENSMUSG00000028643", "ENSMUSG00000015202", "ENSMUSG00000019194", "ENSMUSG00000040724", "ENSMUSG00000041439", "ENSMUSG00000042182", "ENSMUSG00000031918", "ENSMUSG00000023032", "ENSMUSG00000003644", "ENSMUSG00000020396", "ENSMUSG00000038127", "…
Akap11	1M	humanPFCupSCZ	0.00114601	0.0132649	0.45506	0.399955	1.74677	79	c("ENSMUSG00000020566", "ENSMUSG00000050600", "ENSMUSG00000040183", "ENSMUSG00000027400", "ENSMUSG00000031837", "ENSMUSG00000020728", "ENSMUSG00000054659", "ENSMUSG00000021032", "ENSMUSG00000000058", "ENSMUSG00000055737", "ENSMUSG00000030074", "ENSMUSG00000033965", "ENSMUSG00000030321", "ENSMUSG00000068735", "ENSMUSG00000029778", "ENSMUSG00000056755", "ENSMUSG00000028519", "ENSMUSG00000038630", "…
Dagla	1M	humanPFCdownSCZ	0.0887574	0.202874	0.261664	0.257055	1.22494	114	c("ENSMUSG00000052085", "ENSMUSG00000051212", "ENSMUSG00000050830", "ENSMUSG00000051391", "ENSMUSG00000047250", "ENSMUSG00000047842", "ENSMUSG00000025049", "ENSMUSG00000026288", "ENSMUSG00000033998", "ENSMUSG00000055805", "ENSMUSG00000021998", "ENSMUSG00000027634", "ENSMUSG00000050592", "ENSMUSG00000028926", "ENSMUSG00000037984", "ENSMUSG00000024587", "ENSMUSG00000021594", "ENSMUSG00000035711", "…
Dagla	1M	humanPFCupSCZ	0.831776	0.858607	0.0426734	-0.195167	-0.810484	79	c("ENSMUSG00000031789", "ENSMUSG00000032511", "ENSMUSG00000041477", "ENSMUSG00000030538", "ENSMUSG00000031837", "ENSMUSG00000020728", "ENSMUSG00000002233", "ENSMUSG00000027378", "ENSMUSG00000025038", "ENSMUSG00000026003", "ENSMUSG00000063260", "ENSMUSG00000052369", "ENSMUSG00000026383", "ENSMUSG00000026069")
Gria3	1M	humanPFCdownSCZ	0.595436	0.80531	0.0720033	-0.207485	-0.931001	112	c("ENSMUSG00000063904", "ENSMUSG00000039810", "ENSMUSG00000007036", "ENSMUSG00000032118", "ENSMUSG00000035407", "ENSMUSG00000026826", "ENSMUSG00000091712", "ENSMUSG00000037344", "ENSMUSG00000015202", "ENSMUSG00000062937", "ENSMUSG00000026452", "ENSMUSG00000010086", "ENSMUSG00000042138", "ENSMUSG00000054675", "ENSMUSG00000027634", "ENSMUSG00000028717", "ENSMUSG00000025049", "ENSMUSG00000034120", "…
Gria3	1M	humanPFCupSCZ	0.0487687	0.185567	0.321776	0.329309	1.39858	79	c("ENSMUSG00000055817", "ENSMUSG00000025555", "ENSMUSG00000056755", "ENSMUSG00000027378", "ENSMUSG00000039089", "ENSMUSG00000024074", "ENSMUSG00000037683", "ENSMUSG00000032511", "ENSMUSG00000022262", "ENSMUSG00000036545", "ENSMUSG00000050600", "ENSMUSG00000054659", "ENSMUSG00000031837", "ENSMUSG00000001763", "ENSMUSG00000027400", "ENSMUSG00000031789", "ENSMUSG00000017466", "ENSMUSG00000033491", "…
Sp4	1M	humanPFCdownSCZ	0.0434783	0.185567	0.276501	0.285385	1.36164	112	c("ENSMUSG00000028643", "ENSMUSG00000053279", "ENSMUSG00000026826", "ENSMUSG00000035000", "ENSMUSG00000006850", "ENSMUSG00000034064", "ENSMUSG00000021594", "ENSMUSG00000028717", "ENSMUSG00000015202", "ENSMUSG00000061778", "ENSMUSG00000054675", "ENSMUSG00000023150", "ENSMUSG00000016921", "ENSMUSG00000034120", "ENSMUSG00000035711", "ENSMUSG00000091712", "ENSMUSG00000028345", "ENSMUSG00000057506", "…
Sp4	1M	humanPFCupSCZ	0.676166	0.821187	0.0768737	-0.190139	-0.909799	77	c("ENSMUSG00000039089", "ENSMUSG00000022262", "ENSMUSG00000000126", "ENSMUSG00000071379", "ENSMUSG00000068735", "ENSMUSG00000074785", "ENSMUSG00000022261", "ENSMUSG00000021259", "ENSMUSG00000033965", "ENSMUSG00000001763", "ENSMUSG00000047117", "ENSMUSG00000032878", "ENSMUSG00000071064", "ENSMUSG00000024043", "ENSMUSG00000024074", "ENSMUSG00000017466", "ENSMUSG00000027400")
Grin2a	1M	humanPFCdownSCZ	0.240816	0.428118	0.125033	0.245444	1.10904	109	c("ENSMUSG00000030270", "ENSMUSG00000035711", "ENSMUSG00000010086", "ENSMUSG00000042138", "ENSMUSG00000055805", "ENSMUSG00000053279", "ENSMUSG00000038264", "ENSMUSG00000016921", "ENSMUSG00000019194", "ENSMUSG00000091712", "ENSMUSG00000034120", "ENSMUSG00000037344", "ENSMUSG00000020396", "ENSMUSG00000007036", "ENSMUSG00000039810", "ENSMUSG00000074736", "ENSMUSG00000023150", "ENSMUSG00000033446", "…
Grin2a	1M	humanPFCupSCZ	0.00124359	0.0132649	0.45506	-0.4204	-1.72079	70	c("ENSMUSG00000063260", "ENSMUSG00000024074", "ENSMUSG00000074785", "ENSMUSG00000024150", "ENSMUSG00000050600", "ENSMUSG00000032511", "ENSMUSG00000037795", "ENSMUSG00000054659", "ENSMUSG00000020961", "ENSMUSG00000038630", "ENSMUSG00000017466", "ENSMUSG00000029778", "ENSMUSG00000055817", "ENSMUSG00000025038", "ENSMUSG00000028573", "ENSMUSG00000000058", "ENSMUSG00000022262", "ENSMUSG00000022261", "…
Srrm2	1M	humanPFCdownSCZ	0.735981	0.821187	0.0673624	0.191636	0.86452	111	c("ENSMUSG00000034998", "ENSMUSG00000053279", "ENSMUSG00000031137", "ENSMUSG00000026288", "ENSMUSG00000055493", "ENSMUSG00000039395", "ENSMUSG00000038127", "ENSMUSG00000021457", "ENSMUSG00000040724", "ENSMUSG00000022255", "ENSMUSG00000028717", "ENSMUSG00000047976", "ENSMUSG00000024597", "ENSMUSG00000034330", "ENSMUSG00000023032", "ENSMUSG00000027273", "ENSMUSG00000023861", "ENSMUSG00000061778", "…
Srrm2	1M	humanPFCupSCZ	0.462585	0.740136	0.0902635	0.23713	0.995158	74	c("ENSMUSG00000051351", "ENSMUSG00000000058", "ENSMUSG00000038080", "ENSMUSG00000031789", "ENSMUSG00000031283", "ENSMUSG00000030074", "ENSMUSG00000038630", "ENSMUSG00000026383", "ENSMUSG00000024074", "ENSMUSG00000020990", "ENSMUSG00000028573", "ENSMUSG00000055737", "ENSMUSG00000024043", "ENSMUSG00000025038")
Zmym2	1M	humanPFCdownSCZ	0.0695876	0.185567	0.276501	-0.280245	-1.26021	111	c("ENSMUSG00000030061", "ENSMUSG00000020396", "ENSMUSG00000053279", "ENSMUSG00000074736", "ENSMUSG00000021520", "ENSMUSG00000023032", "ENSMUSG00000026000", "ENSMUSG00000030270", "ENSMUSG00000019194", "ENSMUSG00000029925", "ENSMUSG00000055493", "ENSMUSG00000042138", "ENSMUSG00000010086", "ENSMUSG00000046079", "ENSMUSG00000026188", "ENSMUSG00000032118", "ENSMUSG00000038264", "ENSMUSG00000027634", "…
Zmym2	1M	humanPFCupSCZ	0.0688468	0.185567	0.224966	0.338031	1.33118	76	c("ENSMUSG00000068735", "ENSMUSG00000031837", "ENSMUSG00000021032", "ENSMUSG00000071379", "ENSMUSG00000020566", "ENSMUSG00000020728", "ENSMUSG00000036545", "ENSMUSG00000024074", "ENSMUSG00000074785", "ENSMUSG00000033491", "ENSMUSG00000055817", "ENSMUSG00000050600", "ENSMUSG00000045912", "ENSMUSG00000031344", "ENSMUSG00000038630", "ENSMUSG00000028573", "ENSMUSG00000005103", "ENSMUSG00000002233", "…
Grin2b	1M	humanPFCdownSCZ	0.0304311	0.185567	0.352488	-0.303925	-1.34622	114	c("ENSMUSG00000051391", "ENSMUSG00000031918", "ENSMUSG00000024587", "ENSMUSG00000026103", "ENSMUSG00000040724", "ENSMUSG00000023032", "ENSMUSG00000024259", "ENSMUSG00000074736", "ENSMUSG00000035033", "ENSMUSG00000037984", "ENSMUSG00000041836", "ENSMUSG00000063904", "ENSMUSG00000022604", "ENSMUSG00000061778", "ENSMUSG00000028926", "ENSMUSG00000047976", "ENSMUSG00000038127", "ENSMUSG00000047842", "…
Grin2b	1M	humanPFCupSCZ	0.0110304	0.0882429	0.38073	-0.36169	-1.5018	79	c("ENSMUSG00000036545", "ENSMUSG00000026069", "ENSMUSG00000025555", "ENSMUSG00000017466", "ENSMUSG00000059401", "ENSMUSG00000051351", "ENSMUSG00000068735", "ENSMUSG00000024074", "ENSMUSG00000031837", "ENSMUSG00000000058", "ENSMUSG00000038630", "ENSMUSG00000033491", "ENSMUSG00000020961", "ENSMUSG00000005103", "ENSMUSG00000038371", "ENSMUSG00000030074", "ENSMUSG00000056755", "ENSMUSG00000055817", "…
Akap11	3M	humanPFCdownSCZ	0.769863	0.821187	0.0730744	-0.187129	-0.876855	114	c("ENSMUSG00000035407", "ENSMUSG00000053279", "ENSMUSG00000060923", "ENSMUSG00000015202", "ENSMUSG00000052085", "ENSMUSG00000030061", "ENSMUSG00000057134", "ENSMUSG00000022885", "ENSMUSG00000031137", "ENSMUSG00000031918", "ENSMUSG00000040724", "ENSMUSG00000054843", "ENSMUSG00000026826", "ENSMUSG00000021998", "ENSMUSG00000052336", "ENSMUSG00000026452", "ENSMUSG00000047976", "ENSMUSG00000032262", "…
Akap11	3M	humanPFCupSCZ	0.0659898	0.185567	0.282013	-0.290206	-1.2744	79	c("ENSMUSG00000020961", "ENSMUSG00000022261", "ENSMUSG00000047117", "ENSMUSG00000030538", "ENSMUSG00000027867", "ENSMUSG00000074785", "ENSMUSG00000031789", "ENSMUSG00000002233", "ENSMUSG00000055737", "ENSMUSG00000031283", "ENSMUSG00000021536", "ENSMUSG00000026003", "ENSMUSG00000050035", "ENSMUSG00000068735", "ENSMUSG00000024074", "ENSMUSG00000037683", "ENSMUSG00000037795", "ENSMUSG00000039089", "…
Dagla	3M	humanPFCdownSCZ	0.54641	0.80531	0.0678338	0.204935	0.95587	110	c("ENSMUSG00000038127", "ENSMUSG00000047976", "ENSMUSG00000053279", "ENSMUSG00000035000", "ENSMUSG00000034998", "ENSMUSG00000030111", "ENSMUSG00000026826", "ENSMUSG00000062980", "ENSMUSG00000091712", "ENSMUSG00000025049", "ENSMUSG00000040724", "ENSMUSG00000034255", "ENSMUSG00000050592", "ENSMUSG00000035711", "ENSMUSG00000074736", "ENSMUSG00000028163", "ENSMUSG00000015202", "ENSMUSG00000028926", "…
Dagla	3M	humanPFCupSCZ	0.603982	0.80531	0.0745501	-0.210897	-0.934157	73	c("ENSMUSG00000024150", "ENSMUSG00000027378", "ENSMUSG00000023966", "ENSMUSG00000045912", "ENSMUSG00000033491", "ENSMUSG00000021032", "ENSMUSG00000000253", "ENSMUSG00000031837", "ENSMUSG00000058756", "ENSMUSG00000022773", "ENSMUSG00000010797", "ENSMUSG00000074785", "ENSMUSG00000005103", "ENSMUSG00000001763", "ENSMUSG00000040563", "ENSMUSG00000028661", "ENSMUSG00000024074", "ENSMUSG00000028573", "…
Gria3	3M	humanPFCdownSCZ	0.0856031	0.202874	0.213928	0.285611	1.27167	113	c("ENSMUSG00000040724", "ENSMUSG00000054843", "ENSMUSG00000035000", "ENSMUSG00000027273", "ENSMUSG00000026188", "ENSMUSG00000041439", "ENSMUSG00000027634", "ENSMUSG00000038264", "ENSMUSG00000024587", "ENSMUSG00000026103", "ENSMUSG00000047976", "ENSMUSG00000035033", "ENSMUSG00000024259", "ENSMUSG00000030061", "ENSMUSG00000034255", "ENSMUSG00000062937", "ENSMUSG00000024597", "ENSMUSG00000047250", "…
Gria3	3M	humanPFCupSCZ	0.10387	0.221589	0.197822	-0.313181	-1.28708	79	c("ENSMUSG00000020566", "ENSMUSG00000037795", "ENSMUSG00000027867", "ENSMUSG00000029778", "ENSMUSG00000058756", "ENSMUSG00000027400", "ENSMUSG00000021032", "ENSMUSG00000040183", "ENSMUSG00000068735", "ENSMUSG00000045912", "ENSMUSG00000031837", "ENSMUSG00000028661", "ENSMUSG00000022262", "ENSMUSG00000034413", "ENSMUSG00000037683")
Grin2a	3M	humanPFCdownSCZ	0.000226094	0.007235	0.518848	-0.383849	-1.73735	110	c("ENSMUSG00000026576", "ENSMUSG00000031513", "ENSMUSG00000027273", "ENSMUSG00000024587", "ENSMUSG00000025417", "ENSMUSG00000031918", "ENSMUSG00000057134", "ENSMUSG00000054843", "ENSMUSG00000024259", "ENSMUSG00000028345", "ENSMUSG00000032262", "ENSMUSG00000020396", "ENSMUSG00000034336", "ENSMUSG00000029463", "ENSMUSG00000040724", "ENSMUSG00000016262", "ENSMUSG00000035033", "ENSMUSG00000041439", "…
Grin2a	3M	humanPFCupSCZ	0.0384409	0.185567	0.321776	0.335936	1.38245	74	c("ENSMUSG00000031283", "ENSMUSG00000060798", "ENSMUSG00000026003", "ENSMUSG00000055737", "ENSMUSG00000038371", "ENSMUSG00000032609", "ENSMUSG00000051351", "ENSMUSG00000020566", "ENSMUSG00000020961", "ENSMUSG00000033965", "ENSMUSG00000028661", "ENSMUSG00000058756", "ENSMUSG00000068735", "ENSMUSG00000041477", "ENSMUSG00000023966", "ENSMUSG00000030074", "ENSMUSG00000040183", "ENSMUSG00000000058", "…
Sp4	3M	humanPFCdownSCZ	0.187867	0.353632	0.140406	-0.260071	-1.16558	112	c("ENSMUSG00000046079", "ENSMUSG00000026288", "ENSMUSG00000040724", "ENSMUSG00000024597", "ENSMUSG00000041439", "ENSMUSG00000042182", "ENSMUSG00000074736", "ENSMUSG00000047842", "ENSMUSG00000047976", "ENSMUSG00000038127", "ENSMUSG00000022885", "ENSMUSG00000015202", "ENSMUSG00000057506", "ENSMUSG00000047649", "ENSMUSG00000050592", "ENSMUSG00000028717", "ENSMUSG00000035407", "ENSMUSG00000020396", "…
Sp4	3M	humanPFCupSCZ	0.756044	0.821187	0.063079	0.205557	0.858674	79	c("ENSMUSG00000030538", "ENSMUSG00000032878", "ENSMUSG00000040183", "ENSMUSG00000036545", "ENSMUSG00000060798", "ENSMUSG00000040563", "ENSMUSG00000037795", "ENSMUSG00000030321", "ENSMUSG00000063260", "ENSMUSG00000020566", "ENSMUSG00000045912", "ENSMUSG00000020990", "ENSMUSG00000020728", "ENSMUSG00000026383", "ENSMUSG00000028573", "ENSMUSG00000031283", "ENSMUSG00000031344", "ENSMUSG00000022262", "…
Srrm2	3M	humanPFCdownSCZ	0.87976	0.87976	0.0516356	0.184057	0.808613	112	c("ENSMUSG00000052336", "ENSMUSG00000034255", "ENSMUSG00000034998", "ENSMUSG00000024259", "ENSMUSG00000031137", "ENSMUSG00000026103", "ENSMUSG00000055150", "ENSMUSG00000023032", "ENSMUSG00000055493", "ENSMUSG00000027273", "ENSMUSG00000042182", "ENSMUSG00000006850", "ENSMUSG00000022255", "ENSMUSG00000073412", "ENSMUSG00000026576", "ENSMUSG00000028926", "ENSMUSG00000003644", "ENSMUSG00000035407", "…
Srrm2	3M	humanPFCupSCZ	0.0529532	0.185567	0.282013	0.329603	1.35426	76	c("ENSMUSG00000000058", "ENSMUSG00000027400", "ENSMUSG00000038080", "ENSMUSG00000038630", "ENSMUSG00000031344", "ENSMUSG00000022262", "ENSMUSG00000021032", "ENSMUSG00000031283", "ENSMUSG00000023966", "ENSMUSG00000050035", "ENSMUSG00000020990", "ENSMUSG00000056755", "ENSMUSG00000074785", "ENSMUSG00000050600", "ENSMUSG00000054659", "ENSMUSG00000038371", "ENSMUSG00000051351", "ENSMUSG00000021536", "…
Zmym2	3M	humanPFCdownSCZ	0.712204	0.821187	0.057006	0.196211	0.87463	111	c("ENSMUSG00000030270", "ENSMUSG00000030256", "ENSMUSG00000035407", "ENSMUSG00000021457", "ENSMUSG00000054675", "ENSMUSG00000026000", "ENSMUSG00000016262", "ENSMUSG00000010086", "ENSMUSG00000026452", "ENSMUSG00000041439", "ENSMUSG00000055805", "ENSMUSG00000052031", "ENSMUSG00000003644", "ENSMUSG00000038264", "ENSMUSG00000034330", "ENSMUSG00000022885", "ENSMUSG00000029925", "ENSMUSG00000053279", "…
Zmym2	3M	humanPFCupSCZ	0.254697	0.428964	0.122679	-0.260551	-1.10236	75	c("ENSMUSG00000040183", "ENSMUSG00000056755", "ENSMUSG00000026003", "ENSMUSG00000031789", "ENSMUSG00000000058", "ENSMUSG00000024150", "ENSMUSG00000028519", "ENSMUSG00000038080", "ENSMUSG00000051351", "ENSMUSG00000022262", "ENSMUSG00000060798", "ENSMUSG00000050600", "ENSMUSG00000026383", "ENSMUSG00000037795", "ENSMUSG00000022773", "ENSMUSG00000030538")
Grin2b	3M	humanPFCdownSCZ	0.574545	0.80531	0.0672065	-0.214141	-0.952861	113	c("ENSMUSG00000026826", "ENSMUSG00000021457", "ENSMUSG00000034330", "ENSMUSG00000047649", "ENSMUSG00000032118", "ENSMUSG00000026452", "ENSMUSG00000048899", "ENSMUSG00000034255", "ENSMUSG00000021594", "ENSMUSG00000022885", "ENSMUSG00000023861", "ENSMUSG00000053279", "ENSMUSG00000039452", "ENSMUSG00000034998", "ENSMUSG00000042138", "ENSMUSG00000029463", "ENSMUSG00000031137")
Grin2b	3M	humanPFCupSCZ	0.713647	0.821187	0.0667426	0.210469	0.893525	79	c("ENSMUSG00000055817", "ENSMUSG00000024074", "ENSMUSG00000045912", "ENSMUSG00000037683", "ENSMUSG00000021536", "ENSMUSG00000031283", "ENSMUSG00000000253", "ENSMUSG00000028661", "ENSMUSG00000005103", "ENSMUSG00000002233", "ENSMUSG00000034413", "ENSMUSG00000028573", "ENSMUSG00000085576", "ENSMUSG00000025038", "ENSMUSG00000029778", "ENSMUSG00000056755", "ENSMUSG00000060798", "ENSMUSG00000021259", "…

## Sheet: STR
mutant	age	gene_set	pval	padj	log2err	ES	NES	size	leadingEdge
Akap11	1M	humanSTRdown	3.69910189995706e-08	8.45509005704472e-08	0.719513	-0.270368	-1.54952	1120	c("Fasn", "Cdk4", "Fxyd1", "Pkd1l1", "Prrc2a", "Gpaa1", "Trim28", "Prkcg", "Gnai1", "Arhgap33", "Dll1", "Ptn", "Mapk3", "Tuba1a", "Mark2", "Fzr1", "Jph4", "Wnk2", "Rarres2", "Hcfc1", "Kif1a", "Marcksl1", "Tbc1d17", "Gpm6b", "Prpf8", "Tsen34", "Sft2d1", "Ascl1", "Rab1b", "Crtc1", "Btbd2", "Caskin1", "Zmiz2", "Abca2", "Stmn1", "Slc11a2", "Coro2b", "Apbb1", "Ddn", "Arhgdia", "Mapt", "Evi5l", "Brd2",…
Akap11	1M	humanSTRup	0.0229489	0.0319289	0.352488	-0.210389	-1.20042	998	c("Slc14a2", "Irf2bpl", "Lrrc36", "Lasp1", "Ppp1r1a", "Klf10", "Chd3", "Rpl5", "Fkbp1a", "Cacna1g", "Tomm70a", "Myo9a", "Ttc28", "Ncan", "Adcy5", "Vstm2l", "Gmnc", "Atp1a3", "Dstn", "Cdk5r1", "Sparc", "Cacng8", "Chst1", "Pcdhgc5", "Rassf9", "Ppme1", "Cotl1", "Slc8a2", "Susd4", "Entpd6", "Ttyh3", "Atp13a2", "Rtn2", "Plbd2", "Ube2ql1", "Ndufb5", "Pea15a", "Sox11", "Reep2", "Rims3", "Mt1", "Ndufa4",…
Dagla	1M	humanSTRdown	0.0219069	0.0318646	0.352488	-0.18434	-1.16562	1111	c("Chrd", "Mapk12", "Med12", "Gpaa1", "Nsun5", "Eme2", "Tecpr1", "Nelfcd", "Mpi", "Pfkl", "Prkcg", "Clk3", "Hid1", "Ggt7", "Itga3", "Trim3", "Cpeb1", "Gldn", "Ltk", "Arhgef1", "Irf3", "Zfp316", "Hectd3", "Cryl1", "Golga2", "Clcn2", "Abtb1", "Nol3", "Wnk2", "Foxred2", "Nxpe3", "Dhps", "Las1l", "Rad23a", "Zswim8", "Ap1g2", "Twf2", "Faah", "Eef2k", "Clasrp", "Ciz1", "Arrdc1", "Vipr1", "Kctd2", "Supt…
Dagla	1M	humanSTRup	8.47419729238745e-10	3.01304792618221e-09	0.801216	0.266888	1.65049	991	c("Crybg3", "Amotl1", "Mettl9", "Slc22a3", "Trpm3", "Lrba", "Prkch", "Lrrc7", "Zfp442", "Pptc7", "Mdfic", "St8sia2", "Dock11", "Syt6", "Pbx3", "Kcnn3", "Dchs2", "Dach1", "Glp1r", "Sft2d2", "Camk4", "N4bp2", "Slc30a1", "Ap1s2", "Gulp1", "Tomm70a", "Gpr6", "Penk", "Jarid2", "Abl2", "Shisa2", "Adora2a", "Meis2", "Wwtr1", "Kitl", "Bcl11b", "Doc2b", "Adcy5", "Cd24a", "Pde7b", "Styk1", "Pcp4l1", "Tenm4…
Gria3	1M	humanSTRdown	0.00920164	0.0140215	0.38073	-0.213202	-1.2394	1126	c("Spag7", "Coro1a", "Pccb", "Pym1", "Lrrc40", "Stx4a", "Tdrd12", "Abtb1", "Sh3rf2", "Nme3", "Plch2", "Hectd3", "Tmub2", "Comt", "Ecel1", "Samd5", "Tle4", "Cbr1", "Plk5", "Pold2", "Wbp2", "Sdr39u1", "Snrnp35", "Hdac11", "Klf16", "Mpc1", "Slc25a11", "Dkk2", "Brpf3", "Vegfb", "Rab1b", "Ambra1", "Eef2k", "Haghl", "Lrrc41", "Tgfa", "Cdk5rap1", "Sptlc2", "Cyp46a1", "Icam5", "B3galt4", "Paqr4", "Adtrp"…
Gria3	1M	humanSTRup	0.0706215	0.0903955	0.287857	-0.19583	-1.13548	1012	c("Gria3", "Slc22a3", "Atpaf1", "Gabrg2", "Entpd3", "Asphd2", "Gmpr", "B4gat1", "Brinp1", "Slc41a2", "Rbm24", "Nrg1", "Dgat2", "Fam174b", "Kcnf1", "Tmem45a2", "Tbrg1", "Scn1b", "Cops8", "Cadm3", "Pter", "Tmem14c", "Crybg3", "Ldlrad4", "Nat8l", "Ppme1", "Utrn", "Fig4", "Actr3b", "Mthfs", "Pcdhb7", "Prkag2", "Gabarapl1", "Entpd6", "Il34", "Hace1", "Inpp5f", "Syt6", "B3gnt2", "Snrpn", "Penk", "Cit",…
Sp4	1M	humanSTRdown	0.00368086	0.00588937	0.431708	-0.20888	-1.25415	1100	c("Lhpp", "Trim62", "Tsen34", "Hdac11", "Cyp46a1", "Cul7", "Fibcd1", "Cpped1", "Sptbn1", "Prtn3", "Gpd1", "Igsf8", "Fasn", "Mapk3", "Gpr62", "Ube2s", "Gjb1", "Rmnd5a", "Pqbp1", "Gjc2", "Chtop", "Tcfl5", "Syt9", "Gsn", "Grhpr", "Dnm3", "Prrc2a", "Zbtb14", "Kcnb2", "Larp6", "Puf60", "Sdr39u1", "Fa2h", "S1pr5", "Cdc42ep1", "Erbb3", "Tgfa", "Prpsap2", "Commd5", "Wdr83os", "Nacad", "Trf", "Arhgdia", "…
Sp4	1M	humanSTRup	2.35232040793604e-05	4.42789723846785e-05	0.57561	-0.238942	-1.42217	957	c("Lrba", "Simc1", "Coch", "Crybg3", "Yipf1", "Ly6h", "Entpd3", "Pclo", "Cacng8", "Camk4", "Arfgef1", "Vstm2l", "Penk", "Crim1", "Gpr6", "Rab15", "Tunar", "Adra2b", "Fat1", "Gpatch4", "Cdhr1", "Diaph2", "Adora2a", "Dlx6", "Caly", "Bcl11b", "Diras1", "Tenm4", "Gnal", "Plxdc1", "Elmod1", "Ngef", "Car12", "Vps13d", "Tomm34", "Fat3", "Med9", "Bend7", "Nedd4l", "Kcns1", "Acvr1c", "Tomm70a", "Ehhadh", …
Grin2a	1M	humanSTRdown	0.700418	0.723012	0.031998	-0.1869	-0.95219	1136	c("Hipk2", "Kif1c", "Tmem44", "Arhgap5", "Ctc1", "Tnfsf12", "Comt", "Spag9", "Tjp1", "Slc35a5", "Shc3", "Zc3h7b", "Trmt10a", "Paqr8", "Deptor", "Cenpb", "Bcas1", "Iars2", "Glul", "Tmem256", "Pccb", "Bmp7", "Adk", "Aph1a", "Dlg1", "Tmc7", "Abtb1", "Vegfb", "Lamp2", "Isoc2b", "Anapc5", "Kcnq4", "Fth1", "Tm7sf2", "Mlc1", "Zcchc24", "Brsk1", "Mpc1", "Mbp", "Gdf11", "Rab43", "Oaf", "Fmnl2", "Per3", "O…
Grin2a	1M	humanSTRup	0.37315	0.405726	0.0618406	-0.2025	-1.02642	1023	c("Grin2a", "Pnpla8", "Msi2", "Slc47a1", "Dio2", "Xkr4", "Ptgfr", "Rpl23", "Chd3", "Apc", "Ndufa4", "Ptchd1", "Gucy1a2", "Tnpo1", "Tgfbr1", "Gpc5", "Lmbrd2", "Ugp2", "Pea15a", "Cd164", "Slc30a4", "Coq2", "Ube3a", "Phka1", "Kcnh5", "Ndufb5", "Rpl5", "Agpat3", "Nudt19", "Deaf1", "Pter", "Ids", "Prr5", "Dgkh", "Neurl1b", "Dbx2", "Gpx8", "Zfp106", "Nlrp1b", "Faxc", "Tbl1xr1", "Vma21", "Mapk6", "Yaf2"…
Srrm2	1M	humanSTRdown	0.214286	0.244898	0.135741	-0.196525	-1.05463	1109	c("Asap2", "Pitpnm3", "Synj2", "Bcl2l2", "Mapk11", "C130074G19Rik", "Mturn", "Scube1", "Ptprk", "Olfm1", "Stmn1", "Rims4", "Faah", "Prdm8", "Chrd", "Cbfa2t3", "Flot1", "Ltk", "Khdrbs3", "Ank1", "Spns2", "Ephb2", "Ppm1h", "B3gat1", "Fbxo2", "Wnk2", "Arrdc2", "Kcnq4", "Exph5", "R3hdm1", "Schip1", "Slc25a22", "Kcnt2", "Mapk12", "Dner", "Prkcg", "Twf2", "Layn", "Osbpl1a", "Nuak1", "Sprn", "Vash1", "G…
Srrm2	1M	humanSTRup	2.61781210688478e-08	7.53873876145679e-08	0.733762	0.288397	1.53699	989	c("Pcmtd1", "Gad2", "Smpdl3b", "Rab40b", "Mctp1", "Rbm24", "Dach1", "Foxp1", "Gprin3", "Dclk3", "Pmepa1", "Bcl11b", "Slc32a1", "Asphd2", "Sv2c", "Dlx6", "Htr2c", "Rem2", "Sertad4", "Vstm2l", "Ap1s2", "Dchs2", "P2ry1", "Hs6st2", "Plce1", "Rgs9", "Rhbdl3", "Jakmip1", "Rgs8", "Dgat2", "Gulp1", "Pde7b", "Stk32a", "Inpp5f", "Meis2", "Cntn5", "Plk2", "Itgb1bp1", "Adora2a", "Smarcd3", "Entpd3", "Caly", …
Zmym2	1M	humanSTRdown	0.807983	0.807983	0.0264649	0.171733	0.913308	1122	c("Sptlc2", "Tcfl5", "Tmem44", "Ssr4", "Hspa2", "Bnip3l", "N4bp3", "Lhpp", "Arhgef1", "Ltk", "Trim24", "Rtkn", "Kcnq4", "Pnck", "Pcif1", "Snhg20", "Prrc2a", "Flot1", "1110065P20Rik", "Psme1", "Rac3", "Tm7sf2", "Mea1", "Abcb10", "Rac1", "Prtn3", "Col26a1", "Mfsd10", "Prmt1", "Atat1", "Sfrp1", "Sipa1", "Zfp358", "Cks1b", "Srebf1", "Dhps", "Ptma", "Pde11a", "Klhl5", "Car4", "Dok5", "Stxbp3", "Thbs2"…
Zmym2	1M	humanSTRup	7.00291348703788e-19	7.46977438617374e-18	1.12391	-0.314893	-1.85733	1004	c("Zmym2", "Sorbs1", "Adam23", "Fat3", "Cadm3", "Arih1", "Slc35e1", "Mapk4", "Dgki", "Map3k13", "Glg1", "Kcnq3", "Lypla1", "Lrrc7", "Ubl3", "Dgkh", "Ccm2", "Pde4d", "Wipf3", "Ncoa2", "Igsf9b", "Ddi2", "Sdcbp", "Ssx2ip", "Bcor", "Slit3", "Phactr1", "Acvr1c", "Ptgfr", "Moap1", "Mpped2", "Luzp1", "Nrcam", "Tmod1", "Crim1", "Btg3", "Gnal", "Atp1a3", "Nefm", "Rcan2", "Lmtk2", "Nedd4l", "Grin2a", "Fam1…
Grin2b	1M	humanSTRdown	9.06902185285527e-05	0.000161227	0.538434	0.247313	1.38431	1061	c("Vtn", "Rasgrp3", "Mid1ip1", "Gpr37l1", "C130074G19Rik", "Fgf1", "Icam2", "Kif1c", "Mpc1", "Mlc1", "Glul", "Ostf1", "Gpm6b", "Myo10", "Dbndd2", "Csrp1", "Vwa1", "Foxo4", "Tmem256", "Adamts1", "Map4", "Frem2", "Cenpb", "Cldn10", "Ctdsp1", "Spag7", "Hepacam", "Etfb", "Cst3", "Adk", "Vash1", "Qdpr", "Map4k4", "Megf10", "Gm2a", "Rftn2", "Bcas1", "Sema3g", "Eci1", "Dennd5a", "Zcchc24", "Evi2a", "Lay…
Grin2b	1M	humanSTRup	2.82702703554629e-08	7.53873876145679e-08	0.733762	-0.255891	-1.52104	930	c("Nos1ap", "Rimbp2", "Adcy9", "Mtfmt", "Stxbp1", "Igsf9b", "Vstm2l", "Rasgrf1", "Cadm3", "Pnma3", "Prrg3", "Nell2", "Cnksr2", "Entpd6", "Greb1l", "Cmip", "Slc36a1", "Pim2", "Cand1", "Dync1i1", "Tnfaip8l3", "Slc35f1", "Kcnc1", "Ttyh3", "Kcnd3", "Focad", "Nrxn2", "Armc9", "Numbl", "Gramd1b", "Gpr68", "Cntn5", "Nsf", "4933427D14Rik", "Rbm24", "Tspyl5", "Mpp3", "Pcdhgc5", "Susd4", "Kl", "Mapk6", "Su…
Akap11	3M	humanSTRdown	3.51600164776549e-08	8.45509005704472e-08	0.719513	0.266091	1.51524	1130	c("Brpf3", "Itga3", "Ssr4", "Daxx", "Mcf2l", "Erbb3", "Gpbp1l1", "Afmid", "Exoc7", "Mllt6", "Cyp27a1", "Ptpn23", "Adck5", "Ewsr1", "Nup210", "Nacad", "Map7", "Irf3", "Ctns", "Spns2", "Depdc7", "Klhdc1", "Jam3", "Ulk3", "Prkcg", "Ercc1", "Scrib", "Vps9d1", "Clcn2", "Acap3", "Tesk2", "Cpeb1", "Zmym3", "Elovl1", "Safb", "Paf1", "Sec14l5", "Fam50a", "Rac3", "Dock10", "Kdsr", "Ggt7", "Myo18a", "Hirip3…
Akap11	3M	humanSTRup	0.00347318	0.00584957	0.431708	-0.212925	-1.22661	1022	c("Syt13", "Gfra1", "Odc1", "Mycl", "Parp11", "Dleu7", "Med9", "Pcdhb2", "Rab11fip2", "Papss2", "St8sia5", "Cd38", "Msi2", "Pard3", "Lgr6", "Mgst1", "Ttc12", "Ckap2", "Glp1r", "Kcnj6", "Tbc1d1", "Gpatch4", "Chst2", "Trpm3", "Otogl", "Ccser1", "Wwtr1", "Inhba", "Fam174b", "Phospho1", "Fbxl17", "Heyl", "Chd3", "Pea15a", "Sdk2", "Henmt1", "Gse1", "Xpr1", "Camk2n2", "Rwdd2b", "Dnal1", "Nob1", "Wnt2b"…
Dagla	3M	humanSTRdown	2.39915684306723e-36	7.67730189781514e-35	1.56979	0.380216	2.2687	1134	c("Cnksr3", "Snx17", "Khk", "Irf3", "Aatk", "Tprn", "Plxnb1", "Map3k11", "Ptgds", "Pear1", "Slc12a9", "Th", "Frem2", "Dll4", "Foxo4", "Abca2", "Tmc7", "Aif1l", "Nckap5l", "Tmprss7", "Sema4c", "Lrrc24", "Trim46", "Ilk", "Axin1", "Cdr2l", "Btbd2", "Map2k2", "Xpc", "Mag", "Myo10", "Gpaa1", "Mapk3", "Rarres2", "Eme2", "Elovl1", "Map4k4", "Agap3", "Mbp", "Rcor2", "Dbndd2", "Llgl1", "Prrc2a", "Pcyt2", …
Dagla	3M	humanSTRup	8.12624883567233e-20	1.30019981370757e-18	1.15122	-0.330177	-1.97632	1020	c("Olfm3", "Ext1", "Zfp280d", "Prrg3", "Zdhhc13", "Yaf2", "Slc30a4", "Tmx3", "Gpx3", "Ncoa7", "Rab2a", "Ssb", "Atp8a2", "Nudt10", "Susd1", "Rock2", "Rasgrf1", "Trappc6b", "Micu3", "Rspo3", "Pten", "Cntn4", "Slc24a3", "Kifap3", "Lypla1", "Cnksr2", "Slc41a2", "Kpna4", "Pnpla8", "Mal2", "Parm1", "Camta1", "Sema3a", "Pgm2l1", "Dnajc12", "Shoc2", "Capza2", "Rab12", "Krt222", "Bmpr2", "Col25a1", "Vma21…
Gria3	3M	humanSTRdown	2.6738684543167e-11	1.42606317563558e-10	0.863415	-0.288469	-1.63981	1125	c("Stxbp3", "Rarres2", "Ptgds", "Slc12a2", "Otud7b", "Rab37", "Fmnl2", "Itpk1", "Lgi2", "Apod", "Ceacam2", "Apbb2", "Plcl1", "Enpp2", "Cnksr3", "Ppm1h", "Hhipl1", "Endod1", "Psat1", "Gatm", "Cfl2", "Gab2", "Slc39a6", "Slc25a13", "Folh1", "Pip4k2a", "Cldn11", "Carhsp1", "Ermn", "Mal", "Kcns3", "Grb14", "Adamts1", "Slc4a2", "Pvalb", "Fbxo2", "Ank1", "Rnf130", "Ptma", "Ano4", "Piezo2", "Hepacam", "P…
Gria3	3M	humanSTRup	0.380368	0.405726	0.0795565	-0.180571	-1.01804	1003	c("Gria3", "Ddc", "Sulf2", "Sparc", "Irs1", "Sphkap", "Tshz2", "Irs2", "Acaca", "Msi2", "Kl", "Rtkn2", "Shisa2", "Nefh", "Dsg2", "Lrrn1", "Sft2d2", "Ttll6", "Angpt1", "Arhgef28", "Vgll3", "Ajuba", "Cd38", "Ttc28", "Cd24a", "Cotl1", "Fosl2", "Tunar", "Nrip3", "Tpbg", "Lrrc36", "Slc39a12", "Ncapg2", "Scin", "Bend6", "Lemd3", "Zfyve21", "Bag3", "Tspan2", "Syt2", "Dbx2", "Cds1", "Impg1", "Galnt16", "…
Grin2a	3M	humanSTRdown	6.78552131588408e-10	2.71420852635363e-09	0.801216	-0.271638	-1.57525	1073	c("Comt", "Grin2c", "Phactr3", "Vtn", "Prrc2a", "Sipa1", "Git1", "Cyp46a1", "Mbd3", "Mark2", "Coro2b", "Lama5", "Tmem44", "Ing4", "Shank3", "Crtc1", "Hsf1", "Anks3", "Sympk", "Fasn", "Tjap1", "Pfdn2", "Agap3", "Ptpn23", "Smim3", "Fbxl16", "Tsc22d4", "Prkcsh", "Irf3", "Sun2", "Mast3", "Agap2", "Fgf1", "Glul", "Hirip3", "Zfp628", "Adam15", "Arhgdia", "Metrn", "Zcchc24", "Ddn", "Fam193b", "Rps6ka4",…
Grin2a	3M	humanSTRup	5.6502003255802e-14	4.52016026046416e-13	0.965328	0.323514	1.77457	941	c("Mapk8", "Pde4d", "Xkr4", "Stxbp5l", "Faxc", "Cckbr", "Klf10", "Gucy1a2", "Ube3a", "Kcnma1", "Atp6ap2", "Plcxd3", "Glra2", "Lmbrd2", "Nol4", "Lclat1", "Ttc39b", "Kcnk9", "Mtpn", "Atad1", "Tmem196", "Raph1", "Usp14", "Ptprg", "Itgav", "Tnpo1", "Cers6", "Pgm2l1", "Vma21", "Slc35f4", "Rpap2", "Ptger3", "Stx12", "Bicd1", "Bmpr2", "Pcmtd1", "Pcdhb2", "Slc35f1", "Col25a1", "Ext1", "Fgd4", "Scyl2", "U…
Sp4	3M	humanSTRdown	0.168675	0.2076	0.138805	0.191528	1.06791	1110	c("Hspa2", "Rassf7", "Blvrb", "Arhgap33", "Stard5", "Cc2d1b", "Spred3", "Ghdc", "Kcnh2", "Mfsd10", "Repin1", "Myh7b", "Acss2", "Rgl2", "Pygm", "Nacad", "Adam15", "Sgsm3", "Tle4", "Twf2", "Doc2g", "Rhot2", "Clcn2", "Safb", "Chrd", "Celf5", "Fam193b", "Rcan3", "Bag6", "Unc13b", "Fam184b", "Sema4c", "Clk3", "Nrip2", "Ipo13", "Plk5", "Lcorl", "Ctns", "Sympk", "Ppp4r1", "Gpaa1", "Dok4", "Exd2", "Coro1…
Sp4	3M	humanSTRup	9.26361199249058e-07	1.97623722506466e-06	0.659444	-0.26418	-1.4814	980	c("Yipf1", "Neurl1b", "Plxdc1", "Cmtm4", "Cdhr1", "Scara3", "Sos1", "Pygo1", "Ssx2ip", "Bcl2l13", "Prrg3", "Kpna4", "Hmgcll1", "Il17ra", "Camk4", "Pcdhb1", "Farp1", "Gfra1", "Yaf2", "Ccm2", "Pcdhb13", "Foxk1", "Tunar", "Ddx6", "Mrap2", "Fdx1", "Slc8a2", "Thbs4", "Cand1", "Diras1", "Sptb", "Prkaa2", "Ckap2", "Zdhhc15", "Kif3b", "Mdfic", "Ncoa1", "Rtn2", "Med9", "Acvr1c", "Ncoa2", "Ghitm", "Fbxo3",…
Srrm2	3M	humanSTRdown	1.22756770208969e-12	7.85643329337403e-12	0.91012	-0.292633	-1.68089	1124	c("Kdm5c", "Adipor2", "Cpm", "Cacna1i", "Slco3a1", "Ddn", "Tsc22d4", "Sema3g", "Plcl1", "Rrp8", "Gamt", "D16Ertd472e", "Galnt7", "Arrdc2", "Peli2", "Exoc7", "Metrn", "Rnf214", "Agap1", "Fuz", "Cldn11", "Icam5", "Tle4", "Apbb2", "Agap3", "Arhgdia", "Nudt16", "Gnao1", "Mafk", "Dbndd2", "Tjp1", "Ninj2", "Fnbp1", "Ppp1r14a", "Dclre1b", "Ankib1", "Rad23a", "Snx1", "Map7", "Phactr3", "Ugt8a", "Gsn", "T…
Srrm2	3M	humanSTRup	1.72576952251066e-06	3.45153904502131e-06	0.643552	-0.257752	-1.46899	1004	c("Irs2", "Gdpd5", "Slit3", "Dnmbp", "Gpr153", "Ccdc6", "Klf9", "Lmtk2", "Dgki", "Wipf3", "Hrh3", "Arih1", "Aff3", "Lrrc10b", "Adam23", "Atp13a3", "Prkcz", "Cacnb2", "Trnp1", "Map3k13", "Pdxk", "Myt1l", "Slc8a2", "Fndc3b", "Hs6st3", "Kcnk13", "Pcdhb15", "Cnnm2", "Gpr176", "Phactr1", "Glg1", "Zmat3", "Ldlrad4", "Dclk1", "Adam22", "Slc43a2", "Pitpnc1", "Caln1", "Ttyh3", "Mapk6", "Ache", "Sptb", "Zf…
Zmym2	3M	humanSTRdown	0.0381213	0.0508284	0.321776	0.205805	1.1558	1113	c("Tmem44", "Pnck", "Lhpp", "Htr4", "Arhgap27", "Flt4", "Bmp7", "Lrp3", "Caskin1", "Hpn", "Bahcc1", "Trim62", "Wnk2", "Fibcd1", "Mpi", "Kif1a", "Ppfia4", "Slc6a1", "Fes", "Cdc42bpb", "Mical3", "Ano2", "Klhl32", "Slc39a6", "Tcfl5", "Ccdc71", "Sema4g", "Synj2", "2310061I04Rik", "Mlip", "Tcof1", "Tm7sf2", "Chaf1a", "Prpf8", "Ube2s", "Clip2", "Tecpr1", "Zmym3", "Dalrd3", "Mlst8", "Dtx1", "Itga3", "Sr…
Zmym2	3M	humanSTRup	0.183888	0.217941	0.133555	-0.195127	-1.06739	983	c("Zmym2", "Rab1a", "Ap1s2", "Pcp4", "Ndufb5", "Mettl9", "Gng5", "Ube2v2", "Pcmtd1", "Shisa2", "Mgp", "Dnajc7", "Dlx6", "Asphd2", "Snap25", "Smim8", "Mrpl13", "Acsl3", "Tmx3", "Slc22a3", "Rlim", "Pnpla8", "Pros1", "Slc25a40", "Slc9a6", "Vma21", "BC005537", "Sbsn", "Capza2", "Rab12", "Rpl5", "Slc30a4", "Ptprr", "Tmem263", "Nudt10", "Gabrg2", "Kitl", "Mtmr11", "Epb41l1", "Cd164", "Rpl23", "Naa50", …
Grin2b	3M	humanSTRdown	1.59957323685821e-10	7.31233479706611e-10	0.826657	0.290191	1.61365	1126	c("Tsc22d4", "Bcas1", "Mobp", "Daam2", "Plxnb1", "Dclre1b", "Megf10", "Mbp", "Apod", "Dock10", "Hepacam", "Nde1", "Olig1", "St18", "Sema3b", "Kif1c", "Zic3", "Cnnm3", "Gltp", "Cst3", "Hipk2", "Fam107b", "Cmtm5", "Fth1", "Sirt2", "Btbd16", "Agap1", "Map4k4", "Sec14l5", "Mal", "Lig3", "Folh1", "Carns1", "Mroh8", "Smim3", "Lpar1", "Pacs2", "Zbtb7b", "Dock1", "Rnh1", "Gpr37l1", "Tesk2", "Gprc5b", "Pl…
Grin2b	3M	humanSTRup	3.90028182447092e-09	1.24809018383069e-08	0.761461	-0.267568	-1.52748	1009	c("Dync1i1", "Lamc2", "Bloc1s6", "Oxtr", "Chsy3", "Stxbp1", "Ldb2", "Klf10", "Agbl4", "Rasgrf1", "Nsf", "Camta1", "Parm1", "Dact1", "Bcor", "Kcns1", "Ncoa7", "Olfm3", "Plxdc1", "Greb1l", "Atp6v1a", "Sema3a", "Eef1a2", "Nell2", "Slc35f4", "Ssx2ip", "Sfrp5", "Sh3bgrl2", "Mapk8", "Moap1", "Cdkl1", "Chga", "Cckbr", "Rtca", "Fosl2", "Npr1", "Prepl", "Gprasp2", "Atp8b2", "Rsph3a", "Numbl", "Amph", "Paf…
